# Supplementary material for: Purification and quantitative proteomic analysis of cell bodies and protrusions
Source: STAR Protoc. 2021 Apr 10;2(2):100462. doi: 10.1016/j.xpro.2021.100462 (PMC8065254; doi:10.1016/j.xpro.2021.100462)
Supplement: Table S1. proteinGroups file output of MaxQuant produced in this study, related to quantification and statistical analysis step 1f [file mmc1.zip]

Archive with 1 entries (1 files):
- xpro_100462_mmc1.xlsm
