# Supplementary material for: Purification and quantitative proteomic analysis of cell bodies and protrusions
Source: STAR Protoc. 2021 Apr 10;2(2):100462. doi: 10.1016/j.xpro.2021.100462 (PMC8065254; doi:10.1016/j.xpro.2021.100462)
Supplement: Table S1. proteinGroups file output of MaxQuant produced in this study, related to quantification and statistical analysis step 1f [file mmc1.zip › xpro_100462_mmc1.xlsm]

## Sheet: TableS1 (1)
Table S1: proteinGroups.txt file output of MaxQuant produced in this study, related to Step 47.
Protein IDs	Majority protein IDs	Peptide counts (all)	Peptide counts (razor+unique)	Peptide counts (unique)	Protein names	Gene names	Fasta headers	Number of proteins	Peptides	Razor + unique peptides	Unique peptides	Peptides 1	Razor + unique peptides 1	Unique peptides 1	Sequence coverage [%]	Unique + razor sequence coverage [%]	Unique sequence coverage [%]	Mol. weight [kDa]	Sequence length	Sequence lengths	Fraction average	Fraction 1	Fraction 2	Fraction 3	Fraction 4	Fraction 5	Fraction 6	Fraction 7	Q-value	Score	Reporter intensity corrected 1	Reporter intensity corrected 2	Reporter intensity corrected 3	Reporter intensity corrected 4	Reporter intensity corrected 5	Reporter intensity corrected 6	Reporter intensity corrected 7	Reporter intensity corrected 8	Reporter intensity corrected 9	Reporter intensity corrected 10	Reporter intensity 1	Reporter intensity 2	Reporter intensity 3	Reporter intensity 4	Reporter intensity 5	Reporter intensity 6	Reporter intensity 7	Reporter intensity 8	Reporter intensity 9
A0AV96;D6R9D6;B7Z8Z7;A0AV96-2;D6RBS9;D6REZ6;D6RBP6;D6RA49;D6RFL5;D6R9M7;D6RCT1;Q5T0W7;C9JGD3;F8W9F8;B3KWU8;B4DZ27;Q9NQ94-5;Q8TBY0;Q9NQ94-6;Q9NQ94-3;Q9NQ94-2;Q9NQ94-4;Q9NQ94	A0AV96;D6R9D6;B7Z8Z7;A0AV96-2;D6RBS9	7;6;6;6;4;3;2;2;2;2;1;1;1;1;1;1;1;1;1;1;1;1;1	7;6;6;6;4;3;2;2;2;2;1;1;1;1;1;1;1;1;1;1;1;1;1	7;6;6;6;4;3;2;2;2;2;1;1;1;1;1;1;1;1;1;1;1;1;1	RNA-binding protein 47	RBM47	sp|A0AV96|RBM47_HUMAN RNA-binding protein 47 OS=Homo sapiens GN=RBM47 PE=1 SV=2;tr|D6R9D6|D6R9D6_HUMAN RNA-binding protein 47 OS=Homo sapiens GN=RBM47 PE=4 SV=1;tr|B7Z8Z7|B7Z8Z7_HUMAN RNA-binding protein 47 OS=Homo sapiens GN=RBM47 PE=2 SV=1;sp|A0AV96-2|RB	23	7	7	7	7	7	7	20.9	20.9	20.9	64.098	593	593;393;555;524;217;193;114;124;137;159;59;201;569;587;470;485;510;533;539;569;586;594;594	2.58	4	2	2	3	1			0	18.501	13207	4339.8	12431	10777	15770	7091.3	8453.3	8014.3	7683.1	9477.6	13207	4339.8	12431	10777	15770	7091.3	8453.3	8014.3	7683.1
F8WEZ4;Q96CU4;B7Z2T3;B7Z6R6;A0AVF1-2;A0AVF1	F8WEZ4;Q96CU4;B7Z2T3;B7Z6R6;A0AVF1-2;A0AVF1	1;1;1;1;1;1	1;1;1;1;1;1	1;1;1;1;1;1	Intraflagellar transport protein 56	TTC26	tr|F8WEZ4|F8WEZ4_HUMAN Tetratricopeptide repeat protein 26 OS=Homo sapiens GN=TTC26 PE=4 SV=1;tr|Q96CU4|Q96CU4_HUMAN Putative uncharacterized protein FLJ12571 OS=Homo sapiens GN=TTC26 PE=2 SV=1;tr|B7Z2T3|B7Z2T3_HUMAN Tetratricopeptide repeat protein 26 OS=	6	1	1	1	1	1	1	8.9	8.9	8.9	15.683	135	135;271;423;447;487;554	6						1		0.00076658	2.1948	102.24	0	138.82	116.37	139.42	0	88.3	69.338	102.72	99.025	102.24	0	138.82	116.37	139.42	0	88.3	69.338	102.72
A0AVT1;A0AVT1-2;A0AVT1-3;H0Y8S8;A0AVT1-4;H0Y9U5	A0AVT1;A0AVT1-2	33;21;10;9;9;1	33;21;10;9;9;1	33;21;10;9;9;1	Ubiquitin-like modifier-activating enzyme 6	UBA6	sp|A0AVT1|UBA6_HUMAN Ubiquitin-like modifier-activating enzyme 6 OS=Homo sapiens GN=UBA6 PE=1 SV=1;sp|A0AVT1-2|UBA6_HUMAN Isoform 2 of Ubiquitin-like modifier-activating enzyme 6 OS=Homo sapiens GN=UBA6	6	33	33	33	33	33	33	40.4	40.4	40.4	117.97	1052	1052;578;389;271;340;88	3.65	9	17	21	14	12	16	2	0	300.81	167950	56268	154660	110080	205390	89295	119640	116480	112820	136060	167950	56268	154660	110080	205390	89295	119640	116480	112820
H7BXI1;A0FGR8-2;A0FGR8;A0FGR8-6;C9JGI7;A0FGR8-4;F2Z3K9;A0FGR8-5;A6NFV7	H7BXI1;A0FGR8-2;A0FGR8;A0FGR8-6	23;23;21;21;11;11;10;10;4	23;23;21;21;11;11;10;10;4	23;23;21;21;11;11;10;10;4	Extended synaptotagmin-2	ESYT2	tr|H7BXI1|H7BXI1_HUMAN Extended synaptotagmin-2 (Fragment) OS=Homo sapiens GN=ESYT2 PE=4 SV=1;sp|A0FGR8-2|ESYT2_HUMAN Isoform 2 of Extended synaptotagmin-2 OS=Homo sapiens GN=ESYT2;sp|A0FGR8|ESYT2_HUMAN Extended synaptotagmin-2 OS=Homo sapiens GN=ESYT2 PE=	9	23	23	23	23	23	23	35.3	35.3	35.3	98.008	884	884;893;921;942;527;527;328;328;223	4.24	4	6	8	12	13	15	1	0	169.61	134310	35235	125130	61780	163370	54466	95769	71996	96158	92350	134310	35235	125130	61780	163370	54466	95769	71996	96158
A0JNW5;H0YHT7;A0JNW5-2	A0JNW5	5;2;1	5;2;1	5;2;1	UHRF1-binding protein 1-like	UHRF1BP1L	sp|A0JNW5|UH1BL_HUMAN UHRF1-binding protein 1-like OS=Homo sapiens GN=UHRF1BP1L PE=1 SV=2	3	5	5	5	5	5	5	3.8	3.8	3.8	164.2	1464	1464;204;522	5	1				2	4		0	9.0746	10515	6939.1	10364	13717	14192	10471	8697.9	10961	8016.9	11825	10515	6939.1	10364	13717	14192	10471	8697.9	10961	8016.9
A0MZ66-5;A0MZ66-6;A0MZ66;A0MZ66-3;B7Z7Z9;A0MZ66-4;A0MZ66-2;A0MZ66-7	A0MZ66-5;A0MZ66-6;A0MZ66;A0MZ66-3;B7Z7Z9;A0MZ66-4;A0MZ66-2	15;15;15;15;14;14;10;6	15;15;15;15;14;14;10;6	15;15;15;15;14;14;10;6	Shootin-1	KIAA1598	sp|A0MZ66-5|SHOT1_HUMAN Isoform 5 of Shootin-1 OS=Homo sapiens GN=KIAA1598;sp|A0MZ66-6|SHOT1_HUMAN Isoform 6 of Shootin-1 OS=Homo sapiens GN=KIAA1598;sp|A0MZ66|SHOT1_HUMAN Shootin-1 OS=Homo sapiens GN=KIAA1598 PE=1 SV=4;sp|A0MZ66-3|SHOT1_HUMAN Isoform 3 of	8	15	15	15	15	15	15	30.6	30.6	30.6	64.519	571	571;601;631;649;498;558;456;219	3.04	5	6	6	4	2	3		0	41.465	35098	30801	35642	55123	49755	34426	27215	31677	26562	32188	35098	30801	35642	55123	49755	34426	27215	31677	26562
A0PJW6	A0PJW6	1	1	1	Transmembrane protein 223	TMEM223	sp|A0PJW6|TM223_HUMAN Transmembrane protein 223 OS=Homo sapiens GN=TMEM223 PE=1 SV=1	1	1	1	1	1	1	1	4	4	4	22.049	202	202	3.5			1	1				1	-2	1445.7	472.91	1066.6	950.39	1686.7	762.26	858.69	767.95	1203	765.64	1445.7	472.91	1066.6	950.39	1686.7	762.26	858.69	767.95	1203
A1A4S6	A1A4S6	3	3	3	Rho GTPase-activating protein 10	ARHGAP10	sp|A1A4S6|RHG10_HUMAN Rho GTPase-activating protein 10 OS=Homo sapiens GN=ARHGAP10 PE=1 SV=1	1	3	3	3	3	3	3	4.1	4.1	4.1	89.374	786	786	3.8			2	2	1			0.009099	1.3028	14847	7773.3	15886	15480	18152	10790	11310	11813	8917.5	10639	14847	7773.3	15886	15480	18152	10790	11310	11813	8917.5
A1L0T0;E9PJS0;E9PL44;C9JNI8	A1L0T0	9;3;2;2	9;3;2;2	9;3;2;2	Acetolactate synthase-like protein	ILVBL	sp|A1L0T0|ILVBL_HUMAN Acetolactate synthase-like protein OS=Homo sapiens GN=ILVBL PE=1 SV=2	4	9	9	9	9	9	9	20.4	20.4	20.4	67.867	632	632;262;166;225	4.56		1	4	3	2	5	1	0	52.538	36510	9710.4	33589	19337	45955	15908	26763	19800	25636	22542	36510	9710.4	33589	19337	45955	15908	26763	19800	25636
E5RGP4;E5RFH7;G8JLC7;A1XBS5-3;A1XBS5	E5RGP4;E5RFH7;G8JLC7;A1XBS5-3;A1XBS5	1;1;1;1;1	1;1;1;1;1	1;1;1;1;1	Protein FAM92A1	FAM92A1	tr|E5RGP4|E5RGP4_HUMAN Protein FAM92A1 OS=Homo sapiens GN=FAM92A1 PE=4 SV=1;tr|E5RFH7|E5RFH7_HUMAN Protein FAM92A1 OS=Homo sapiens GN=FAM92A1 PE=4 SV=1;tr|G8JLC7|G8JLC7_HUMAN Protein FAM92A1 OS=Homo sapiens GN=FAM92A1 PE=4 SV=1;sp|A1XBS5-3|F92A1_HUMAN Isof	5	1	1	1	1	1	1	21.9	21.9	21.9	13.056	114	114;134;272;271;289	2		1						0	10.182	0	0	0	76.956	0	80.809	0	0	0	0	0	0	0	76.956	0	80.809	0	0	0
A2A274;Q99798;F5H2A5;B4DW08;B4DEC3	A2A274;Q99798;F5H2A5;B4DW08;B4DEC3	28;28;27;21;21	28;28;27;21;21	28;28;27;21;21	Aconitate hydratase, mitochondrial	ACO2	tr|A2A274|A2A274_HUMAN Aconitase 2, mitochondrial OS=Homo sapiens GN=ACO2 PE=4 SV=1;sp|Q99798|ACON_HUMAN Aconitate hydratase, mitochondrial OS=Homo sapiens GN=ACO2 PE=1 SV=2;tr|F5H2A5|F5H2A5_HUMAN Aconitate hydratase, mitochondrial OS=Homo sapiens GN=ACO2	5	28	28	28	28	28	28	41.5	41.5	41.5	87.819	805	805;780;761;491;501	4.22	4	9	9	8	11	13	5	0	250.5	140340	38570	132450	65844	160770	52606	91769	62589	90064	79158	140340	38570	132450	65844	160770	52606	91769	62589	90064
A2A2F0;Q86X10-2;Q86X10-3;A2A2E9;Q86X10;Q86X10-4	A2A2F0;Q86X10-2;Q86X10-3;A2A2E9;Q86X10;Q86X10-4	2;2;2;2;2;1	2;2;2;2;2;1	2;2;2;2;2;1	Ral GTPase-activating protein subunit beta	RALGAPB	tr|A2A2F0|A2A2F0_HUMAN OTTHUMP00000178925 (Fragment) OS=Homo sapiens GN=RP5-1100H13.1 PE=4 SV=1;sp|Q86X10-2|RLGPB_HUMAN Isoform 2 of Ral GTPase-activating protein subunit beta OS=Homo sapiens GN=RALGAPB;sp|Q86X10-3|RLGPB_HUMAN Isoform 3 of Ral GTPase-activ	6	2	2	2	2	2	2	2.7	2.7	2.7	147.39	1323	1323;1273;1490;1491;1494;963	3.75	1	1				2		0	11.06	1734	0	1352	501.58	1985	515.41	1172.3	642.7	1214.5	1014.7	1734	0	1352	501.58	1985	515.41	1172.3	642.7	1214.5
A2A2V2;P42696;P42696-2;Q5TCT4	A2A2V2;P42696;P42696-2	6;6;3;2	6;6;3;2	6;6;3;2	RNA-binding protein 34	RBM34	tr|A2A2V2|A2A2V2_HUMAN Novel protein (Fragment) OS=Homo sapiens GN=RBM34 PE=4 SV=1;sp|P42696|RBM34_HUMAN RNA-binding protein 34 OS=Homo sapiens GN=RBM34 PE=1 SV=2;sp|P42696-2|RBM34_HUMAN Isoform 2 of RNA-binding protein 34 OS=Homo sapiens GN=RBM34	4	6	6	6	6	6	6	15	15	15	45.917	408	408;430;225;211	4.43	2				1	4		0	16.993	18346	4995.8	17278	9983.2	23234	8127.1	14449	9132.7	13386	10696	18346	4995.8	17278	9983.2	23234	8127.1	14449	9132.7	13386
E7EV99;E7ENY0;P35611-2;A2A3N8;P35611;P35611-3;Q86XM2;H0Y9H2;Q96D30;D6RF25;D6RJE2;H0YG19;D6RAH3;H0YFD8	E7EV99;E7ENY0;P35611-2;A2A3N8;P35611;P35611-3;Q86XM2;H0Y9H2	11;11;11;11;11;11;10;7;5;3;2;2;2;1	11;11;11;11;11;11;10;7;5;3;2;2;2;1	11;11;11;11;11;11;10;7;5;3;2;2;2;1	Alpha-adducin	ADD1	tr|E7EV99|E7EV99_HUMAN Alpha-adducin OS=Homo sapiens GN=ADD1 PE=4 SV=1;tr|E7ENY0|E7ENY0_HUMAN Alpha-adducin OS=Homo sapiens GN=ADD1 PE=4 SV=1;sp|P35611-2|ADDA_HUMAN Isoform 2 of Alpha-adducin OS=Homo sapiens GN=ADD1;tr|A2A3N8|A2A3N8_HUMAN Adducin 1 (Alpha)	14	11	11	11	11	11	11	22.3	22.3	22.3	70.055	632	632;663;631;662;737;768;662;444;400;143;69;114;137;105	3.53	4	3	1	2	4	2	1	0	42.579	33256	14865	32257	31652	44075	24856	25362	27355	23295	29271	33256	14865	32257	31652	44075	24856	25362	27355	23295
A6PW58;A2A5X0;A6PW57;Q99755-2;Q99755-4;Q99755-3;Q99755	A6PW58;A2A5X0;A6PW57;Q99755-2;Q99755-4;Q99755-3;Q99755	1;1;1;1;1;1;1	1;1;1;1;1;1;1	1;1;1;1;1;1;1	Phosphatidylinositol 4-phosphate 5-kinase type-1 alpha	PIP5K1A	tr|A6PW58|A6PW58_HUMAN Phosphatidylinositol 4-phosphate 5-kinase type-1 alpha (Fragment) OS=Homo sapiens GN=PIP5K1A PE=4 SV=1;tr|A2A5X0|A2A5X0_HUMAN Phosphatidylinositol 4-phosphate 5-kinase type-1 alpha (Fragment) OS=Homo sapiens GN=PIP5K1A PE=4 SV=1;tr|A	7	1	1	1	1	1	1	12.8	12.8	12.8	9.3986	86	86;101;550;500;522;549;562	2		1						0	4.93	1725	892.15	1666.6	2523.6	2347.2	1816.8	1841.1	2000.1	1359	2242.5	1725	892.15	1666.6	2523.6	2347.2	1816.8	1841.1	2000.1	1359
G5E9H8;D3YTI9;A8MUD0;A2ABB9;A2AB90;O15533-2;O15533;O15533-3;Q6P1N7;G3V0I4;C9JA35;F8VS90;E9PGM2	G5E9H8;D3YTI9;A8MUD0;A2ABB9;A2AB90;O15533-2;O15533;O15533-3;Q6P1N7;G3V0I4;C9JA35	5;5;5;5;5;5;5;5;4;4;3;1;1	5;5;5;5;5;5;5;5;4;4;3;1;1	5;5;5;5;5;5;5;5;4;4;3;1;1	Tapasin	TAPBP	tr|G5E9H8|G5E9H8_HUMAN TAP binding protein (Tapasin), isoform CRA_a OS=Homo sapiens GN=TAPBP PE=4 SV=1;tr|D3YTI9|D3YTI9_HUMAN Tapasin OS=Homo sapiens GN=TAPBP PE=4 SV=1;tr|A8MUD0|A8MUD0_HUMAN Tapasin OS=Homo sapiens GN=TAPBP PE=4 SV=2;tr|A2ABB9|A2ABB9_HUMA	13	5	5	5	5	5	5	23.1	23.1	23.1	43.83	412	412;448;448;466;466;412;448;504;156;299;192;361;361	4.33	2	2	2	2	1	2	4	0	29.018	34540	5903.3	31496	11265	37277	9013.7	22826	13571	21031	17420	34540	5903.3	31496	11265	37277	9013.7	22826	13571	21031
B0V0T3;A2ACR1;P28065-2;P28065;B0V0T2;A2ACR0;B4DZW2;B0V060;A2ACQ9	B0V0T3;A2ACR1;P28065-2;P28065	5;5;5;5;2;2;1;1;1	5;5;5;5;2;2;1;1;1	5;5;5;5;2;2;1;1;1	Proteasome subunit beta type;Proteasome subunit beta type-9	PSMB9	tr|B0V0T3|B0V0T3_HUMAN Proteasome subunit beta type OS=Homo sapiens GN=PSMB9 PE=3 SV=1;tr|A2ACR1|A2ACR1_HUMAN Proteasome subunit beta type OS=Homo sapiens GN=PSMB9 PE=3 SV=1;sp|P28065-2|PSB9_HUMAN Isoform LMP2.S of Proteasome subunit beta type-9 OS=Homo sa	9	5	5	5	5	5	5	34.2	34.2	34.2	20.941	196	196;196;209;219;131;131;154;178;178	4.52		2	2	9	5	7		0	24.016	43642	23827	42332	47238	54971	29881	31098	31909	29283	34495	43642	23827	42332	47238	54971	29881	31098	31909	29283
A2AVK2;Q5VSF9;Q05586-2;Q05586-3;Q5VSF4;Q05586-4;Q05586;Q5VSF5;Q05586-5	A2AVK2;Q5VSF9;Q05586-2;Q05586-3;Q5VSF4;Q05586-4;Q05586;Q5VSF5;Q05586-5	1;1;1;1;1;1;1;1;1	1;1;1;1;1;1;1;1;1	1;1;1;1;1;1;1;1;1	Glutamate receptor ionotropic, NMDA 1	GRIN1	tr|A2AVK2|A2AVK2_HUMAN Glutamate [NMDA] receptor subunit zeta-1 OS=Homo sapiens GN=GRIN1 PE=4 SV=1;tr|Q5VSF9|Q5VSF9_HUMAN Glutamate [NMDA] receptor subunit zeta-1 OS=Homo sapiens GN=GRIN1 PE=2 SV=2;sp|Q05586-2|NMDZ1_HUMAN Isoform 1 of Glutamate [NMDA] rece	9	1	1	1	1	1	1	1	1	1	101.62	909	909;922;885;901;906;922;938;943;959	4.5				1	1			1	-2	756.68	966.58	786.39	1822.4	1705.6	1260.1	416.68	665.35	534.98	998.59	756.68	966.58	786.39	1822.4	1705.6	1260.1	416.68	665.35	534.98
A2IDC6;Q4TT38;Q13084;A2IDC7;Q4TT37	A2IDC6;Q4TT38;Q13084;A2IDC7;Q4TT37	3;3;3;2;2	3;3;3;2;2	3;3;3;2;2	39S ribosomal protein L28, mitochondrial	MRPL28	tr|A2IDC6|A2IDC6_HUMAN 39S ribosomal protein L28, mitochondrial (Fragment) OS=Homo sapiens GN=MRPL28 PE=4 SV=1;tr|Q4TT38|Q4TT38_HUMAN 39S ribosomal protein L28, mitochondrial OS=Homo sapiens GN=MRPL28 PE=4 SV=1;sp|Q13084|RM28_HUMAN 39S ribosomal protein L2	5	3	3	3	3	3	3	9.2	9.2	9.2	28.506	240	240;256;256;194;218	4.17			1	3	2			0	8.9144	33144	7977	31279	11549	41977	9800.2	25087	13811	23769	17842	33144	7977	31279	11549	41977	9800.2	25087	13811	23769
H7BXQ5;H7BYK8;H7BYI4;H0YNQ0;B4DX96;H7BYI5;Q9H963;Q8N782;B4DSE6;Q96N58;Q8NCK3;Q9NV72;Q5VIY5-2;Q9Y5A6;P0CJ79;A2RRD8;Q5VIY5;Q7L2R6;F5GZM6;Q96NL3;I3L1Y6;Q6ZN06;A6NHJ4;Q0VGE8;P17035-2;Q86XN6-3;Q86XN6-2;P17035;Q86XN6;Q9P0L1;Q9UJW7;Q8N4W9-2;Q8NB50;Q8N4W9;Q96IR2;Q05481-2;Q05481	H7BXQ5;H7BYK8;H7BYI4;H0YNQ0;B4DX96;H7BYI5;Q9H963;Q8N782;B4DSE6;Q96N58;Q8NCK3;Q9NV72;Q5VIY5-2;Q9Y5A6;P0CJ79;A2RRD8;Q5VIY5;Q7L2R6;F5GZM6;Q96NL3;I3L1Y6;Q6ZN06;A6NHJ4;Q0VGE8;P17035-2;Q86XN6-3;Q86XN6-2;P17035;Q86XN6;Q9P0L1;Q9UJW7;Q8N4W9-2;Q8NB50;Q8N4W9;Q96IR2;Q05481-2;Q05481	1;1;1;1;1;1;1;1;1;1;1;1;1;1;1;1;1;1;1;1;1;1;1;1;1;1;1;1;1;1;1;1;1;1;1;1;1	1;1;1;1;1;1;1;1;1;1;1;1;1;1;1;1;1;1;1;1;1;1;1;1;1;1;1;1;1;1;1;1;1;1;1;1;1	1;1;1;1;1;1;1;1;1;1;1;1;1;1;1;1;1;1;1;1;1;1;1;1;1;1;1;1;1;1;1;1;1;1;1;1;1	Putative zinc finger protein 702;Zinc finger protein 525;Zinc finger protein 485;Zinc finger protein 578;Zinc finger protein 701;Zinc finger protein 468;Zinc finger and SCAN domain-containing protein 21;Zinc finger protein 888;Zinc finger protein 320;Zinc finger protein 765;Zinc finger protein 599;Zinc finger protein 813;Zinc finger protein 860;Zinc finger protein 816;Zinc finger protein 28;Zinc …	ZNF702P;ZNF525;ZNF485;ZNF578;ZNF701;ZNF468;ZSCAN21;ZNF888;ZNF320;ZNF765;ZNF599;ZNF813;ZNF860;ZNF816;ZNF28;ZNF761;ZKSCAN7;ZNF229;ZNF808;ZFP62;ZNF845;ZNF91	tr|H7BXQ5|H7BXQ5_HUMAN Zinc finger protein 167 OS=Homo sapiens GN=ZNF167 PE=4 SV=1;tr|H7BYK8|H7BYK8_HUMAN Zinc finger protein 468 OS=Homo sapiens GN=ZNF468 PE=4 SV=1;tr|H7BYI4|H7BYI4_HUMAN Zinc finger protein 599 OS=Homo sapiens GN=ZNF599 PE=4 SV=1;tr|H0YN	37	1	1	1	1	1	1	8.9	8.9	8.9	23.165	203	203;217;308;365;448;587;129;197;350;365;441;465;469;473;500;509;522;523;531;588;590;617;632;651;665;692;718;718;746;754;825;834;900;903;970;1159;1191	5.5					1	1		0.00019829	2.6592	5298.4	1436.9	5462.9	3001.3	6977.4	2370.1	3601.6	2792.8	3603.9	3345	5298.4	1436.9	5462.9	3001.3	6977.4	2370.1	3601.6	2792.8	3603.9
A2RRF3	A2RRF3	24	24	1	Epidermal growth factor receptor substrate 15-like 1	EPS15L1	tr|A2RRF3|A2RRF3_HUMAN EPS15L1 protein OS=Homo sapiens GN=EPS15L1 PE=2 SV=1	1	24	24	1	24	24	1	49.3	49.3	4	83.247	754	754	3.41	8	7	13	8	9	6		0	323.31	80625	38839	74762	81754	98298	58315	56546	63891	50985	68281	80625	38839	74762	81754	98298	58315	56546	63891	50985
A2RRP1-2;A2RRP1;H0Y5G7;H7BZR3;C9JCM7	A2RRP1-2;A2RRP1;H0Y5G7	6;6;3;1;1	6;6;3;1;1	6;6;3;1;1	Neuroblastoma-amplified sequence	NBAS	sp|A2RRP1-2|NBAS_HUMAN Isoform 2 of Neuroblastoma-amplified sequence OS=Homo sapiens GN=NBAS;sp|A2RRP1|NBAS_HUMAN Neuroblastoma-amplified sequence OS=Homo sapiens GN=NBAS PE=1 SV=2;tr|H0Y5G7|H0Y5G7_HUMAN Neuroblastoma-amplified sequence (Fragment) OS=Homo	5	6	6	6	6	6	6	3.2	3.2	3.2	254.81	2251	2251;2371;1419;184;281	4	1	1		1	1	2		0	13.192	8794.2	2399	8560.9	4447.8	11401	3806.4	7175	4883.8	6307	5962.4	8794.2	2399	8560.9	4447.8	11401	3806.4	7175	4883.8	6307
A2VCL2	A2VCL2	1	1	1	Coiled-coil domain-containing protein 162	CCDC162P	sp|A2VCL2|CC162_HUMAN Coiled-coil domain-containing protein 162 OS=Homo sapiens GN=CCDC162P PE=2 SV=3	1	1	1	1	1	1	1	0.9	0.9	0.9	103.84	907	907	2		1						1	-2	3851.7	1451.8	3476.2	3206.4	3963.6	3298.5	2357.2	3077.9	2127.4	3468.9	3851.7	1451.8	3476.2	3206.4	3963.6	3298.5	2357.2	3077.9	2127.4
A2VCQ3;Q01973;Q01973-2;Q01973-3	A2VCQ3;Q01973;Q01973-2	6;6;3;2	6;6;3;2	6;6;3;2	Tyrosine-protein kinase transmembrane receptor ROR1	ROR1	tr|A2VCQ3|A2VCQ3_HUMAN ROR1 protein (Fragment) OS=Homo sapiens GN=ROR1 PE=2 SV=1;sp|Q01973|ROR1_HUMAN Tyrosine-protein kinase transmembrane receptor ROR1 OS=Homo sapiens GN=ROR1 PE=2 SV=2;sp|Q01973-2|ROR1_HUMAN Isoform Short of Tyrosine-protein kinase tran	4	6	6	6	6	6	6	6.8	6.8	6.8	104.46	940	940;937;388;393	2.75	2	3		1	2			0	39.289	21269	8510.4	20577	18508	26735	14442	16673	16032	16059	20458	21269	8510.4	20577	18508	26735	14442	16673	16032	16059
A2VDH9;O75420	A2VDH9;O75420	2;2	2;2	2;2	PERQ amino acid-rich with GYF domain-containing protein 1	GIGYF1	tr|A2VDH9|A2VDH9_HUMAN GIGYF1 protein (Fragment) OS=Homo sapiens GN=GIGYF1 PE=2 SV=1;sp|O75420|PERQ1_HUMAN PERQ amino acid-rich with GYF domain-containing protein 1 OS=Homo sapiens GN=GIGYF1 PE=1 SV=2	2	2	2	2	2	2	2	4.8	4.8	4.8	83.353	754	754;1035	4.33	1					2		0	11.971	3175.7	1402.9	2634	3008.1	3540.4	1698.6	1863.3	2034.3	1924.3	2413.9	3175.7	1402.9	2634	3008.1	3540.4	1698.6	1863.3	2034.3	1924.3
A3KFL1;A3KFL2;Q13868;A3KFL5;B4DKK6;A3KFL4	A3KFL1;A3KFL2;Q13868;A3KFL5;B4DKK6;A3KFL4	8;8;8;7;7;6	8;8;8;7;7;6	8;8;8;7;7;6	Exosome complex component RRP4	EXOSC2	tr|A3KFL1|A3KFL1_HUMAN Exosome complex component RRP4 (Fragment) OS=Homo sapiens GN=EXOSC2 PE=4 SV=1;tr|A3KFL2|A3KFL2_HUMAN Exosome complex component RRP4 OS=Homo sapiens GN=EXOSC2 PE=4 SV=1;sp|Q13868|EXOS2_HUMAN Exosome complex component RRP4 OS=Homo sapi	6	8	8	8	8	8	8	55.5	55.5	55.5	22.077	200	200;285;293;270;267;263	3.68	3	3	3	6	3	4		0	46.652	32151	14983	30412	29063	43753	18963	24143	21531	23240	24638	32151	14983	30412	29063	43753	18963	24143	21531	23240
A3KN83-3;A3KN83-2;A3KN83;F8W8H8;A3KN83-4;Q9Y2G9-3;Q9Y2G9	A3KN83-3;A3KN83-2;A3KN83	5;5;5;2;2;1;1	5;5;5;2;2;1;1	5;5;5;2;2;1;1	Protein strawberry notch homolog 1	SBNO1	sp|A3KN83-3|SBNO1_HUMAN Isoform 3 of Protein strawberry notch homolog 1 OS=Homo sapiens GN=SBNO1;sp|A3KN83-2|SBNO1_HUMAN Isoform 2 of Protein strawberry notch homolog 1 OS=Homo sapiens GN=SBNO1;sp|A3KN83|SBNO1_HUMAN Protein strawberry notch homolog 1 OS=Ho	7	5	5	5	5	5	5	6.3	6.3	6.3	154.06	1391	1391;1392;1393;732;732;1309;1366	4.22	1	1	2		1	4		0	22.657	6905.8	6206.7	6638.7	9038.5	10772	6468.1	5941.9	5553.3	6122.5	5773.5	6905.8	6206.7	6638.7	9038.5	10772	6468.1	5941.9	5553.3	6122.5
A4D1D5;P21439-2;P21439	A4D1D5;P21439-2;P21439	2;2;2	2;2;2	1;1;1	Multidrug resistance protein 3	ABCB4	tr|A4D1D5|A4D1D5_HUMAN ATP-binding cassette, sub-family B (MDR/TAP), member 4 OS=Homo sapiens GN=ABCB4 PE=3 SV=1;sp|P21439-2|MDR3_HUMAN Isoform 2 of Multidrug resistance protein 3 OS=Homo sapiens GN=ABCB4;sp|P21439|MDR3_HUMAN Multidrug resistance protein 3	3	2	2	1	2	2	1	1.8	1.8	0.6	135.26	1232	1232;1279;1286	3	1				1			0.0094139	1.266	5487	3115.9	5201.1	7652.1	6504.7	4745.3	3096	4165.1	3812.4	5024.1	5487	3115.9	5201.1	7652.1	6504.7	4745.3	3096	4165.1	3812.4
A4D1E9;C9J8R7;C9JNI1;C9JEQ8;A4D1E9-2;F8WBY0;F8WCN4;F8WBB5;A4D1E9-3	A4D1E9;C9J8R7;C9JNI1;C9JEQ8;A4D1E9-2	5;3;3;3;3;1;1;1;1	5;3;3;3;3;1;1;1;1	5;3;3;3;3;1;1;1;1	GTP-binding protein 10	GTPBP10	sp|A4D1E9|GTPBA_HUMAN GTP-binding protein 10 OS=Homo sapiens GN=GTPBP10 PE=1 SV=1;tr|C9J8R7|C9J8R7_HUMAN GTP-binding protein 10 (Fragment) OS=Homo sapiens GN=GTPBP10 PE=4 SV=1;tr|C9JNI1|C9JNI1_HUMAN GTP-binding protein 10 (Fragment) OS=Homo sapiens GN=GTPB	9	5	5	5	5	5	5	13.2	13.2	13.2	42.932	387	387;210;236;243;308;70;79;107;116	5.7					3	7		0	11.086	12154	3372.5	12875	4567.5	18503	4300	10396	5884	9843.3	7335.5	12154	3372.5	12875	4567.5	18503	4300	10396	5884	9843.3
C9J7X6;A4D1U4	C9J7X6;A4D1U4	1;1	1;1	1;1	Protein LCHN	KIAA1147;LCHN	tr|C9J7X6|C9J7X6_HUMAN Protein KIAA1147 OS=Homo sapiens GN=KIAA1147 PE=4 SV=1;sp|A4D1U4|LCHN_HUMAN Protein LCHN OS=Homo sapiens GN=LCHN PE=2 SV=1	2	1	1	1	1	1	1	2.3	2.3	2.3	40.532	351	351;455	4				1				1	-2	1553.6	402.21	1554.8	1062.2	2013.9	623.34	1454.1	1135.7	1129.6	1048.5	1553.6	402.21	1554.8	1062.2	2013.9	623.34	1454.1	1135.7	1129.6
A4D1W8;Q9UM22;D6RIH7;Q9UM22-2;C9JYS3	A4D1W8;Q9UM22;D6RIH7;Q9UM22-2;C9JYS3	2;2;1;1;1	2;2;1;1;1	2;2;1;1;1	Mammalian ependymin-related protein 1	UCC1;EPDR1	tr|A4D1W8|A4D1W8_HUMAN Ependymin related protein 1 (Zebrafish), isoform CRA_b OS=Homo sapiens GN=UCC1 PE=4 SV=1;sp|Q9UM22|EPDR1_HUMAN Mammalian ependymin-related protein 1 OS=Homo sapiens GN=EPDR1 PE=1 SV=2;tr|D6RIH7|D6RIH7_HUMAN Mammalian ependymin-relate	5	2	2	2	2	2	2	6.4	6.4	6.4	38.15	344	344;224;122;90;163	3		2			1			0.00020978	3.6329	4263.3	2966.9	4377.4	6040.7	5494.4	4009.7	3049.2	3202.8	2458	3958.6	4263.3	2966.9	4377.4	6040.7	5494.4	4009.7	3049.2	3202.8	2458
A4D2Q0;E9PHI4;O94901-5;E9PF23;O94901;H0Y6N5;H0Y742;E9PDU4;E7EP45;H7C2K3;O94901-3;C9JK55;O94901-2;F8WD13;C9JS54;C9JJU6;C9K051;H7C019	A4D2Q0;E9PHI4;O94901-5;E9PF23;O94901;H0Y6N5;H0Y742;E9PDU4;E7EP45;H7C2K3	12;11;11;11;11;10;10;10;9;6;3;2;2;2;1;1;1;1	12;11;11;11;11;10;10;10;9;6;3;2;2;2;1;1;1;1	12;11;11;11;11;10;10;10;9;6;3;2;2;2;1;1;1;1	SUN domain-containing protein 1	UNC84A;SUN1	tr|A4D2Q0|A4D2Q0_HUMAN SUN domain-containing protein 1 OS=Homo sapiens GN=UNC84A PE=4 SV=1;tr|E9PHI4|E9PHI4_HUMAN SUN domain-containing protein 1 OS=Homo sapiens GN=SUN1 PE=4 SV=1;sp|O94901-5|SUN1_HUMAN Isoform 5 of SUN domain-containing protein 1 OS=Homo	18	12	12	12	12	12	12	15	15	15	108.45	974	974;822;702;785;812;634;710;682;583;427;341;174;257;278;113;119;135;171	4.23	3	1	3	2	7	6		0	78.823	62219	16375	57482	28783	81124	21817	48552	25166	46390	29195	62219	16375	57482	28783	81124	21817	48552	25166	46390
H0YEJ9;H0YE88;A4FUP2;P28347;H0YCZ6;H0Y7B0;H0YGS2;E9PKB7;H0Y308;Q15561;Q15562	H0YEJ9;H0YE88;A4FUP2;P28347;H0YCZ6;H0Y7B0;H0YGS2;E9PKB7;H0Y308;Q15561;Q15562	2;2;2;2;1;1;1;1;1;1;1	2;2;2;2;1;1;1;1;1;1;1	1;1;1;1;0;0;0;1;0;0;0	Transcriptional enhancer factor TEF-1;Transcriptional enhancer factor TEF-3;Transcriptional enhancer factor TEF-4	TEAD1;TEAD4;TEAD2	tr|H0YEJ9|H0YEJ9_HUMAN Transcriptional enhancer factor TEF-1 OS=Homo sapiens GN=TEAD1 PE=4 SV=1;tr|H0YE88|H0YE88_HUMAN Transcriptional enhancer factor TEF-1 OS=Homo sapiens GN=TEAD1 PE=4 SV=1;tr|A4FUP2|A4FUP2_HUMAN TEAD1 protein OS=Homo sapiens GN=TEAD1 PE	11	2	2	1	2	2	1	5.4	5.4	3.3	41.139	368	368;426;357;426;68;110;175;330;391;434;447	4.2			2	1	1	1		0	4.46	9251.7	3688.2	8650.4	7065.9	10976	5467.8	6709.9	5823.7	6711	6336.2	9251.7	3688.2	8650.4	7065.9	10976	5467.8	6709.9	5823.7	6711
A4QN19;O15027-2;O15027-4;O15027-3;O15027;O15027-5;H0Y5S1;C9JVR0;Q8N9G1	A4QN19;O15027-2;O15027-4;O15027-3;O15027;O15027-5	9;9;9;9;9;9;3;3;1	9;9;9;9;9;9;3;3;1	9;9;9;9;9;9;3;3;1	Protein transport protein Sec16A	SEC16A	tr|A4QN19|A4QN19_HUMAN Protein transport protein Sec16A (Fragment) OS=Homo sapiens GN=SEC16A PE=2 SV=1;sp|O15027-2|SC16A_HUMAN Isoform 2 of Protein transport protein Sec16A OS=Homo sapiens GN=SEC16A;sp|O15027-4|SC16A_HUMAN Isoform 4 of Protein transport pr	9	9	9	9	9	9	9	6.1	6.1	6.1	186.49	1727	1727;2134;2154;2159;2179;2201;506;734;385	4	3	1	2		2	4	1	0	21.909	24498	9808.2	22202	19945	31746	15077	17028	18449	18867	19455	24498	9808.2	22202	19945	31746	15077	17028	18449	18867
F5H4Q5;F5H3K0;A5D8V6	F5H4Q5;F5H3K0;A5D8V6	2;2;2	2;2;2	2;2;2	Vacuolar protein sorting-associated protein 37C	VPS37C	tr|F5H4Q5|F5H4Q5_HUMAN Vacuolar protein sorting-associated protein 37C (Fragment) OS=Homo sapiens GN=VPS37C PE=4 SV=1;tr|F5H3K0|F5H3K0_HUMAN Vacuolar protein sorting-associated protein 37C OS=Homo sapiens GN=VPS37C PE=4 SV=1;sp|A5D8V6|VP37C_HUMAN Vacuolar	3	2	2	2	2	2	2	35.1	35.1	35.1	17.143	148	148;322;355	3.5	1					1		0	20.105	368.22	0	386.17	338.03	739.38	110.84	483.92	81.303	271.82	332.28	368.22	0	386.17	338.03	739.38	110.84	483.92	81.303	271.82
A5LHX3	A5LHX3	1	1	1	Proteasome subunit beta type-11	PSMB11	sp|A5LHX3|PSB11_HUMAN Proteasome subunit beta type-11 OS=Homo sapiens GN=PSMB11 PE=2 SV=1	1	1	1	1	1	1	1	4.7	4.7	4.7	32.53	300	300	2		1						0.0090974	1.3012	2321	1993	2394.1	3595.1	3473.1	3001.8	1665	1738.5	1955.8	2521.9	2321	1993	2394.1	3595.1	3473.1	3001.8	1665	1738.5	1955.8
F5GXC3;A5PLN9-7;A5PLN9-2;A5PLN9-4;A5PLN9;A5PLN9-5	F5GXC3;A5PLN9-7;A5PLN9-2;A5PLN9-4;A5PLN9;A5PLN9-5	2;2;2;2;2;2	2;2;2;2;2;2	2;2;2;2;2;2	Trafficking protein particle complex subunit 13	TRAPPC13	tr|F5GXC3|F5GXC3_HUMAN UPF0533 protein C5orf44 OS=Homo sapiens GN=C5orf44 PE=4 SV=1;sp|A5PLN9-7|CE044_HUMAN Isoform 5 of UPF0533 protein C5orf44 OS=Homo sapiens GN=C5orf44;sp|A5PLN9-2|CE044_HUMAN Isoform 2 of UPF0533 protein C5orf44 OS=Homo sapiens GN=C5or	6	2	2	2	2	2	2	4.1	4.1	4.1	46.776	419	419;309;411;412;417;418	2.67	1	1			1			0.0011409	2.0818	10491	4356.3	8995.3	9106.7	13002	6078.5	7671.2	6614.5	6386.2	7604.4	10491	4356.3	8995.3	9106.7	13002	6078.5	7671.2	6614.5	6386.2
A5YKK6-2;A5YKK6;F8WA87;A5YKK6-3;B5MDN3;A5YKK6-4;H3BMZ2;B3KPW6;F5H1F4;H3BNB1;H3BVC9;H3BTH2;H3BR89;H3BMH0	A5YKK6-2;A5YKK6;F8WA87;A5YKK6-3;B5MDN3	28;28;26;26;19;13;8;6;3;2;2;1;1;1	28;28;26;26;19;13;8;6;3;2;2;1;1;1	28;28;26;26;19;13;8;6;3;2;2;1;1;1	CCR4-NOT transcription complex subunit 1	CNOT1	sp|A5YKK6-2|CNOT1_HUMAN Isoform 2 of CCR4-NOT transcription complex subunit 1 OS=Homo sapiens GN=CNOT1;sp|A5YKK6|CNOT1_HUMAN CCR4-NOT transcription complex subunit 1 OS=Homo sapiens GN=CNOT1 PE=1 SV=2;tr|F8WA87|F8WA87_HUMAN CCR4-NOT transcription complex s	14	28	28	28	28	28	28	14.2	14.2	14.2	266.38	2371	2371;2376;2150;2150;1227;1551;439;1070;316;185;241;68;193;277	3.83	4	7	9	2	12	8		0	88.063	75479	28674	69044	53083	96042	45274	58656	53109	52442	59506	75479	28674	69044	53083	96042	45274	58656	53109	52442
A5YM69;Q12774	A5YM69;Q12774	1;1	1;1	1;1	Rho guanine nucleotide exchange factor 35;Rho guanine nucleotide exchange factor 5	ARHGEF35;ARHGEF5	sp|A5YM69|ARG35_HUMAN Rho guanine nucleotide exchange factor 35 OS=Homo sapiens GN=ARHGEF35 PE=1 SV=1;sp|Q12774|ARHG5_HUMAN Rho guanine nucleotide exchange factor 5 OS=Homo sapiens GN=ARHGEF5 PE=1 SV=3	2	1	1	1	1	1	1	2.9	2.9	2.9	53.286	484	484;1597	2		1						0.00039078	2.4568	630.62	430.72	550.47	829.13	657.51	416.51	578.86	147.95	301.82	363.59	630.62	430.72	550.47	829.13	657.51	416.51	578.86	147.95	301.82
A6H8Z7;Q6UWP7;C9K0C3;Q6UWP7-2	A6H8Z7;Q6UWP7;C9K0C3;Q6UWP7-2	2;2;1;1	2;2;1;1	2;2;1;1	Lysocardiolipin acyltransferase 1	LCLAT1	tr|A6H8Z7|A6H8Z7_HUMAN Lysocardiolipin acyltransferase 1 OS=Homo sapiens GN=LCLAT1 PE=2 SV=1;sp|Q6UWP7|LCLT1_HUMAN Lysocardiolipin acyltransferase 1 OS=Homo sapiens GN=LCLAT1 PE=1 SV=1;tr|C9K0C3|C9K0C3_HUMAN Lysocardiolipin acyltransferase 1 (Fragment) OS=	4	2	2	2	2	2	2	4.5	4.5	4.5	44.561	376	376;414;157;308	3.67			2		1			0	3.9681	2637.6	926.31	2760.6	1615.6	3215.4	1215.2	2065.8	1475.1	1707	1697.4	2637.6	926.31	2760.6	1615.6	3215.4	1215.2	2065.8	1475.1	1707
A6NCC9;E9PME3;C9JHT9;C9JJV1;Q9Y5U2-2;Q9Y5U2;E9PL88;C9JDU0	A6NCC9;E9PME3;C9JHT9;C9JJV1;Q9Y5U2-2;Q9Y5U2;E9PL88;C9JDU0	2;2;2;2;2;2;1;1	2;2;2;2;2;2;1;1	2;2;2;2;2;2;1;1	Protein TSSC4	TSSC4	tr|A6NCC9|A6NCC9_HUMAN Protein TSSC4 OS=Homo sapiens GN=TSSC4 PE=4 SV=1;tr|E9PME3|E9PME3_HUMAN Protein TSSC4 (Fragment) OS=Homo sapiens GN=TSSC4 PE=4 SV=1;tr|C9JHT9|C9JHT9_HUMAN Protein TSSC4 (Fragment) OS=Homo sapiens GN=TSSC4 PE=4 SV=1;tr|C9JJV1|C9JJV1_H	8	2	2	2	2	2	2	17.3	17.3	17.3	13.847	127	127;191;203;208;265;329;110;112	3.75			2	1	1			0.00019837	2.6675	5126.6	4497.4	4907.3	8895	7949.3	5055.6	4782.2	5034.2	3588.3	5276.2	5126.6	4497.4	4907.3	8895	7949.3	5055.6	4782.2	5034.2	3588.3
H0Y3K7;F8WAB1;F8WAB0;F8W8M4;A6NKJ2;Q5T6N4;A6NCD9;Q5T6N2;O14639-2;O14639;Q5JVV3;O14639-4;O14639-3;O14639-5;H0Y7N6;F6XFR5	H0Y3K7;F8WAB1;F8WAB0;F8W8M4;A6NKJ2;Q5T6N4;A6NCD9;Q5T6N2;O14639-2;O14639;Q5JVV3;O14639-4;O14639-3;O14639-5;H0Y7N6;F6XFR5	5;5;5;5;5;5;5;5;5;5;4;4;4;4;3;3	5;5;5;5;5;5;5;5;5;5;4;4;4;4;3;3	5;5;5;5;5;5;5;5;5;5;4;4;4;4;3;3	Actin-binding LIM protein 1	ABLIM1	tr|H0Y3K7|H0Y3K7_HUMAN Actin-binding LIM protein 1 (Fragment) OS=Homo sapiens GN=ABLIM1 PE=4 SV=1;tr|F8WAB1|F8WAB1_HUMAN Actin-binding LIM protein 1 OS=Homo sapiens GN=ABLIM1 PE=4 SV=1;tr|F8WAB0|F8WAB0_HUMAN Actin-binding LIM protein 1 OS=Homo sapiens GN=A	16	5	5	5	5	5	5	10.1	10.1	10.1	73.822	652	652;655;702;718;746;846;846;702;718;778;530;401;427;455;172;173	3		4	1	2	1			0	19.742	13099	6136.2	12384	13158	16096	10462	9490.6	10340	9024.9	11353	13099	6136.2	12384	13158	16096	10462	9490.6	10340	9024.9
H3BTL1;Q9GZQ8;A6NCE7;Q9H492;Q9H492-2	H3BTL1;Q9GZQ8;A6NCE7;Q9H492;Q9H492-2	2;2;2;1;1	2;2;2;1;1	2;2;2;1;1	Microtubule-associated proteins 1A/1B light chain 3B;Microtubule-associated proteins 1A/1B light chain 3 beta 2;Microtubule-associated proteins 1A/1B light chain 3A	MAP1LC3B;MAP1LC3B2;MAP1LC3A	tr|H3BTL1|H3BTL1_HUMAN Microtubule-associated protein 1 light chain 3 beta, isoform CRA_f OS=Homo sapiens GN=MAP1LC3B PE=3 SV=1;sp|Q9GZQ8|MLP3B_HUMAN Microtubule-associated proteins 1A/1B light chain 3B OS=Homo sapiens GN=MAP1LC3B PE=1 SV=3;sp|A6NCE7|MP3B2	5	2	2	2	2	2	2	28	28	28	9.0115	75	75;125;125;121;125	5.14				1	4	2		0	10.547	24448	10800	22934	20079	30617	15683	16754	17624	15062	19460	24448	10800	22934	20079	30617	15683	16754	17624	15062
A6NCI0;Q9Y6G3	A6NCI0;Q9Y6G3	1;1	1;1	1;1	39S ribosomal protein L42, mitochondrial	MRPL42	tr|A6NCI0|A6NCI0_HUMAN 39S ribosomal protein L42, mitochondrial OS=Homo sapiens GN=MRPL42 PE=4 SV=1;sp|Q9Y6G3|RM42_HUMAN 39S ribosomal protein L42, mitochondrial OS=Homo sapiens GN=MRPL42 PE=1 SV=1	2	1	1	1	1	1	1	10.6	10.6	10.6	16.602	142	142;142	2		1						0.00020259	3.0119	2617.1	1152	2565.1	2394.6	3100.7	1715	2300.3	1678.9	2003.3	2003.1	2617.1	1152	2565.1	2394.6	3100.7	1715	2300.3	1678.9	2003.3
A6NCN2	A6NCN2	8	1	1	Putative keratin-87 protein	KRT87P	sp|A6NCN2|KT81L_HUMAN Keratin-81-like protein OS=Homo sapiens PE=2 SV=3	1	8	1	1	8	1	1	16.7	3.9	3.9	53.409	486	486	4			2	2	2			0	11.293	3702.6	2275.7	3627.5	26640	4995	2800.4	3005.5	1977.6	3136.5	3322.5	3702.6	2275.7	3627.5	26640	4995	2800.4	3005.5	1977.6	3136.5
A6NCZ6;Q9BWM7	A6NCZ6;Q9BWM7	10;10	10;10	10;10	Sideroflexin-3	SFXN3	tr|A6NCZ6|A6NCZ6_HUMAN Sideroflexin 3 OS=Homo sapiens GN=SFXN3 PE=4 SV=1;sp|Q9BWM7|SFXN3_HUMAN Sideroflexin-3 OS=Homo sapiens GN=SFXN3 PE=2 SV=2	2	10	10	10	10	10	10	39.4	39.4	39.4	35.978	325	325;325	3.21	4	6	7	4	5	2		0	74.547	70909	13071	67568	26434	82762	19929	50544	27146	46655	35545	70909	13071	67568	26434	82762	19929	50544	27146	46655
A6ND36	A6ND36	2	2	2	Protein FAM83G	FAM83G	sp|A6ND36|FA83G_HUMAN Protein FAM83G OS=Homo sapiens GN=FAM83G PE=1 SV=2	1	2	2	2	2	2	2	3.3	3.3	3.3	90.834	823	823	1.33	2	1						0	5.7069	2762.6	1606.4	2548.5	4608	5270.1	3112.4	2215.7	2446.9	2396.6	3002.2	2762.6	1606.4	2548.5	4608	5270.1	3112.4	2215.7	2446.9	2396.6
A6ND91	A6ND91	1	1	1	Putative L-aspartate dehydrogenase	ASPDH	sp|A6ND91|ASPD_HUMAN Putative L-aspartate dehydrogenase OS=Homo sapiens GN=ASPDH PE=2 SV=2	1	1	1	1	1	1	1	3.5	3.5	3.5	29.946	283	283	2		1						0.00653	1.4772	3100.5	620.56	2147.3	1849	3354.3	1601.4	1750	2099.7	1537.8	2268.9	3100.5	620.56	2147.3	1849	3354.3	1601.4	1750	2099.7	1537.8
A6NDG6;H3BV17	A6NDG6	8;1	8;1	8;1	Phosphoglycolate phosphatase	PGP	sp|A6NDG6|PGP_HUMAN Phosphoglycolate phosphatase OS=Homo sapiens GN=PGP PE=1 SV=1	2	8	8	8	8	8	8	31.2	31.2	31.2	34.006	321	321;57	4.73	1	1		4	4	3	2	0	86.871	21368	11140	21735	20105	30791	17154	16250	19112	14371	21187	21368	11140	21735	20105	30791	17154	16250	19112	14371
A6NDI8;E7EPS2;E7ERH6;Q9UBN7;C9J172;E9PEH1;E7EP63;E7ER52;E7EUZ1;C9JEF4	A6NDI8;E7EPS2;E7ERH6;Q9UBN7;C9J172;E9PEH1;E7EP63;E7ER52;E7EUZ1	3;3;3;3;2;2;2;2;2;1	3;3;3;3;2;2;2;2;2;1	3;3;3;3;2;2;2;2;2;1	Histone deacetylase 6	HDAC6	tr|A6NDI8|A6NDI8_HUMAN Histone deacetylase 6 (Fragment) OS=Homo sapiens GN=HDAC6 PE=4 SV=1;tr|E7EPS2|E7EPS2_HUMAN Histone deacetylase 6 (Fragment) OS=Homo sapiens GN=HDAC6 PE=4 SV=1;tr|E7ERH6|E7ERH6_HUMAN Histone deacetylase 6 OS=Homo sapiens GN=HDAC6 PE=4	10	3	3	3	3	3	3	14.8	14.8	14.8	23.384	210	210;269;817;1215;142;161;167;171;296;51	3.33	1	1	2	4	1			0	6.4328	14883	6801	13540	12737	19810	9591	11961	11167	10352	12635	14883	6801	13540	12737	19810	9591	11961	11167	10352
A6NDN0;O43617;A6NKE1	A6NDN0;O43617	5;5;2	5;5;2	5;5;2	Trafficking protein particle complex subunit 3	TRAPPC3	tr|A6NDN0|A6NDN0_HUMAN Trafficking protein particle complex 3, isoform CRA_a OS=Homo sapiens GN=TRAPPC3 PE=4 SV=1;sp|O43617|TPPC3_HUMAN Trafficking protein particle complex subunit 3 OS=Homo sapiens GN=TRAPPC3 PE=1 SV=1	3	5	5	5	5	5	5	31.3	31.3	31.3	15.005	134	134;180;118	3	2	1	2	3	1			0	8.5688	21271	11366	21320	21419	30306	14684	17951	14468	15807	15684	21271	11366	21320	21419	30306	14684	17951	14468	15807
A6NDU8	A6NDU8	3	3	3	UPF0600 protein C5orf51	C5orf51	sp|A6NDU8|CE051_HUMAN UPF0600 protein C5orf51 OS=Homo sapiens GN=C5orf51 PE=1 SV=1	1	3	3	3	3	3	3	13.3	13.3	13.3	33.62	294	294	3.57	2			3	1	1		0	19.609	5555.8	1579.8	5208.5	3767.6	6497.8	2699.4	4200.6	3235.4	3675.1	3787.4	5555.8	1579.8	5208.5	3767.6	6497.8	2699.4	4200.6	3235.4	3675.1
B4DKL4;A6NDW3;Q86X29-2;Q86X29-3;E9PHD4;Q86X29	B4DKL4;A6NDW3;Q86X29-2;Q86X29-3;E9PHD4;Q86X29	1;1;1;1;1;1	1;1;1;1;1;1	1;1;1;1;1;1	Lipolysis-stimulated lipoprotein receptor;Protein FAM131B	LSR;FAM131B	tr|B4DKL4|B4DKL4_HUMAN Lipolysis-stimulated lipoprotein receptor OS=Homo sapiens GN=LSR PE=2 SV=1;tr|A6NDW3|A6NDW3_HUMAN Lipolysis-stimulated lipoprotein receptor OS=Homo sapiens GN=LSR PE=4 SV=1;sp|Q86X29-2|LSR_HUMAN Isoform 2 of Lipolysis-stimulated lipo	6	1	1	1	1	1	1	4.5	4.5	4.5	54.498	493	493;581;591;629;630;649	6						1		0	5.807	363.69	0	270.91	91.526	474.57	287.57	96.066	116.37	158.73	342.11	363.69	0	270.91	91.526	474.57	287.57	96.066	116.37	158.73
H0YDD3;A6NDW6;Q9BVK2;H0YDQ1;H0YD42;E9PKA5;E9PK79;H0YEE0;E9PP96	H0YDD3;A6NDW6;Q9BVK2;H0YDQ1;H0YD42;E9PKA5;E9PK79;H0YEE0;E9PP96	2;2;2;1;1;1;1;1;1	2;2;2;1;1;1;1;1;1	2;2;2;1;1;1;1;1;1	Probable dolichyl pyrophosphate Glc1Man9GlcNAc2 alpha-1,3-glucosyltransferase	ALG8	tr|H0YDD3|H0YDD3_HUMAN Probable dolichyl pyrophosphate Glc1Man9GlcNAc2 alpha-1,3-glucosyltransferase (Fragment) OS=Homo sapiens GN=ALG8 PE=4 SV=1;tr|A6NDW6|A6NDW6_HUMAN Asparagine-linked glycosylation 8 homolog (Yeast, alpha-1,3-glucosyltransferase), isofo	9	2	2	2	2	2	2	10.2	10.2	10.2	25.483	226	226;467;526;87;157;172;242;282;282	5					2			0.00020868	3.5221	4042.9	883.65	3999.4	2125.4	5641	1944.7	3085.3	2566.8	2710.5	2662.7	4042.9	883.65	3999.4	2125.4	5641	1944.7	3085.3	2566.8	2710.5
A6NDY9;F8WE98	A6NDY9	124;31	2;2	2;2		FLNA	tr|A6NDY9|A6NDY9_HUMAN Filamin A OS=Homo sapiens GN=FLNA PE=2 SV=4	2	124	2	2	124	2	2	69.2	0.6	0.6	245.86	2315	2315;591	3.86			2	4	1			0	9.3422	15490	6323.3	12767	20952	18037	14664	10251	19719	10855	19026	15490	6323.3	12767	20952	18037	14664	10251	19719	10855
G3V2I3;A6NED2	G3V2I3;A6NED2	1;1	1;1	1;1	RCC1 domain-containing protein 1	RCCD1	tr|G3V2I3|G3V2I3_HUMAN RCC1 domain-containing protein 1 OS=Homo sapiens GN=RCCD1 PE=4 SV=1;sp|A6NED2|RCCD1_HUMAN RCC1 domain-containing protein 1 OS=Homo sapiens GN=RCCD1 PE=1 SV=1	2	1	1	1	1	1	1	5.1	5.1	5.1	39.906	374	374;376	6						2		0	4.4735	258.23	407.01	333.42	379.6	640.57	97.643	224.67	141.09	436.51	407.94	258.23	407.01	333.42	379.6	640.57	97.643	224.67	141.09	436.51
A6NEM2;P51610;P51610-2;P51610-3;H7C1C4	A6NEM2;P51610;P51610-2	24;24;23;7;6	24;24;23;7;6	24;24;23;7;6	Host cell factor 1;HCF N-terminal chain 1;HCF N-terminal chain 2;HCF N-terminal chain 3;HCF N-terminal chain 4;HCF N-terminal chain 5;HCF N-terminal chain 6;HCF C-terminal chain 1;HCF C-terminal chain 2;HCF C-terminal chain 3;HCF C-terminal chain 4;HCF C-terminal chain 5;HCF C-terminal chain 6	HCFC1	tr|A6NEM2|A6NEM2_HUMAN HCF C-terminal chain 6 OS=Homo sapiens GN=HCFC1 PE=4 SV=2;sp|P51610|HCFC1_HUMAN Host cell factor 1 OS=Homo sapiens GN=HCFC1 PE=1 SV=2;sp|P51610-2|HCFC1_HUMAN Isoform 2 of Host cell factor 1 OS=Homo sapiens GN=HCFC1	5	24	24	24	24	24	24	16	16	16	213.47	2080	2080;2035;1966;428;611	5.3		3		13	21	21	11	0	122.43	125750	37371	118640	73210	165890	56152	92331	63101	88631	68884	125750	37371	118640	73210	165890	56152	92331	63101	88631
H7BXY6;A6NEP9;Q8NG11-3;Q8NG11-2;Q8NG11	H7BXY6;A6NEP9;Q8NG11-3;Q8NG11-2;Q8NG11	1;1;1;1;1	1;1;1;1;1	1;1;1;1;1	Tetraspanin;Tetraspanin-14	TSPAN14	tr|H7BXY6|H7BXY6_HUMAN Tetraspanin-14 OS=Homo sapiens GN=TSPAN14 PE=4 SV=1;tr|A6NEP9|A6NEP9_HUMAN Tetraspanin-14 (Fragment) OS=Homo sapiens GN=TSPAN14 PE=4 SV=2;sp|Q8NG11-3|TSN14_HUMAN Isoform 3 of Tetraspanin-14 OS=Homo sapiens GN=TSPAN14;sp|Q8NG11-2|TSN1	5	1	1	1	1	1	1	5.2	5.2	5.2	23.918	213	213;223;147;253;270	2		1						0.0044207	1.6663	949.69	230.16	769.25	476.9	832.44	417.29	477.54	540.58	602.75	653.01	949.69	230.16	769.25	476.9	832.44	417.29	477.54	540.58	602.75
A6NF01;Q96HA1-2;A8CG34-2;Q96HA1-3;A8MXF9;A8CG34;Q96HA1	A6NF01;Q96HA1-2;A8CG34-2;Q96HA1-3;A8MXF9;A8CG34;Q96HA1	1;1;1;1;1;1;1	1;1;1;1;1;1;1	1;1;1;1;1;1;1	Putative nuclear envelope pore membrane protein POM 121B;Nuclear envelope pore membrane protein POM 121;Nuclear envelope pore membrane protein POM 121C	POM121B;POM121;POM121C	sp|A6NF01|P121B_HUMAN Putative nuclear envelope pore membrane protein POM 121B OS=Homo sapiens GN=POM121B PE=5 SV=2;sp|Q96HA1-2|P121A_HUMAN Isoform 2 of Nuclear envelope pore membrane protein POM 121 OS=Homo sapiens GN=POM121;sp|A8CG34-2|P121C_HUMAN Isofor	7	1	1	1	1	1	1	1.8	1.8	1.8	83.014	834	834;984;987;999;999;1229;1249	2		2						0.0001992	2.724	207.88	59.776	338.85	107.49	466.35	76.952	205.02	246.69	112.23	141.39	207.88	59.776	338.85	107.49	466.35	76.952	205.02	246.69	112.23
F8WA56;A6NFN2;Q8IZP0-2;Q8IZP0-4;Q8IZP0-3;Q8IZP0-5;Q8IZP0-6;Q8IZP0-9;Q8IZP0;F5H1G9;F8WA55;Q8IZP0-10;Q8IZP0-8;Q8IZP0-7;H7BXI6;Q8IZP0-11	F8WA56;A6NFN2;Q8IZP0-2;Q8IZP0-4;Q8IZP0-3;Q8IZP0-5;Q8IZP0-6;Q8IZP0-9;Q8IZP0;F5H1G9;F8WA55;Q8IZP0-10;Q8IZP0-8;Q8IZP0-7;H7BXI6;Q8IZP0-11	12;12;12;12;12;12;12;12;12;11;11;11;11;11;10;8	12;12;12;12;12;12;12;12;12;11;11;11;11;11;10;8	10;10;10;10;10;10;10;10;10;9;9;9;9;9;8;7	Abl interactor 1	ABI1	tr|F8WA56|F8WA56_HUMAN Abl interactor 1 OS=Homo sapiens GN=ABI1 PE=4 SV=1;tr|A6NFN2|A6NFN2_HUMAN Abl interactor 1 OS=Homo sapiens GN=ABI1 PE=4 SV=2;sp|Q8IZP0-2|ABI1_HUMAN Isoform 2 of Abl interactor 1 OS=Homo sapiens GN=ABI1;sp|Q8IZP0-4|ABI1_HUMAN Isoform	16	12	12	10	12	12	10	29.3	29.3	25.5	52.646	482	482;509;446;451;452;476;480;481;508;394;423;388;393;422;496;329	3.6	4	9	3	13	10	3		0	66.156	55948	24230	52251	55056	67066	35331	40411	40168	36061	46701	55948	24230	52251	55056	67066	35331	40411	40168	36061
A6NMH6;A6NFQ9;F8W8I8;Q92599-2;F6W7K9;Q92599;Q92599-3;C9JV02;H7C604;C9J4G8	A6NMH6;A6NFQ9;F8W8I8;Q92599-2;F6W7K9;Q92599;Q92599-3	7;7;7;7;7;7;6;2;1;1	4;4;4;4;4;4;3;1;1;1	4;4;4;4;4;4;3;1;1;1	Septin-8	2008-09-01	tr|A6NMH6|A6NMH6_HUMAN Septin-8 OS=Homo sapiens GN=SEPT8 PE=3 SV=1;tr|A6NFQ9|A6NFQ9_HUMAN Septin-8 OS=Homo sapiens GN=SEPT8 PE=3 SV=1;tr|F8W8I8|F8W8I8_HUMAN Septin-8 OS=Homo sapiens GN=SEPT8 PE=3 SV=1;sp|Q92599-2|SEPT8_HUMAN Isoform 2 of Septin-8 OS=Homo s	10	7	4	4	7	4	4	20.7	12.8	12.8	49.915	430	430;440;460;429;442;483;369;130;79;97	4	1		1	1	2	1		0	27.475	9748.2	3979.4	9223.6	7617.2	11960	5592.5	7112.4	6835.4	6808.6	7311.2	9748.2	3979.4	9223.6	7617.2	11960	5592.5	7112.4	6835.4	6808.6
A6NFV8;Q96EV8;F5GY46;Q96EV8-2;D6RAR7;D6RJC6;D6RCT8;F8WCM4	A6NFV8;Q96EV8;F5GY46;Q96EV8-2	3;3;2;2;1;1;1;1	3;3;2;2;1;1;1;1	3;3;2;2;1;1;1;1	Dysbindin	DTNBP1	tr|A6NFV8|A6NFV8_HUMAN Dysbindin OS=Homo sapiens GN=DTNBP1 PE=4 SV=2;sp|Q96EV8|DTBP1_HUMAN Dysbindin OS=Homo sapiens GN=DTNBP1 PE=1 SV=1;tr|F5GY46|F5GY46_HUMAN Dysbindin OS=Homo sapiens GN=DTNBP1 PE=4 SV=1;sp|Q96EV8-2|DTBP1_HUMAN Isoform 2 of Dysbindin OS=	8	3	3	3	3	3	3	9.4	9.4	9.4	39.636	352	352;351;303;303;142;195;208;270	4.8			1	1	2		1	0	6.9243	5666.9	3135.8	5382	5777.5	6811	4368.6	3550	4208.6	3641.6	4863.3	5666.9	3135.8	5382	5777.5	6811	4368.6	3550	4208.6	3641.6
A6NFX5;Q32NC0	A6NFX5;Q32NC0	2;2	2;2	2;2	UPF0711 protein C18orf21	C18orf21	tr|A6NFX5|A6NFX5_HUMAN Chromosome 18 open reading frame 21, isoform CRA_a OS=Homo sapiens GN=C18orf21 PE=4 SV=1;sp|Q32NC0|CR021_HUMAN UPF0711 protein C18orf21 OS=Homo sapiens GN=C18orf21 PE=1 SV=1	2	2	2	2	2	2	2	19.7	19.7	19.7	14.527	132	132;220	3		1		1				0.0053026	1.5662	1773.7	591.58	1578	1066.6	10525	1786.7	2566.4	1304.7	2598.6	1136.5	1773.7	591.58	1578	1066.6	10525	1786.7	2566.4	1304.7	2598.6
A6NFX8;Q9UKK9;A6NCQ0;A6NJU6;A6NHE8;H0YEY4;C9JYY9	A6NFX8;Q9UKK9;A6NCQ0;A6NJU6;A6NHE8	9;9;6;6;6;4;2	9;9;6;6;6;4;2	9;9;6;6;6;4;2	ADP-sugar pyrophosphatase	NUDT5	tr|A6NFX8|A6NFX8_HUMAN ADP-sugar pyrophosphatase OS=Homo sapiens GN=NUDT5 PE=3 SV=1;sp|Q9UKK9|NUDT5_HUMAN ADP-sugar pyrophosphatase OS=Homo sapiens GN=NUDT5 PE=1 SV=1;tr|A6NCQ0|A6NCQ0_HUMAN ADP-sugar pyrophosphatase OS=Homo sapiens GN=NUDT5 PE=3 SV=1;tr|A6	7	9	9	9	9	9	9	50	50	50	25.895	232	232;219;180;186;189;137;98	3.51	2	10	13	5	4	6	1	0	76.569	57381	53321	60560	118570	83493	85372	44182	57645	41569	73481	57381	53321	60560	118570	83493	85372	44182	57645	41569
A6NG35;Q99941-2;Q99941	A6NG35;Q99941-2;Q99941	1;1;1	1;1;1	1;1;1	Cyclic AMP-dependent transcription factor ATF-6 beta;Processed cyclic AMP-dependent transcription factor ATF-6 beta	ATF6B	tr|A6NG35|A6NG35_HUMAN Processed cyclic AMP-dependent transcription factor ATF-6 beta OS=Homo sapiens GN=ATF6B PE=4 SV=2;sp|Q99941-2|ATF6B_HUMAN Isoform 1 of Cyclic AMP-dependent transcription factor ATF-6 beta OS=Homo sapiens GN=ATF6B;sp|Q99941|ATF6B_HUMA	3	1	1	1	1	1	1	6.3	6.3	6.3	25.24	222	222;700;703	1	1							0.00039401	2.5749	94.413	0	0	61.879	134.79	0	100.67	56.743	56.33	0	94.413	0	0	61.879	134.79	0	100.67	56.743	56.33
A6NG79;E9PGC6;Q92733;H0YE12;H0Y679	A6NG79;E9PGC6;Q92733;H0YE12;H0Y679	3;3;3;2;2	3;3;3;2;2	3;3;3;2;2	Proline-rich protein PRCC	PRCC	tr|A6NG79|A6NG79_HUMAN Proline-rich protein PRCC OS=Homo sapiens GN=PRCC PE=4 SV=1;tr|E9PGC6|E9PGC6_HUMAN Proline-rich protein PRCC OS=Homo sapiens GN=PRCC PE=4 SV=1;sp|Q92733|PRCC_HUMAN Proline-rich protein PRCC OS=Homo sapiens GN=PRCC PE=1 SV=1;tr|H0YE12	5	3	3	3	3	3	3	7	7	7	48.959	459	459;467;491;198;257	4.2			2	1	1	1		0	11.459	6972.1	5111.1	6759.4	8190.8	8928.8	5176.9	5247.3	5263.6	4741.3	4852.4	6972.1	5111.1	6759.4	8190.8	8928.8	5176.9	5247.3	5263.6	4741.3
A6NGJ0;P51808;F2Z328	A6NGJ0;P51808;F2Z328	3;3;2	3;3;2	3;3;2	Dynein light chain Tctex-type 3	DYNLT3	tr|A6NGJ0|A6NGJ0_HUMAN Dynein light chain Tctex-type 3 OS=Homo sapiens GN=DYNLT3 PE=4 SV=1;sp|P51808|DYLT3_HUMAN Dynein light chain Tctex-type 3 OS=Homo sapiens GN=DYNLT3 PE=1 SV=1;tr|F2Z328|F2Z328_HUMAN Dynein light chain Tctex-type 3 OS=Homo sapiens GN=D	3	3	3	3	3	3	3	49.3	49.3	49.3	16.979	152	152;116;122	3.17	1	1	1	2	1			0	156.99	8278.9	3416.7	8526.8	7164.5	9842.5	5085.8	5787.9	4878.6	4837	5717.8	8278.9	3416.7	8526.8	7164.5	9842.5	5085.8	5787.9	4878.6	4837
Q7Z7H8;A6NGJ4	Q7Z7H8;A6NGJ4	2;2	2;2	2;2	39S ribosomal protein L10, mitochondrial	MRPL10	sp|Q7Z7H8|RM10_HUMAN 39S ribosomal protein L10, mitochondrial OS=Homo sapiens GN=MRPL10 PE=1 SV=3;tr|A6NGJ4|A6NGJ4_HUMAN 39S ribosomal protein L10, mitochondrial OS=Homo sapiens GN=MRPL10 PE=2 SV=1	2	2	2	2	2	2	2	11.1	11.1	11.1	29.282	261	261;271	4.5			2			2		0	13.887	2006	628.85	2537.4	1306.4	3625.4	1163.2	1845.3	1172.4	1748.7	1433.8	2006	628.85	2537.4	1306.4	3625.4	1163.2	1845.3	1172.4	1748.7
E7ESL0;Q9NWU5-2;A6NGJ8;Q9NWU5	E7ESL0;Q9NWU5-2;A6NGJ8;Q9NWU5	3;3;3;3	3;3;3;3	3;3;3;3	39S ribosomal protein L22, mitochondrial	MRPL22	tr|E7ESL0|E7ESL0_HUMAN 39S ribosomal protein L22, mitochondrial OS=Homo sapiens GN=MRPL22 PE=3 SV=1;sp|Q9NWU5-2|RM22_HUMAN Isoform 2 of 39S ribosomal protein L22, mitochondrial OS=Homo sapiens GN=MRPL22;tr|A6NGJ8|A6NGJ8_HUMAN 39S ribosomal protein L22, mit	4	3	3	3	3	3	3	17	17	17	24.325	212	212;120;126;206	4.5		1		1		2		0	12.182	5594.4	1325.7	5327.2	2503.1	7203.2	1998	4079.8	2630.9	4262	2821.7	5594.4	1325.7	5327.2	2503.1	7203.2	1998	4079.8	2630.9	4262
E9PIZ0;C9JST7;A6NGW1;F8W9A1;O95070	E9PIZ0;C9JST7;A6NGW1;F8W9A1;O95070	2;2;2;2;2	2;2;2;2;2	2;2;2;2;2	Protein YIF1A	YIF1A	tr|E9PIZ0|E9PIZ0_HUMAN Protein YIF1A (Fragment) OS=Homo sapiens GN=YIF1A PE=4 SV=1;tr|C9JST7|C9JST7_HUMAN Protein YIF1A (Fragment) OS=Homo sapiens GN=YIF1A PE=4 SV=2;tr|A6NGW1|A6NGW1_HUMAN Protein YIF1A OS=Homo sapiens GN=YIF1A PE=4 SV=1;tr|F8W9A1|F8W9A1_H	5	2	2	2	2	2	2	15	15	15	17.627	160	160;199;241;297;293	4.75		1			1	2		0	6.0486	6409.7	1601.1	5790.5	2359.4	7665.9	2123.5	4687.5	2919.5	4127.3	3813.9	6409.7	1601.1	5790.5	2359.4	7665.9	2123.5	4687.5	2919.5	4127.3
A6NGY7;Q9H694-2;Q9H694	A6NGY7;Q9H694-2;Q9H694	1;1;1	1;1;1	1;1;1	Protein bicaudal C homolog 1	BICC1	tr|A6NGY7|A6NGY7_HUMAN Protein bicaudal C homolog 1 OS=Homo sapiens GN=BICC1 PE=4 SV=1;sp|Q9H694-2|BICC1_HUMAN Isoform 2 of Protein bicaudal C homolog 1 OS=Homo sapiens GN=BICC1;sp|Q9H694|BICC1_HUMAN Protein bicaudal C homolog 1 OS=Homo sapiens GN=BICC1 PE	3	1	1	1	1	1	1	2	2	2	53.276	506	506;880;974	1	1							0.00076394	2.1377	993.89	390.58	988.29	1127.5	1275.6	491.83	665.67	656.34	761.8	912.72	993.89	390.58	988.29	1127.5	1275.6	491.83	665.67	656.34	761.8
A6NHA3;P61599;A8MZB2	A6NHA3;P61599;A8MZB2	2;2;1	2;2;1	2;2;1	N-alpha-acetyltransferase 20	NAA20	tr|A6NHA3|A6NHA3_HUMAN N-acetyltransferase 5 OS=Homo sapiens GN=NAT5 PE=4 SV=1;sp|P61599|NAA20_HUMAN N-alpha-acetyltransferase 20 OS=Homo sapiens GN=NAA20 PE=1 SV=1;tr|A8MZB2|A8MZB2_HUMAN N-acetyltransferase 5 OS=Homo sapiens GN=NAA20 PE=4 SV=1	3	2	2	2	2	2	2	18	18	18	12.746	111	111;178;166	3.25			3	1				0.00020263	3.0179	8960.2	3560.2	7776.5	6892.5	10625	4250.7	7216.5	4038.7	6545.5	5838.2	8960.2	3560.2	7776.5	6892.5	10625	4250.7	7216.5	4038.7	6545.5
A6NHC7;Q59H18-3;Q59H18;Q59H18-4;Q59H18-1	A6NHC7;Q59H18-3;Q59H18;Q59H18-4;Q59H18-1	1;1;1;1;1	1;1;1;1;1	1;1;1;1;1	Serine/threonine-protein kinase TNNI3K	FPGT-TNNI3K;TNNI3K	tr|A6NHC7|A6NHC7_HUMAN Protein FPGT-TNNI3K OS=Homo sapiens GN=FPGT-TNNI3K PE=4 SV=1;sp|Q59H18-3|TNI3K_HUMAN Isoform 3 of Serine/threonine-protein kinase TNNI3K OS=Homo sapiens GN=TNNI3K;sp|Q59H18|TNI3K_HUMAN Serine/threonine-protein kinase TNNI3K OS=Homo s	5	1	1	1	1	1	1	5.3	5.3	5.3	17.293	151	151;697;835;843;936	2		1						0.0092576	1.2847	1308.5	693.56	1001.3	1664.7	1397.8	975.2	992.99	812.42	646.98	842.61	1308.5	693.56	1001.3	1664.7	1397.8	975.2	992.99	812.42	646.98
C9JSN9;F8W1Q3;P43251;B4DLJ9;A6NHF2	C9JSN9;F8W1Q3;P43251;B4DLJ9;A6NHF2	1;1;1;1;1	1;1;1;1;1	1;1;1;1;1	Biotinidase	BTD	tr|C9JSN9|C9JSN9_HUMAN Biotinidase (Fragment) OS=Homo sapiens GN=BTD PE=4 SV=1;tr|F8W1Q3|F8W1Q3_HUMAN Biotinidase OS=Homo sapiens GN=BTD PE=4 SV=1;sp|P43251|BTD_HUMAN Biotinidase OS=Homo sapiens GN=BTD PE=1 SV=2;tr|B4DLJ9|B4DLJ9_HUMAN Biotinidase OS=Homo s	5	1	1	1	1	1	1	3.6	3.6	3.6	28.585	251	251;523;543;545;545	1	1							0.0024381	1.8883	588	233.13	555.62	462.37	640.49	327.16	451.04	258.58	323.4	289.77	588	233.13	555.62	462.37	640.49	327.16	451.04	258.58	323.4
A6NHN2;Q4VXB0;Q9HBD1-2;Q9HBD1-3;Q9HBD1-6;Q9HBD1-4;Q5TC82-2;Q5TC82;Q9HBD1	A6NHN2;Q4VXB0;Q9HBD1-2;Q9HBD1-3;Q9HBD1-6;Q9HBD1-4;Q5TC82-2;Q5TC82;Q9HBD1	1;1;1;1;1;1;1;1;1	1;1;1;1;1;1;1;1;1	1;1;1;1;1;1;1;1;1	Roquin-2;Roquin-1	RC3H2;RC3H1	tr|A6NHN2|A6NHN2_HUMAN RING finger and CCCH-type zinc finger domain-containing protein 2 OS=Homo sapiens GN=RC3H2 PE=4 SV=2;tr|Q4VXB0|Q4VXB0_HUMAN RING finger and CCCH-type zinc finger domain-containing protein 2 OS=Homo sapiens GN=RC3H2 PE=2 SV=1;sp|Q9HBD	9	1	1	1	1	1	1	2.8	2.8	2.8	56.823	506	506;935;478;506;869;1064;1125;1133;1191	5.2					4	1		0.00039108	2.4835	3105.1	1100.9	2702.8	1618.7	3901.6	1543.5	2344.9	2118.1	2046.6	2237.9	3105.1	1100.9	2702.8	1618.7	3901.6	1543.5	2344.9	2118.1	2046.6
A6NHQ2	A6NHQ2	1	1	1	rRNA/tRNA 2-O-methyltransferase fibrillarin-like protein 1	FBLL1	sp|A6NHQ2|FBLL1_HUMAN rRNA/tRNA 2-O-methyltransferase fibrillarin-like protein 1 OS=Homo sapiens GN=FBLL1 PE=3 SV=1	1	1	1	1	1	1	1	3.3	3.3	3.3	34.675	333	333	3.33			2	1				0.0017081	2.051	5737.3	2467.1	5726.5	3768.2	7359.9	2741.4	4032.8	3338.4	3426.2	3585.6	5737.3	2467.1	5726.5	3768.2	7359.9	2741.4	4032.8	3338.4	3426.2
A6NHR9-2;A6NHR9;A6NHR9-3	A6NHR9-2;A6NHR9	17;17;7	17;17;7	17;17;7	Structural maintenance of chromosomes flexible hinge domain-containing protein 1	SMCHD1	sp|A6NHR9-2|SMHD1_HUMAN Isoform 2 of Structural maintenance of chromosomes flexible hinge domain-containing protein 1 OS=Homo sapiens GN=SMCHD1;sp|A6NHR9|SMHD1_HUMAN Structural maintenance of chromosomes flexible hinge domain-containing protein 1 OS=Homo s	3	17	17	17	17	17	17	10.3	10.3	10.3	215.74	1917	1917;2005;762	4.92	2	2		2	6	14		0	47.479	52410	12499	49206	22024	67466	18709	38949	22786	39019	25443	52410	12499	49206	22024	67466	18709	38949	22786	39019
A6NHX0	A6NHX0	1	1	1	GATS-like protein 2	GATSL2	sp|A6NHX0|GATL2_HUMAN GATS-like protein 2 OS=Homo sapiens GN=GATSL2 PE=2 SV=3	1	1	1	1	1	1	1	3.6	3.6	3.6	36.056	329	329	6						2		0.00039534	2.6119	1917.2	529.38	2045.5	883.67	2671.3	917.79	1543.2	927.73	1550.1	1400.4	1917.2	529.38	2045.5	883.67	2671.3	917.79	1543.2	927.73	1550.1
H7BXQ4;A6NI12;Q9BVL2;Q5JRG1;C9JDH3;H7BYF2;Q9BVL2-2	H7BXQ4;A6NI12;Q9BVL2;Q5JRG1;C9JDH3;H7BYF2;Q9BVL2-2	4;4;4;3;3;3;3	4;4;4;3;3;3;3	4;4;4;3;3;3;3	Nucleoporin p58/p45	NUPL1	tr|H7BXQ4|H7BXQ4_HUMAN Nucleoporin p58/p45 OS=Homo sapiens GN=NUPL1 PE=4 SV=1;tr|A6NI12|A6NI12_HUMAN Nucleoporin p58/p45 OS=Homo sapiens GN=NUPL1 PE=4 SV=1;sp|Q9BVL2|NUPL1_HUMAN Nucleoporin p58/p45 OS=Homo sapiens GN=NUPL1 PE=1 SV=1;tr|Q5JRG1|Q5JRG1_HUMAN	7	4	4	4	4	4	4	7.8	7.8	7.8	58.895	576	576;587;599;463;504;510;485	3.29		1	5			1		0	13.565	19400	9551.7	18747	20204	28517	14350	15797	15284	12977	15038	19400	9551.7	18747	20204	28517	14350	15797	15284	12977
A6NIT2;A6NMN0;P46020-3;P46020-2;P46020	A6NIT2;A6NMN0;P46020-3;P46020-2;P46020	3;3;3;3;3	3;3;3;3;3	3;3;3;3;3	Phosphorylase b kinase regulatory subunit alpha, skeletal muscle isoform	PHKA1	tr|A6NIT2|A6NIT2_HUMAN Phosphorylase b kinase regulatory subunit alpha, skeletal muscle isoform OS=Homo sapiens GN=PHKA1 PE=4 SV=1;tr|A6NMN0|A6NMN0_HUMAN Phosphorylase b kinase regulatory subunit alpha, skeletal muscle isoform OS=Homo sapiens GN=PHKA1 PE=4	5	3	3	3	3	3	3	2.5	2.5	2.5	132.63	1181	1181;1240;1151;1210;1223	3.4		1	2	1	1			0	4.7028	5754.9	1806.2	5892.9	5012.1	7628.1	3458.4	4693.2	4826.9	4396.2	5003	5754.9	1806.2	5892.9	5012.1	7628.1	3458.4	4693.2	4826.9	4396.2
A6NIW1;P14209	A6NIW1;P14209	1;1	1;1	1;1	CD99 antigen	CD99	tr|A6NIW1|A6NIW1_HUMAN CD99 antigen OS=Homo sapiens GN=CD99 PE=4 SV=1;sp|P14209|CD99_HUMAN CD99 antigen OS=Homo sapiens GN=CD99 PE=1 SV=1	2	1	1	1	1	1	1	5.9	5.9	5.9	17.128	169	169;185	1	1							0.00076104	2.0872	1666.5	581.68	1766.9	1835.1	2006.5	1382.6	1175.3	1320.8	728.5	1531.1	1666.5	581.68	1766.9	1835.1	2006.5	1382.6	1175.3	1320.8	728.5
A6NIW2;Q5JSL3	A6NIW2;Q5JSL3	2;2	1;1	1;1	Dedicator of cytokinesis protein 11	DOCK11	tr|A6NIW2|A6NIW2_HUMAN Dedicator of cytokinesis protein 11 OS=Homo sapiens GN=DOCK11 PE=4 SV=2;sp|Q5JSL3|DOC11_HUMAN Dedicator of cytokinesis protein 11 OS=Homo sapiens GN=DOCK11 PE=1 SV=2	2	2	1	1	2	1	1	0.8	0.4	0.4	238.1	2077	2077;2073	5					1			1	-2	6116.3	2845.9	6332.6	5237.9	8496.4	5217.4	4261.8	5352.4	3488.9	5479.1	6116.3	2845.9	6332.6	5237.9	8496.4	5217.4	4261.8	5352.4	3488.9
A6NIZ0;Q9GZM8;Q9GZM8-2	A6NIZ0;Q9GZM8;Q9GZM8-2	2;2;2	1;1;1	1;1;1	Nuclear distribution protein nudE-like 1	NDEL1	tr|A6NIZ0|A6NIZ0_HUMAN Nuclear distribution protein nudE-like 1 OS=Homo sapiens GN=NDEL1 PE=4 SV=3;sp|Q9GZM8|NDEL1_HUMAN Nuclear distribution protein nudE-like 1 OS=Homo sapiens GN=NDEL1 PE=1 SV=1;sp|Q9GZM8-2|NDEL1_HUMAN Isoform 2 of Nuclear distribution p	3	2	1	1	2	1	1	7.3	4.9	4.9	37.039	328	328;345;367	1	1							0	6.2612	265.23	85.977	118.14	284.62	349.86	146.16	266.54	69.75	74.648	151.59	265.23	85.977	118.14	284.62	349.86	146.16	266.54	69.75	74.648
A6NJA2;P54578;B7Z4N8	A6NJA2;P54578;B7Z4N8	32;32;31	32;32;31	31;31;30	Ubiquitin carboxyl-terminal hydrolase;Ubiquitin carboxyl-terminal hydrolase 14	USP14	tr|A6NJA2|A6NJA2_HUMAN Ubiquitin carboxyl-terminal hydrolase OS=Homo sapiens GN=USP14 PE=3 SV=1;sp|P54578|UBP14_HUMAN Ubiquitin carboxyl-terminal hydrolase 14 OS=Homo sapiens GN=USP14 PE=1 SV=3;tr|B7Z4N8|B7Z4N8_HUMAN Ubiquitin carboxyl-terminal hydrolase O	3	32	32	31	32	32	31	61.4	61.4	59.9	52.385	459	459;494;483	3.79	14	10	26	33	27	14	2	0	323.31	219120	146210	212130	274570	282750	194910	164280	187580	150450	195560	219120	146210	212130	274570	282750	194910	164280	187580	150450
A6NJD7;Q8IWP9	A6NJD7;Q8IWP9	1;1	1;1	1;1	Coiled-coil domain-containing protein 28A	CCDC28A	tr|A6NJD7|A6NJD7_HUMAN Coiled-coil domain-containing protein 28A OS=Homo sapiens GN=CCDC28A PE=4 SV=3;sp|Q8IWP9|CC28A_HUMAN Coiled-coil domain-containing protein 28A OS=Homo sapiens GN=CCDC28A PE=1 SV=1	2	1	1	1	1	1	1	8.7	8.7	8.7	17.792	161	161;274	4				1				0	6.9313	1013.8	662.72	1219.5	907.74	1437.6	463.94	825.57	486.55	748.37	599.87	1013.8	662.72	1219.5	907.74	1437.6	463.94	825.57	486.55	748.37
A6NJK7;Q76FK4-4;Q76FK4;F5H532;F5H0I5;F5H8B8;F5H540;F5GWN9;F8WE42;F5H101;Q76FK4-3;Q76FK4-2	A6NJK7;Q76FK4-4;Q76FK4;F5H532;F5H0I5;F5H8B8;F5H540;F5GWN9;F8WE42;F5H101;Q76FK4-3;Q76FK4-2	2;2;2;1;1;1;1;1;1;1;1;1	2;2;2;1;1;1;1;1;1;1;1;1	2;2;2;1;1;1;1;1;1;1;1;1	Nucleolar protein 8	NOL8	tr|A6NJK7|A6NJK7_HUMAN Nucleolar protein 8 OS=Homo sapiens GN=NOL8 PE=4 SV=2;sp|Q76FK4-4|NOL8_HUMAN Isoform 4 of Nucleolar protein 8 OS=Homo sapiens GN=NOL8;sp|Q76FK4|NOL8_HUMAN Nucleolar protein 8 OS=Homo sapiens GN=NOL8 PE=1 SV=1;tr|F5H532|F5H532_HUMAN N	12	2	2	2	2	2	2	1.7	1.7	1.7	127.57	1131	1131;1129;1167;101;130;145;258;413;970;1085;1041;1099	1.5	2	2						0.0056559	1.5377	1569.8	202.82	2067.3	618.08	2787.6	151.19	1846.4	502.97	1629.5	409.95	1569.8	202.82	2067.3	618.08	2787.6	151.19	1846.4	502.97	1629.5
A6NJM0;B1AKC9;P29323-2;P29323-3;P29323;B3KTB2;P54762;Q6NVW1	A6NJM0;B1AKC9;P29323-2;P29323-3;P29323;B3KTB2;P54762	6;6;6;6;6;3;3;2	4;4;4;4;4;1;1;2	4;4;4;4;4;1;1;2	Receptor protein-tyrosine kinase;Ephrin type-B receptor 2;Ephrin type-B receptor 1	EPHB2;EPHB1	tr|A6NJM0|A6NJM0_HUMAN Ephrin type-B receptor 2 OS=Homo sapiens GN=EPHB2 PE=4 SV=3;tr|B1AKC9|B1AKC9_HUMAN EPH receptor B2 OS=Homo sapiens GN=EPHB2 PE=4 SV=1;sp|P29323-2|EPHB2_HUMAN Isoform 2 of Ephrin type-B receptor 2 OS=Homo sapiens GN=EPHB2;sp|P29323-3|	8	6	4	4	6	4	4	8.1	6.1	6.1	103.48	928	928;946;986;987;1055;545;984;482	3.5		4	1		1	2		0	13.537	6829.8	2410.4	6619.3	5537.4	8114.9	4041.2	5828.1	5005.6	4522.1	5973.2	6829.8	2410.4	6619.3	5537.4	8114.9	4041.2	5828.1	5005.6	4522.1
A6NJX6;Q96BP2	A6NJX6;Q96BP2	1;1	1;1	1;1	Coiled-coil-helix-coiled-coil-helix domain-containing protein 1	CHCHD1	tr|A6NJX6|A6NJX6_HUMAN Coiled-coil-helix-coiled-coil-helix domain-containing protein 1 OS=Homo sapiens GN=CHCHD1 PE=4 SV=1;sp|Q96BP2|CHCH1_HUMAN Coiled-coil-helix-coiled-coil-helix domain-containing protein 1 OS=Homo sapiens GN=CHCHD1 PE=1 SV=1	2	1	1	1	1	1	1	11.3	11.3	11.3	10.957	97	97;118	3			1					0.0051433	1.6185	4874	1271.4	4383.7	3329	4841.8	2402.8	3252.6	2935.3	2677.2	3239.6	4874	1271.4	4383.7	3329	4841.8	2402.8	3252.6	2935.3	2677.2
A6NJZ9;Q8WTT2;F5H677	A6NJZ9;Q8WTT2	6;6;2	6;6;2	6;6;2	Nucleolar complex protein 3 homolog	NOC3L	tr|A6NJZ9|A6NJZ9_HUMAN Nucleolar complex protein 3 homolog OS=Homo sapiens GN=NOC3L PE=4 SV=1;sp|Q8WTT2|NOC3L_HUMAN Nucleolar complex protein 3 homolog OS=Homo sapiens GN=NOC3L PE=1 SV=1	3	6	6	6	6	6	6	8.9	8.9	8.9	92.623	800	800;800;501	5.5				1	2	5		0	36.212	7522.6	1458.1	7307.5	2670	9826.9	1951.6	5673.5	3487.2	6235.2	3840.1	7522.6	1458.1	7307.5	2670	9826.9	1951.6	5673.5	3487.2	6235.2
A6NKD9;G3V2D7;H0YJE0;G3V5D5;H0YJY5	A6NKD9;G3V2D7;H0YJE0	4;2;2;1;1	4;2;2;1;1	4;2;2;1;1	Coiled-coil domain-containing protein 85C	CCDC85C	sp|A6NKD9|CC85C_HUMAN Coiled-coil domain-containing protein 85C OS=Homo sapiens GN=CCDC85C PE=1 SV=1;tr|G3V2D7|G3V2D7_HUMAN Coiled-coil domain-containing protein 85C OS=Homo sapiens GN=CCDC85C PE=4 SV=1;tr|H0YJE0|H0YJE0_HUMAN Coiled-coil domain-containing	5	4	4	4	4	4	4	12.2	12.2	12.2	45.209	419	419;64;190;47;123	3.33	3	1		1	3	1		0	12.416	8573.8	3871.6	8655.4	8130.2	12000	6584.3	7425.6	6516	7370.6	7455.6	8573.8	3871.6	8655.4	8130.2	12000	6584.3	7425.6	6516	7370.6
A6NKF9;B7ZAQ6-2;B7ZAQ6-3;P0CG08;B7ZAQ6;H0YFP4;E9PKY3	A6NKF9;B7ZAQ6-2;B7ZAQ6-3;P0CG08;B7ZAQ6	3;3;3;3;3;1;1	3;3;3;3;3;1;1	3;3;3;3;3;1;1	Putative Golgi pH regulator C;Golgi pH regulator A;Golgi pH regulator B	GPR89C;GPR89A;GPR89B	sp|A6NKF9|GPHRC_HUMAN Putative Golgi pH regulator C OS=Homo sapiens GN=GPR89C PE=5 SV=2;sp|B7ZAQ6-2|GPHRA_HUMAN Isoform 2 of Golgi pH regulator A OS=Homo sapiens GN=GPR89A;sp|B7ZAQ6-3|GPHRA_HUMAN Isoform 3 of Golgi pH regulator A OS=Homo sapiens GN=GPR89A;	7	3	3	3	3	3	3	15.9	15.9	15.9	36.67	320	320;335;430;455;455;122;229	3.17	1	2	1		1	1		0	54.13	3066.5	482.39	2496.4	972.27	3269.6	961.24	1772.4	847.22	1654.4	1576.4	3066.5	482.39	2496.4	972.27	3269.6	961.24	1772.4	847.22	1654.4
A6NKV8;Q9H074-2;Q9H074;D6REB4;D6RD97;D6RJ02;D6RJF2	A6NKV8;Q9H074-2;Q9H074;D6REB4	7;6;6;4;1;1;1	7;6;6;4;1;1;1	7;6;6;4;1;1;1	Polyadenylate-binding protein-interacting protein 1	PAIP1	tr|A6NKV8|A6NKV8_HUMAN Polyadenylate-binding protein-interacting protein 1 OS=Homo sapiens GN=PAIP1 PE=4 SV=1;sp|Q9H074-2|PAIP1_HUMAN Isoform 2 of Polyadenylate-binding protein-interacting protein 1 OS=Homo sapiens GN=PAIP1;sp|Q9H074|PAIP1_HUMAN Polyadenyl	7	7	7	7	7	7	7	29.2	29.2	29.2	42.006	367	367;400;479;351;95;168;200	3.56	3	6	5	3	6	4		0	56.332	39074	16453	38477	34022	47414	25406	26327	28378	25720	33010	39074	16453	38477	34022	47414	25406	26327	28378	25720
A6NLH6;Q9P003	A6NLH6;Q9P003	1;1	1;1	1;1	Protein cornichon homolog 4	CNIH4	tr|A6NLH6|A6NLH6_HUMAN Protein cornichon homolog 4 OS=Homo sapiens GN=CNIH4 PE=4 SV=1;sp|Q9P003|CNIH4_HUMAN Protein cornichon homolog 4 OS=Homo sapiens GN=CNIH4 PE=2 SV=1	2	1	1	1	1	1	1	14.6	14.6	14.6	15.771	137	137;139	4.57				4	2	1		0	6.2048	8792.9	3832.3	8830.5	7050.3	11566	4590.5	6484	6407.5	6276.2	7682.1	8792.9	3832.3	8830.5	7050.3	11566	4590.5	6484	6407.5	6276.2
A6NM71;H7C4N7;C9J5L0	A6NM71	3;1;1	1;0;0	0;0;0			tr|A6NM71|A6NM71_HUMAN Uncharacterized protein OS=Homo sapiens GN=WDR45 PE=4 SV=3	3	3	1	0	3	1	0	11.6	6.2	0	31.518	292	292;118;143	3			2					0.0051423	1.6144	998.81	245.49	766.69	742.46	1200.4	382.34	814.17	697.98	589.63	769.54	998.81	245.49	766.69	742.46	1200.4	382.34	814.17	697.98	589.63
B7Z2L0;A6NME1;H0Y7N8;C9JTE9;H7C5E2;Q9UHQ4;G5E9L4;C9IYK6;F8WB99	B7Z2L0;A6NME1;H0Y7N8;C9JTE9;H7C5E2;Q9UHQ4;G5E9L4;C9IYK6	3;3;3;3;3;3;3;2;1	3;3;3;3;3;3;3;2;1	3;3;3;3;3;3;3;2;1	B-cell receptor-associated protein 29	BCAP29	tr|B7Z2L0|B7Z2L0_HUMAN B-cell receptor-associated protein 29 OS=Homo sapiens GN=BCAP29 PE=2 SV=1;tr|A6NME1|A6NME1_HUMAN Uncharacterized protein OS=Homo sapiens GN=BCAP29 PE=2 SV=2;tr|H0Y7N8|H0Y7N8_HUMAN B-cell receptor-associated protein 29 (Fragment) OS=H	9	3	3	3	3	3	3	15	15	15	17.374	147	147;155;163;230;294;241;348;196;171	1.8	2	2	1					0.00133	2.0738	16094	1926.8	13630	4978.1	20103	4535.8	10708	6579.6	10248	9630.8	16094	1926.8	13630	4978.1	20103	4535.8	10708	6579.6	10248
E9PJK1;E9PRJ8;H0YDL9;H0YDJ9;E9PIF1;A6NMH8;P60033;E9PM31;H0YEE2	E9PJK1;E9PRJ8;H0YDL9;H0YDJ9;E9PIF1;A6NMH8;P60033;E9PM31;H0YEE2	2;2;2;2;2;2;2;1;1	2;2;2;2;2;2;2;1;1	2;2;2;2;2;2;2;1;1	Tetraspanin;CD81 antigen	CD81	tr|E9PJK1|E9PJK1_HUMAN CD81 antigen OS=Homo sapiens GN=CD81 PE=4 SV=1;tr|E9PRJ8|E9PRJ8_HUMAN CD81 antigen (Fragment) OS=Homo sapiens GN=CD81 PE=4 SV=1;tr|H0YDL9|H0YDL9_HUMAN CD81 antigen (Fragment) OS=Homo sapiens GN=CD81 PE=4 SV=1;tr|H0YDJ9|H0YDJ9_HUMAN C	9	2	2	2	2	2	2	26.1	26.1	26.1	17.963	165	165;209;221;225;242;274;236;93;148	3.86	1	1	1		3	1		0	86.654	17641	4277.7	14589	7921.8	14671	5150	8728.8	7141.9	7982.2	8205.6	17641	4277.7	14589	7921.8	14671	5150	8728.8	7141.9	7982.2
A6NMI8;Q9H0C5	A6NMI8;Q9H0C5	1;1	1;1	1;1	BTB/POZ domain-containing protein 1	BTBD1	tr|A6NMI8|A6NMI8_HUMAN BTB/POZ domain-containing protein 1 OS=Homo sapiens GN=BTBD1 PE=4 SV=1;sp|Q9H0C5|BTBD1_HUMAN BTB/POZ domain-containing protein 1 OS=Homo sapiens GN=BTBD1 PE=1 SV=1	2	1	1	1	1	1	1	2.6	2.6	2.6	42.117	385	385;482	2.33		2	1					0.00038926	2.408	3198.3	1099.3	3516.8	2520.1	4571.3	1986.3	2937	2388.7	2343.9	2711.3	3198.3	1099.3	3516.8	2520.1	4571.3	1986.3	2937	2388.7	2343.9
A6NML8;C9J6U3;F5H7I1;O60879-2;O60879-3;O60879	A6NML8;C9J6U3;F5H7I1;O60879-2;O60879-3;O60879	8;8;8;8;8;8	8;8;8;8;8;8	8;8;8;8;8;8	Protein diaphanous homolog 2	DIAPH2	tr|A6NML8|A6NML8_HUMAN Diaphanous homolog 2 (Drosophila), isoform CRA_c OS=Homo sapiens GN=DIAPH2 PE=4 SV=3;tr|C9J6U3|C9J6U3_HUMAN Protein diaphanous homolog 2 OS=Homo sapiens GN=DIAPH2 PE=4 SV=2;tr|F5H7I1|F5H7I1_HUMAN Protein diaphanous homolog 2 OS=Homo	6	8	8	8	8	8	8	10.1	10.1	10.1	124.85	1096	1096;1097;1103;1096;1097;1101	4.21	1		1	6	5	1		0	26.788	16645	4357.6	16514	9107.2	19832	7105.2	13275	8600.8	10857	11234	16645	4357.6	16514	9107.2	19832	7105.2	13275	8600.8	10857
Q7L5Y1-2;Q7L5Y1;A6NMP3	Q7L5Y1-2;Q7L5Y1;A6NMP3	1;1;1	1;1;1	1;1;1	Mitochondrial enolase superfamily member 1	ENOSF1	sp|Q7L5Y1-2|ENOF1_HUMAN Isoform 2 of Mitochondrial enolase superfamily member 1 OS=Homo sapiens GN=ENOSF1;sp|Q7L5Y1|ENOF1_HUMAN Mitochondrial enolase superfamily member 1 OS=Homo sapiens GN=ENOSF1 PE=1 SV=1;tr|A6NMP3|A6NMP3_HUMAN Mitochondrial enolase supe	3	1	1	1	1	1	1	4.7	4.7	4.7	41.023	361	361;443;450	3			2					0	12.762	2146.2	763.47	1828.2	1715.6	2678.1	977.68	1717.5	1493	1334.9	1585.1	2146.2	763.47	1828.2	1715.6	2678.1	977.68	1717.5	1493	1334.9
A6NMQ7;P60604	A6NMQ7;P60604	1;1	1;1	1;1	Ubiquitin-conjugating enzyme E2 G2	UBE2G2	tr|A6NMQ7|A6NMQ7_HUMAN Ubiquitin-conjugating enzyme E2 G2 OS=Homo sapiens GN=UBE2G2 PE=3 SV=1;sp|P60604|UB2G2_HUMAN Ubiquitin-conjugating enzyme E2 G2 OS=Homo sapiens GN=UBE2G2 PE=1 SV=1	2	1	1	1	1	1	1	6.6	6.6	6.6	15.614	137	137;165	5.33					2	1		0.00076365	2.1332	4134.2	1141.2	4150.7	1714.5	5976.7	1595.7	3491.1	2623.9	3106.5	2747.8	4134.2	1141.2	4150.7	1714.5	5976.7	1595.7	3491.1	2623.9	3106.5
A6NN80;E5RK69;E5RJF5;E5RK63;E5RI05;E5RFF0;E5RJR0;E5RIU8;H0YC77	A6NN80;E5RK69	49;32;12;12;11;10;8;7;3	2;2;0;0;0;0;0;0;0	2;2;0;0;0;0;0;0;0	Annexin	ANXA6	tr|A6NN80|A6NN80_HUMAN Annexin OS=Homo sapiens GN=ANXA6 PE=3 SV=3;tr|E5RK69|E5RK69_HUMAN Annexin OS=Homo sapiens GN=ANXA6 PE=3 SV=1	9	49	2	2	49	2	2	76.5	3	3	75.276	667	667;460;130;150;129;156;110;94;91	1	4							0	30.297	7101.2	3464	6261.2	7424.5	7837.7	4783.6	4575.7	4323.1	4974.4	6464.5	7101.2	3464	6261.2	7424.5	7837.7	4783.6	4575.7	4323.1	4974.4
B4DPP0;A6NNI4;G8JLH6;P21926;F5GXT1;E7ERM7	B4DPP0;A6NNI4;G8JLH6;P21926	5;5;5;5;2;2	5;5;5;5;2;2	5;5;5;5;2;2	Tetraspanin;CD9 antigen	CD9	tr|B4DPP0|B4DPP0_HUMAN CD9 antigen OS=Homo sapiens GN=CD9 PE=2 SV=1;tr|A6NNI4|A6NNI4_HUMAN CD9 antigen OS=Homo sapiens GN=CD9 PE=4 SV=1;tr|G8JLH6|G8JLH6_HUMAN CD9 antigen (Fragment) OS=Homo sapiens GN=CD9 PE=4 SV=1;sp|P21926|CD9_HUMAN CD9 antigen OS=Homo s	6	5	5	5	5	5	5	39.7	39.7	39.7	15.906	141	141;159;228;228;142;181	3.89		5	5	1	3	5		0	61.925	54838	7557.5	55595	19128	54896	14839	29104	22076	26341	25280	54838	7557.5	55595	19128	54896	14839	29104	22076	26341
A6NNK5;Q12888;F8VY86;Q12888-2;C9JXV0;H7C3N7;H7C495	A6NNK5;Q12888;F8VY86;Q12888-2;C9JXV0;H7C3N7	4;4;4;4;3;2;1	4;4;4;4;3;2;1	4;4;4;4;3;2;1	Tumor suppressor p53-binding protein 1	TP53BP1	tr|A6NNK5|A6NNK5_HUMAN Tumor suppressor p53-binding protein 1 OS=Homo sapiens GN=TP53BP1 PE=4 SV=2;sp|Q12888|TP53B_HUMAN Tumor suppressor p53-binding protein 1 OS=Homo sapiens GN=TP53BP1 PE=1 SV=2;tr|F8VY86|F8VY86_HUMAN Tumor suppressor p53-binding protein	7	4	4	4	4	4	4	2.2	2.2	2.2	209.02	1927	1927;1972;1975;1977;1033;192;149	1.4	3	2						0	5.961	8863.9	2178.5	6853.3	4191.1	11216	3597.9	6197.7	4638.9	6457.3	5001.8	8863.9	2178.5	6853.3	4191.1	11216	3597.9	6197.7	4638.9	6457.3
A6NNV6;O95229;A6NNP9	A6NNV6;O95229;A6NNP9	2;2;1	2;2;1	2;2;1	ZW10 interactor	ZWINT	tr|A6NNV6|A6NNV6_HUMAN ZW10 interactor OS=Homo sapiens GN=ZWINT PE=4 SV=1;sp|O95229|ZWINT_HUMAN ZW10 interactor OS=Homo sapiens GN=ZWINT PE=1 SV=2;tr|A6NNP9|A6NNP9_HUMAN ZW10 interactor OS=Homo sapiens GN=ZWINT PE=4 SV=1	3	2	2	2	2	2	2	7.8	7.8	7.8	25.544	230	230;277;123	3.67	1				2			0.00020973	3.627	3052.9	2104.8	2897.5	2564.3	5094.7	2222.7	3291.4	2562.4	2207.2	2707.9	3052.9	2104.8	2897.5	2564.3	5094.7	2222.7	3291.4	2562.4	2207.2
B7Z6Y0;B7Z7Q1;F5H2R4;A6P3A8;F5H0Y0;F5H689;A6P3A7;Q14680	B7Z6Y0;B7Z7Q1;F5H2R4;A6P3A8;F5H0Y0;F5H689;A6P3A7;Q14680	2;2;2;2;2;2;2;2	2;2;2;2;2;2;2;2	2;2;2;2;2;2;2;2	Maternal embryonic leucine zipper kinase	MELK	tr|B7Z6Y0|B7Z6Y0_HUMAN Maternal embryonic leucine zipper kinase OS=Homo sapiens GN=MELK PE=2 SV=1;tr|B7Z7Q1|B7Z7Q1_HUMAN Maternal embryonic leucine zipper kinase OS=Homo sapiens GN=MELK PE=2 SV=1;tr|F5H2R4|F5H2R4_HUMAN Maternal embryonic leucine zipper kin	8	2	2	2	2	2	2	3.7	3.7	3.7	52.527	457	457;520;580;580;603;610;619;651	5.5					1	1		0.0017045	2.0291	2638.3	1333.8	2443.9	1695.5	4134	1561.8	2086.7	1760.5	1868.5	1949.4	2638.3	1333.8	2443.9	1695.5	4134	1561.8	2086.7	1760.5	1868.5
A6PVU8;F5H607;Q9NNX1-3;Q9NNX1-2;Q9NNX1	A6PVU8;F5H607;Q9NNX1-3;Q9NNX1-2;Q9NNX1	1;1;1;1;1	1;1;1;1;1	1;1;1;1;1	Tuftelin	TUFT1	tr|A6PVU8|A6PVU8_HUMAN Tuftelin OS=Homo sapiens GN=TUFT1 PE=4 SV=1;tr|F5H607|F5H607_HUMAN Tuftelin OS=Homo sapiens GN=TUFT1 PE=4 SV=1;sp|Q9NNX1-3|TUFT1_HUMAN Isoform 3 of Tuftelin OS=Homo sapiens GN=TUFT1;sp|Q9NNX1-2|TUFT1_HUMAN Isoform 2 of Tuftelin OS=Ho	5	1	1	1	1	1	1	3.6	3.6	3.6	38.026	335	335;409;331;365;390	5					1			0.0094256	1.2758	2843.4	2255	3123.1	3121.4	4813.1	1475	3836.3	1838	3584.4	2286.5	2843.4	2255	3123.1	3121.4	4813.1	1475	3836.3	1838	3584.4
Q15906;A6PW55	Q15906;A6PW55	2;2	2;2	2;2	Vacuolar protein sorting-associated protein 72 homolog	VPS72	sp|Q15906|VPS72_HUMAN Vacuolar protein sorting-associated protein 72 homolog OS=Homo sapiens GN=VPS72 PE=1 SV=1;tr|A6PW55|A6PW55_HUMAN Vacuolar protein sorting 72 homolog (S. cerevisiae) (Fragment) OS=Homo sapiens GN=VPS72 PE=4 SV=1	2	2	2	2	2	2	2	9.1	9.1	9.1	40.594	364	364;375	5.33				1		2		0.00020182	2.9408	5454.7	1524.9	4591.2	2819.3	6455.5	2151.1	3682.5	2765.3	3334.8	2657.4	5454.7	1524.9	4591.2	2819.3	6455.5	2151.1	3682.5	2765.3	3334.8
A6PW79;Q8N884;Q8N884-2	A6PW79;Q8N884;Q8N884-2	16;16;13	16;16;13	16;16;13	Cyclic GMP-AMP synthase	MB21D1	tr|A6PW79|A6PW79_HUMAN Chromosome 6 open reading frame 150 OS=Homo sapiens GN=C6orf150 PE=4 SV=1;sp|Q8N884|M21D1_HUMAN Protein MB21D1 OS=Homo sapiens GN=MB21D1 PE=1 SV=2;sp|Q8N884-2|M21D1_HUMAN Isoform 2 of Protein MB21D1 OS=Homo sapiens GN=MB21D1	3	16	16	16	16	16	16	35	35	35	56.68	505	505;522;447	3.74	3	7	3	4	11	2	1	0	34.79	50307	15920	46312	36872	63432	23519	36970	28312	35767	32269	50307	15920	46312	36872	63432	23519	36970	28312	35767
F5H8D9;F5H179;A6YPU5;F5H6T8;F5GZY6;F5GXG7;B4DFA5;Q8WV07	F5H8D9;F5H179;A6YPU5;F5H6T8;F5GZY6;F5GXG7;B4DFA5;Q8WV07	1;1;1;1;1;1;1;1	1;1;1;1;1;1;1;1	1;1;1;1;1;1;1;1	Oral cancer-overexpressed protein 1	ORAOV1	tr|F5H8D9|F5H8D9_HUMAN Oral cancer-overexpressed protein 1 OS=Homo sapiens GN=ORAOV1 PE=4 SV=1;tr|F5H179|F5H179_HUMAN Oral cancer-overexpressed protein 1 OS=Homo sapiens GN=ORAOV1 PE=4 SV=1;tr|A6YPU5|A6YPU5_HUMAN Oral cancer overexpressed protein 1-A OS=Ho	8	1	1	1	1	1	1	44.4	44.4	44.4	3.8574	36	36;43;70;76;124;150;221;137	1	4							0	5.4958	517.86	263	423.93	392.1	584.64	187.05	469.91	231.27	230.69	0	517.86	263	423.93	392.1	584.64	187.05	469.91	231.27	230.69
Q9BWD3;Q17RB0;A6ZKI3	Q9BWD3;Q17RB0;A6ZKI3	1;1;1	1;1;1	1;1;1	Protein FAM127B;Protein FAM127C;Protein FAM127A	FAM127B;FAM127C;FAM127A	sp|Q9BWD3|F127B_HUMAN Protein FAM127B OS=Homo sapiens GN=FAM127B PE=1 SV=3;sp|Q17RB0|F127C_HUMAN Protein FAM127C OS=Homo sapiens GN=FAM127C PE=1 SV=1;sp|A6ZKI3|F127A_HUMAN Protein FAM127A OS=Homo sapiens GN=FAM127A PE=1 SV=1	3	1	1	1	1	1	1	8.8	8.8	8.8	13.188	113	113;113;113	1.5	2	2						0.00020429	3.1332	1683.7	385.24	1533.8	801.55	2133.5	731.56	1103.5	970.78	1163.5	1018.8	1683.7	385.24	1533.8	801.55	2133.5	731.56	1103.5	970.78	1163.5
H7C2Y4;A7E2V4-5;A7E2V4;A7E2V4-3;A7E2V4-4;A7E2V4-2	H7C2Y4;A7E2V4-5;A7E2V4;A7E2V4-3;A7E2V4-4;A7E2V4-2	1;1;1;1;1;1	1;1;1;1;1;1	1;1;1;1;1;1	Zinc finger SWIM domain-containing protein 8	ZSWIM8	tr|H7C2Y4|H7C2Y4_HUMAN Zinc finger SWIM domain-containing protein KIAA0913 (Fragment) OS=Homo sapiens GN=KIAA0913 PE=4 SV=1;sp|A7E2V4-5|K0913_HUMAN Isoform 5 of Zinc finger SWIM domain-containing protein KIAA0913 OS=Homo sapiens GN=KIAA0913;sp|A7E2V4|K0913	6	1	1	1	1	1	1	6.5	6.5	6.5	36.514	341	341;1829;1837;1841;1842;1892	5					1			0.00369	1.6895	111.44	0	0	0	319.85	0	0	77.908	0	108.92	111.44	0	0	0	319.85	0	0	77.908	0
Q9ULV4;A7MAP0;B4E3S0;H0YHL7;F8W1H8;F8VUX3;F8VSA4;F8VRE9;F8VTT6;F8VVB7;F8VV53;B3KRY9;H3BRY3;F8W759;Q6QEF8-4;Q6QEF8-3;Q6QEF8-2;P31146;Q6QEF8-5;Q6QEF8	Q9ULV4;A7MAP0;B4E3S0;H0YHL7	24;24;21;15;3;3;3;3;3;3;2;1;1;1;1;1;1;1;1;1	24;24;21;15;3;3;3;3;3;3;2;1;1;1;1;1;1;1;1;1	24;24;21;15;3;3;3;3;3;3;2;1;1;1;1;1;1;1;1;1	Coronin-1C;Coronin	CORO1C	sp|Q9ULV4|COR1C_HUMAN Coronin-1C OS=Homo sapiens GN=CORO1C PE=1 SV=1;tr|A7MAP0|A7MAP0_HUMAN Coronin-1C OS=Homo sapiens GN=CORO1C PE=2 SV=1;tr|B4E3S0|B4E3S0_HUMAN Coronin-1C OS=Homo sapiens GN=CORO1C PE=2 SV=1;tr|H0YHL7|H0YHL7_HUMAN Coronin-1C (Fragment) OS	20	24	24	24	24	24	24	51.1	51.1	51.1	53.248	474	474;480;369;165;151;159;162;163;169;181;125;214;389;542;237;285;286;461;472;472	4.6	4	5	12	26	28	23	8	0	286.96	240400	78951	216670	192130	266090	147960	158850	195190	150250	222960	240400	78951	216670	192130	266090	147960	158850	195190	150250
E9PD98;A8CTY3;A8CTX8;Q15811;E7ERJ0;F8W7L8;B4DTM2;Q15811-2;Q15811-4;F5H153;F8W7U0;Q15811-3;CON__ENSEMBL:ENSBTAP00000001528;A7Y322;A8DCP3;E7ERJ1;C9JQZ7;H7C429;H0Y3G5	E9PD98;A8CTY3;A8CTX8;Q15811;E7ERJ0;F8W7L8;B4DTM2;Q15811-2;Q15811-4;F5H153;F8W7U0;Q15811-3;CON__ENSEMBL:ENSBTAP00000001528;A7Y322;A8DCP3;E7ERJ1	11;11;11;11;10;10;10;10;10;9;9;9;8;8;7;7;3;1;1	11;11;11;11;10;10;10;10;10;9;9;9;8;8;7;7;3;1;1	9;9;9;9;9;8;9;9;8;8;8;8;7;7;6;6;2;1;0	Intersectin-1	ITSN1	tr|E9PD98|E9PD98_HUMAN Intersectin-1 OS=Homo sapiens GN=ITSN1 PE=4 SV=2;tr|A8CTY3|A8CTY3_HUMAN Intersectin 1 long form variant 3 OS=Homo sapiens GN=ITSN1 PE=2 SV=1;tr|A8CTX8|A8CTX8_HUMAN Intersectin 1 long form variant 2 OS=Homo sapiens GN=ITSN1 PE=2 SV=1;	19	11	11	9	11	11	9	7.2	7.2	6	195.38	1721	1721;1660;1716;1721;1178;1650;1215;1220;1650;1078;1149;1144;1222;1015;914;1020;361;77;317	3.79	3	1	1	2	5	2		0	38.153	30682	17630	28792	39124	37765	25101	22125	24506	20796	24393	30682	17630	28792	39124	37765	25101	22125	24506	20796
A8DPD7;B4DK95;Q9C0D3	A8DPD7;B4DK95;Q9C0D3	1;1;1	1;1;1	1;1;1	Protein zyg-11 homolog B	ZYG11B	tr|A8DPD7|A8DPD7_HUMAN Protein zyg-11 homolog B OS=Homo sapiens GN=ZYG11B PE=2 SV=1;tr|B4DK95|B4DK95_HUMAN Protein zyg-11 homolog B OS=Homo sapiens GN=ZYG11B PE=2 SV=1;sp|Q9C0D3|ZY11B_HUMAN Protein zyg-11 homolog B OS=Homo sapiens GN=ZYG11B PE=1 SV=2	3	1	1	1	1	1	1	2.5	2.5	2.5	63.512	566	566;674;744	4				1				0.00076321	2.1262	2679.2	1026.7	2491.9	1668	3730.5	1387.7	2094.3	1833.6	1786.6	2020.5	2679.2	1026.7	2491.9	1668	3730.5	1387.7	2094.3	1833.6	1786.6
B4DSH2;Q9HCP0-2;P78368;Q9HCP0;Q9Y6M4-3;A8K040;Q9Y6M4;Q9Y6M4-2;B7Z7D1;E7EVD0	B4DSH2;Q9HCP0-2;P78368;Q9HCP0;Q9Y6M4-3;A8K040;Q9Y6M4;Q9Y6M4-2;B7Z7D1;E7EVD0	2;2;2;2;2;2;2;2;1;1	2;2;2;2;2;2;2;2;1;1	2;2;2;2;2;2;2;2;1;1	Casein kinase I isoform gamma-3;Casein kinase I isoform gamma-1;Casein kinase I isoform gamma-2	CSNK1G3;CSNK1G1;CSNK1G2	tr|B4DSH2|B4DSH2_HUMAN Casein kinase I isoform gamma-3 OS=Homo sapiens GN=CSNK1G3 PE=2 SV=1;sp|Q9HCP0-2|KC1G1_HUMAN Isoform 1S of Casein kinase I isoform gamma-1 OS=Homo sapiens GN=CSNK1G1;sp|P78368|KC1G2_HUMAN Casein kinase I isoform gamma-2 OS=Homo sapie	10	2	2	2	2	2	2	4.9	4.9	4.9	40.728	348	348;393;415;422;423;424;447;455;378;311	2	1		1					0.00057937	2.2945	6385.3	2162.4	6766.2	4094	9654	3146.8	5202.2	3878.8	4280	4847.3	6385.3	2162.4	6766.2	4094	9654	3146.8	5202.2	3878.8	4280
A8K0I7;O60427;C9J425;F5H1Q7;F5H0Y2;F5H2H3;F5H5X5;F5H8G5;C9JJB3;F5GYH4;F5H852;F5GWE3;H0YB97;H7C2V0	A8K0I7;O60427;C9J425;F5H1Q7;F5H0Y2;F5H2H3;F5H5X5;F5H8G5;C9JJB3;F5GYH4;F5H852;F5GWE3;H0YB97;H7C2V0	2;2;1;1;1;1;1;1;1;1;1;1;1;1	2;2;1;1;1;1;1;1;1;1;1;1;1;1	1;1;1;1;1;1;1;0;1;1;1;1;1;1	Fatty acid desaturase 1	FADS1	tr|A8K0I7|A8K0I7_HUMAN Fatty acid desaturase 1 OS=Homo sapiens GN=FADS1 PE=2 SV=1;sp|O60427|FADS1_HUMAN Fatty acid desaturase 1 OS=Homo sapiens GN=FADS1 PE=1 SV=1;tr|C9J425|C9J425_HUMAN Fatty acid desaturase 1 (Fragment) OS=Homo sapiens GN=FADS1 PE=4 SV=1;	14	2	2	1	2	2	1	4.2	4.2	1.9	42.473	360	360;444;47;86;109;111;112;124;139;153;164;165;175;228	3	1				1			0.008927	1.3078	24945	9466.1	23816	11381	31445	6675.6	23133	10540	18511	13748	24945	9466.1	23816	11381	31445	6675.6	23133	10540	18511
F8WAX7;A8K0M9;Q9Y6D0	F8WAX7;A8K0M9;Q9Y6D0	1;1;1	1;1;1	1;1;1	Selenoprotein K	SELK	tr|F8WAX7|F8WAX7_HUMAN Selenoprotein K OS=Homo sapiens GN=SELK PE=4 SV=1;tr|A8K0M9|A8K0M9_HUMAN Selenoprotein K OS=Homo sapiens GN=SELK PE=4 SV=1;sp|Q9Y6D0|SELK_HUMAN Selenoprotein K OS=Homo sapiens GN=SELK PE=1 SV=3	3	1	1	1	1	1	1	12.5	12.5	12.5	8.2912	72	72;91;94	1	1							0.0029773	1.79	3401.3	1050.1	3028	1984	4632.7	1867.8	3083.3	2252.4	2514.6	2848.3	3401.3	1050.1	3028	1984	4632.7	1867.8	3083.3	2252.4	2514.6
F5H225;Q5NDL2-2;A8K2U1;Q5NDL2-3;Q5NDL2	F5H225;Q5NDL2-2;A8K2U1;Q5NDL2-3;Q5NDL2	1;1;1;1;1	1;1;1;1;1	1;1;1;1;1	EGF domain-specific O-linked N-acetylglucosamine transferase	EOGT	tr|F5H225|F5H225_HUMAN Protein EOGT OS=Homo sapiens GN=EOGT PE=4 SV=1;sp|Q5NDL2-2|EOGT_HUMAN Isoform 2 of EGF domain-specific O-linked N-acetylglucosamine transferase OS=Homo sapiens GN=EOGT;tr|A8K2U1|A8K2U1_HUMAN Protein EOGT OS=Homo sapiens GN=EOGT PE=2	5	1	1	1	1	1	1	5.3	5.3	5.3	24.113	206	206;208;426;443;527	1	1							0.0002064	3.3076	3307.3	1769.2	2719.7	3166.7	3980.9	2591.3	2577.6	2680.8	2225.8	2808.8	3307.3	1769.2	2719.7	3166.7	3980.9	2591.3	2577.6	2680.8	2225.8
A8MQ02;P55196;P55196-5;C9IYT9;Q5TIG5;P55196-6;F8W9I4;E9PFY5;H0Y8L4;H0YA98;H0Y948;H0Y8U8;H0Y9I0	A8MQ02;P55196;P55196-5;C9IYT9;Q5TIG5;P55196-6	31;31;31;29;29;29;5;5;3;2;2;1;1	31;31;31;29;29;29;5;5;3;2;2;1;1	0;0;0;0;0;0;0;0;0;0;0;0;0	Afadin	MLLT4	tr|A8MQ02|A8MQ02_HUMAN Afadin OS=Homo sapiens GN=MLLT4 PE=4 SV=1;sp|P55196|AFAD_HUMAN Afadin OS=Homo sapiens GN=MLLT4 PE=1 SV=3;sp|P55196-5|AFAD_HUMAN Isoform 5 of Afadin OS=Homo sapiens GN=MLLT4;tr|C9IYT9|C9IYT9_HUMAN Afadin OS=Homo sapiens GN=MLLT4 PE=4	13	31	31	0	31	31	0	21.6	21.6	0	206.79	1824	1824;1824;1834;1661;1665;1651;247;250;313;167;191;124;129	3.3	15	9	14	13	8	9	1	0	167.74	129380	60076	121570	130090	155820	99447	98349	109280	89541	127200	129380	60076	121570	130090	155820	99447	98349	109280	89541
A8MQB8;G3V0J0;Q06787-6;Q06787-2;Q06787-4;Q06787-7;F8W871	A8MQB8;G3V0J0;Q06787-6;Q06787-2;Q06787-4;Q06787-7	17;17;17;17;17;17;5	15;15;15;15;15;15;4	1;1;1;1;1;1;1	Fragile X mental retardation protein 1	FMR1	tr|A8MQB8|A8MQB8_HUMAN Fragile X mental retardation protein 1 OS=Homo sapiens GN=FMR1 PE=4 SV=1;tr|G3V0J0|G3V0J0_HUMAN Fragile X mental retardation 1, isoform CRA_e OS=Homo sapiens GN=FMR1 PE=4 SV=1;sp|Q06787-6|FMR1_HUMAN Isoform 5 of Fragile X mental reta	7	17	15	1	17	15	1	39.3	34.7	2.6	65.821	582	582;592;590;594;603;615;262	3.5	7	1	4	8	8	2		0	134.87	40225	14545	38820	31928	50733	25547	31896	29829	27202	34267	40225	14545	38820	31928	50733	25547	31896	29829	27202
A8MT37;F5H7D7;P49840	A8MT37;F5H7D7;P49840	9;9;9	9;9;9	5;5;5	Glycogen synthase kinase-3 alpha	GSK3A	tr|A8MT37|A8MT37_HUMAN Glycogen synthase kinase-3 alpha OS=Homo sapiens GN=GSK3A PE=4 SV=2;tr|F5H7D7|F5H7D7_HUMAN Glycogen synthase kinase-3 alpha OS=Homo sapiens GN=GSK3A PE=4 SV=1;sp|P49840|GSK3A_HUMAN Glycogen synthase kinase-3 alpha OS=Homo sapiens GN=	3	9	9	5	9	9	5	28.2	28.2	19.2	44.919	401	401;428;483	4.05		4	2	5	7	2		0	46.99	41753	17528	39834	31914	54243	26538	29655	28581	28363	33671	41753	17528	39834	31914	54243	26538	29655	28581	28363
A8MT72;Q2NKQ5;Q16799-3;Q16799-2;Q16799	A8MT72;Q2NKQ5;Q16799-3;Q16799-2;Q16799	2;2;2;2;2	2;2;2;2;2	2;2;2;2;2	Reticulon;Reticulon-1	RTN1	tr|A8MT72|A8MT72_HUMAN Reticulon-1 OS=Homo sapiens GN=RTN1 PE=4 SV=1;tr|Q2NKQ5|Q2NKQ5_HUMAN RTN1 protein OS=Homo sapiens GN=RTN1 PE=2 SV=1;sp|Q16799-3|RTN1_HUMAN Isoform RTN1-C of Reticulon-1 OS=Homo sapiens GN=RTN1;sp|Q16799-2|RTN1_HUMAN Isoform RTN1-B of	5	2	2	2	2	2	2	8.3	8.3	8.3	21.862	193	193;702;208;356;776	4		2	2		2	2		0.00020421	3.1315	31125	5615.1	30769	12180	41605	10266	22747	14283	17543	18430	31125	5615.1	30769	12180	41605	10266	22747	14283	17543
A8MTG3;H0Y3M2;O43670-2;O43670;E1P660;O43670-3	A8MTG3;H0Y3M2;O43670-2;O43670;E1P660;O43670-3	4;4;4;4;4;2	4;4;4;4;4;2	4;4;4;4;4;2	BUB3-interacting and GLEBS motif-containing protein ZNF207	ZNF207	tr|A8MTG3|A8MTG3_HUMAN Zinc finger protein 207 OS=Homo sapiens GN=ZNF207 PE=4 SV=1;tr|H0Y3M2|H0Y3M2_HUMAN Zinc finger protein 207 OS=Homo sapiens GN=ZNF207 PE=4 SV=1;sp|O43670-2|ZN207_HUMAN Isoform 2 of Zinc finger protein 207 OS=Homo sapiens GN=ZNF207;sp|	6	4	4	4	4	4	4	11	11	11	47.749	447	447;496;463;478;494;395	3.4	2	4				4		0	11.645	11188	5442.8	10949	9380.6	14422	6232.5	9342.2	8678.8	7848.9	8579	11188	5442.8	10949	9380.6	14422	6232.5	9342.2	8678.8	7848.9
C9J0K6;A8MTH6;P30626;B4DKK2;B4DHQ6	C9J0K6;A8MTH6;P30626;B4DKK2;B4DHQ6	9;9;9;8;5	9;9;9;8;5	9;9;9;8;5	Sorcin	SRI	tr|C9J0K6|C9J0K6_HUMAN Sorcin OS=Homo sapiens GN=SRI PE=4 SV=1;tr|A8MTH6|A8MTH6_HUMAN Sorcin OS=Homo sapiens GN=SRI PE=4 SV=2;sp|P30626|SORCN_HUMAN Sorcin OS=Homo sapiens GN=SRI PE=1 SV=1;tr|B4DKK2|B4DKK2_HUMAN Sorcin OS=Homo sapiens GN=SRI PE=2 SV=1;tr|B4	5	9	9	9	9	9	9	70.3	70.3	70.3	17.605	155	155;183;198;180;158	4.43		4	10	7	8	11	2	0	70.436	88343	71036	91362	156540	94227	85555	49612	56680	44652	61985	88343	71036	91362	156540	94227	85555	49612	56680	44652
A8MTP9;Q9Y2R4	A8MTP9;Q9Y2R4	4;4	4;4	4;4	Probable ATP-dependent RNA helicase DDX52	DDX52	tr|A8MTP9|A8MTP9_HUMAN Probable ATP-dependent RNA helicase DDX52 OS=Homo sapiens GN=DDX52 PE=4 SV=1;sp|Q9Y2R4|DDX52_HUMAN Probable ATP-dependent RNA helicase DDX52 OS=Homo sapiens GN=DDX52 PE=1 SV=3	2	4	4	4	4	4	4	12.2	12.2	12.2	55.217	491	491;599	4.2		1	1		2	1		0	19.396	10640	2250.3	10044	4958.7	12610	2967.8	8015.6	3775	7881.5	4861.2	10640	2250.3	10044	4958.7	12610	2967.8	8015.6	3775	7881.5
A8MTY9;B7Z6B1;O14972;A8MY26;B7Z606;E7EWN9;H7C5I8	A8MTY9;B7Z6B1;O14972;A8MY26;B7Z606;E7EWN9	4;4;4;3;3;3;1	4;4;4;3;3;3;1	3;3;3;2;2;3;1	Down syndrome critical region protein 3	DSCR3	tr|A8MTY9|A8MTY9_HUMAN Down syndrome critical region protein 3 OS=Homo sapiens GN=DSCR3 PE=4 SV=1;tr|B7Z6B1|B7Z6B1_HUMAN Down syndrome critical region protein 3 OS=Homo sapiens GN=DSCR3 PE=2 SV=1;sp|O14972|DSCR3_HUMAN Down syndrome critical region protein	7	4	4	3	3	3	3	20.5	20.5	17.7	27.958	249	249;270;297;172;220;253;78	6						3		0	8.6377	4502.8	2157.7	4613.8	4087.4	5851	3003.4	3711.2	3413.1	2841.3	4383.6	4502.8	2157.7	4613.8	4087.4	5851	3003.4	3711.2	3413.1	2841.3
F5H6B6;F5H8A0;Q86TN4-2;F5H2B2;Q86TN4;A8MU17	F5H6B6;F5H8A0;Q86TN4-2;F5H2B2;Q86TN4;A8MU17	1;1;1;1;1;1	1;1;1;1;1;1	1;1;1;1;1;1	tRNA 2-phosphotransferase 1	TRPT1	tr|F5H6B6|F5H6B6_HUMAN tRNA 2-phosphotransferase 1 OS=Homo sapiens GN=TRPT1 PE=4 SV=1;tr|F5H8A0|F5H8A0_HUMAN tRNA 2-phosphotransferase 1 (Fragment) OS=Homo sapiens GN=TRPT1 PE=4 SV=1;sp|Q86TN4-2|TRPT1_HUMAN Isoform 2 of tRNA 2-phosphotransferase 1 OS=Ho	6	1	1	1	1	1	1	9	9	9	18.251	167	167;191;204;216;253;255	6						1		0.00039573	2.627	550.19	312.4	598.6	318.03	593.31	282.62	334.04	412.71	385.5	393.02	550.19	312.4	598.6	318.03	593.31	282.62	334.04	412.71	385.5
E9PM02;A8MU21;A8MWW0;Q9BVK8	E9PM02;A8MU21;A8MWW0;Q9BVK8	1;1;1;1	1;1;1;1	1;1;1;1	Transmembrane protein 147	TMEM147	tr|E9PM02|E9PM02_HUMAN Transmembrane protein 147 OS=Homo sapiens GN=TMEM147 PE=4 SV=1;tr|A8MU21|A8MU21_HUMAN Transmembrane protein 147 OS=Homo sapiens GN=TMEM147 PE=4 SV=1;tr|A8MWW0|A8MWW0_HUMAN Transmembrane protein 147 OS=Homo sapiens GN=TMEM147 PE=4 SV=	4	1	1	1	1	1	1	17.2	17.2	17.2	10.494	99	99;184;175;224	5					1			0.0029696	1.7743	598.74	89.806	475.31	303.2	590.66	149.29	385.77	161.84	158.49	329.76	598.74	89.806	475.31	303.2	590.66	149.29	385.77	161.84	158.49
A8MUA9;A8MU27;P55854;B4DUW4	A8MUA9;A8MU27;P55854;B4DUW4	3;3;3;3	3;3;3;3	2;2;2;2	Small ubiquitin-related modifier 3	SUMO3	tr|A8MUA9|A8MUA9_HUMAN SMT3 suppressor of mif two 3 homolog 3 (Yeast), isoform CRA_d OS=Homo sapiens GN=SUMO3 PE=4 SV=1;tr|A8MU27|A8MU27_HUMAN Small ubiquitin-related modifier 3 OS=Homo sapiens GN=SUMO3 PE=4 SV=1;sp|P55854|SUMO3_HUMAN Small ubiquitin-relat	4	3	3	2	3	3	2	18.5	18.5	9.6	15.317	135	135;147;103;141	4.08		1	3	4	4	1		0	26.851	28018	15996	25875	35245	33038	21469	18512	17505	15273	16753	28018	15996	25875	35245	33038	21469	18512	17505	15273
A8MUB1;P68366;C9JEV8;C9JQ00;C9JJQ8;C9JDS9;C9JDL2;A6NHL2-2;A6NHL2;C9K0S6	A8MUB1;P68366	24;24;9;9;9;7;6;4;4;3	4;4;3;3;3;0;2;0;0;0	4;4;3;3;3;0;2;0;0;0	Tubulin alpha-4A chain	TUBA4A	tr|A8MUB1|A8MUB1_HUMAN Tubulin alpha-4A chain OS=Homo sapiens GN=TUBA4A PE=2 SV=1;sp|P68366|TBA4A_HUMAN Tubulin alpha-4A chain OS=Homo sapiens GN=TUBA4A PE=1 SV=1	10	24	4	4	24	4	4	60.5	12.5	12.5	48.328	433	433;448;153;180;198;156;120;406;446;47	3.33	4	4	4	6	4	2		0	61.462	49729	15497	46816	31412	68532	25900	42015	31924	36732	41164	49729	15497	46816	31412	68532	25900	42015	31924	36732
F8WDS8;C9J0U9;D3YTH5;A8MUM1;Q53HC9;F8WDX0;F8WB12	F8WDS8;C9J0U9;D3YTH5;A8MUM1;Q53HC9;F8WDX0;F8WB12	4;4;4;4;4;2;2	4;4;4;4;4;2;2	4;4;4;4;4;2;2	Protein TSSC1	TSSC1	tr|F8WDS8|F8WDS8_HUMAN Protein TSSC1 OS=Homo sapiens GN=TSSC1 PE=4 SV=1;tr|C9J0U9|C9J0U9_HUMAN Protein TSSC1 (Fragment) OS=Homo sapiens GN=TSSC1 PE=4 SV=1;tr|D3YTH5|D3YTH5_HUMAN Protein TSSC1 OS=Homo sapiens GN=TSSC1 PE=4 SV=1;tr|A8MUM1|A8MUM1_HUMAN Protei	7	4	4	4	4	4	4	43.2	43.2	43.2	15.131	132	132;155;314;414;387;58;87	2.33	3	2	2	2				0	36.151	14865	7059.2	14490	13546	19130	9642.7	11570	10241	10405	12895	14865	7059.2	14490	13546	19130	9642.7	11570	10241	10405
A8MUW5;Q52LJ0	A8MUW5;Q52LJ0	7;6	4;4	4;4	Protein FAM98B	FAM98B	tr|A8MUW5|A8MUW5_HUMAN Protein FAM98B OS=Homo sapiens GN=FAM98B PE=4 SV=1;sp|Q52LJ0|FA98B_HUMAN Protein FAM98B OS=Homo sapiens GN=FAM98B PE=1 SV=1	2	7	4	4	7	4	4	25.4	16.2	16.2	45.547	433	433;330	4	2		3	1	3	3		0	33.189	14207	4588.1	14464	9374.1	19143	6059.8	11821	8148.6	10189	8921	14207	4588.1	14464	9374.1	19143	6059.8	11821	8148.6	10189
A8MV29;E7EU78;C9J1R1;Q9Y6K9;Q9Y6K9-2;F8W9A9;C9JZ85;Q9Y6K9-3;C9J2V2;C9JH59;C9JN51	A8MV29;E7EU78;C9J1R1;Q9Y6K9;Q9Y6K9-2;F8W9A9;C9JZ85;Q9Y6K9-3	6;6;6;6;6;5;4;3;2;2;2	6;6;6;6;6;5;4;3;2;2;2	6;6;6;6;6;5;4;3;2;2;2	NF-kappa-B essential modulator	IKBKG	tr|A8MV29|A8MV29_HUMAN NF-kappa-B essential modulator OS=Homo sapiens GN=IKBKG PE=4 SV=2;tr|E7EU78|E7EU78_HUMAN NF-kappa-B essential modulator OS=Homo sapiens GN=IKBKG PE=4 SV=1;tr|C9J1R1|C9J1R1_HUMAN NF-kappa-B essential modulator OS=Homo sapiens GN=IKBKG	11	6	6	6	6	6	6	22.4	22.4	22.4	47.256	411	411;412;418;419;487;368;190;320;195;206;251	3.43		4	5	1	3	1		0	33.006	13436	7363.7	13639	13827	17885	10520	10044	9936.2	8943.8	11982	13436	7363.7	13639	13827	17885	10520	10044	9936.2	8943.8
A8MV53;C9JW41;Q9NQ55-2;Q9NQ55;C9J3F9;H7C446;C9J3W3	A8MV53;C9JW41;Q9NQ55-2;Q9NQ55;C9J3F9;H7C446;C9J3W3	6;6;6;6;6;4;3	6;6;6;6;6;4;3	6;6;6;6;6;4;3	Suppressor of SWI4 1 homolog	PPAN	tr|A8MV53|A8MV53_HUMAN HCG2033702, isoform CRA_a OS=Homo sapiens GN=PPAN PE=4 SV=1;tr|C9JW41|C9JW41_HUMAN Suppressor of SWI4 1 homolog OS=Homo sapiens GN=PPAN PE=4 SV=1;sp|Q9NQ55-2|SSF1_HUMAN Isoform 2 of Suppressor of SWI4 1 homolog OS=Homo sapiens GN=PPA	7	6	6	6	6	6	6	14.5	14.5	14.5	47.144	420	420;460;460;473;520;208;210	2.5	3	6	3		1	1		0	11.58	15430	3130	13853	6955.2	19207	4794.8	12012	6913.1	12104	7319.5	15430	3130	13853	6955.2	19207	4794.8	12012	6913.1	12104
Q16643;A8MV58;Q16643-2;D6R9W4;D6RFI1;F8W9Z3;D6RCR4;D6R9Q9	Q16643;A8MV58;Q16643-2;D6R9W4	24;24;21;17;9;7;6;5	24;24;21;17;9;7;6;5	24;24;21;17;9;7;6;5	Drebrin	DBN1	sp|Q16643|DREB_HUMAN Drebrin OS=Homo sapiens GN=DBN1 PE=1 SV=4;tr|A8MV58|A8MV58_HUMAN Drebrin OS=Homo sapiens GN=DBN1 PE=4 SV=1;sp|Q16643-2|DREB_HUMAN Isoform 2 of Drebrin OS=Homo sapiens GN=DBN1;tr|D6R9W4|D6R9W4_HUMAN Drebrin (Fragment) OS=Homo sapiens GN	8	24	24	24	24	24	24	55	55	55	71.428	649	649;695;651;317;124;381;93;391	3.12	21	10	19	18	7	10		0	323.31	137860	87162	137870	195530	178430	132650	105280	131300	95300	137240	137860	87162	137870	195530	178430	132650	105280	131300	95300
A8MV89;Q5M775-4;Q5M775;Q5M775-5;Q5M775-3;Q5M775-2;F5H2Z1;E7ETJ2;I3L3F1;I3L414;B8QQJ3;Q9BXL6	A8MV89;Q5M775-4;Q5M775;Q5M775-5;Q5M775-3;Q5M775-2	12;12;12;11;11;11;3;1;1;1;1;1	12;12;12;11;11;11;3;1;1;1;1;1	12;12;12;11;11;11;3;1;1;1;1;1	Cytospin-B	SPECC1	tr|A8MV89|A8MV89_HUMAN Cytospin-B OS=Homo sapiens GN=SPECC1 PE=4 SV=1;sp|Q5M775-4|CYTSB_HUMAN Isoform 4 of Cytospin-B OS=Homo sapiens GN=SPECC1;sp|Q5M775|CYTSB_HUMAN Cytospin-B OS=Homo sapiens GN=SPECC1 PE=1 SV=1;sp|Q5M775-5|CYTSB_HUMAN Isoform 5 of Cytosp	12	12	12	12	12	12	12	10.7	10.7	10.7	114.18	1029	1029;987;1068;703;709;790;408;441;475;493;740;1004	3.59	3	2	6	5	2	4		0	26.824	32578	13403	32508	27254	43774	22962	28187	25228	24839	26370	32578	13403	32508	27254	43774	22962	28187	25228	24839
E9PLL2;E9PMH7;A8MVC9;Q9BQC3;E9PJH6	E9PLL2;E9PMH7;A8MVC9;Q9BQC3;E9PJH6	2;2;2;2;1	2;2;2;2;1	2;2;2;2;1	Diphthamide biosynthesis protein 2	DPH2	tr|E9PLL2|E9PLL2_HUMAN Diphthamide biosynthesis protein 2 OS=Homo sapiens GN=DPH2 PE=4 SV=1;tr|E9PMH7|E9PMH7_HUMAN Diphthamide biosynthesis protein 2 OS=Homo sapiens GN=DPH2 PE=4 SV=1;tr|A8MVC9|A8MVC9_HUMAN Diphthamide biosynthesis protein 2 OS=Homo sapien	5	2	2	2	2	2	2	41	41	41	10.705	100	100;147;261;489;52	4		1	2		2	1		0	13.191	3172.3	1701.6	2749.6	1968.2	4280.2	1509.5	2462.3	2050.9	2437.1	2624.6	3172.3	1701.6	2749.6	1968.2	4280.2	1509.5	2462.3	2050.9	2437.1
E7ENV3;A8MVI8;Q6NW34-2;Q6NW34	E7ENV3;A8MVI8;Q6NW34-2;Q6NW34	1;1;1;1	1;1;1;1	1;1;1;1	Uncharacterized protein C3orf17	C3orf17	tr|E7ENV3|E7ENV3_HUMAN Uncharacterized protein C3orf17 OS=Homo sapiens GN=C3orf17 PE=4 SV=1;tr|A8MVI8|A8MVI8_HUMAN Chromosome 3 open reading frame 17, isoform CRA_c OS=Homo sapiens GN=C3orf17 PE=4 SV=1;sp|Q6NW34-2|CC017_HUMAN Isoform 2 of Uncharacterized p	4	1	1	1	1	1	1	6.5	6.5	6.5	24.611	214	214;431;497;567	1	1							0.00020141	2.9026	157.63	0	102.83	0	305.26	0	136.77	0	108.55	0	157.63	0	102.83	0	305.26	0	136.77	0	108.55
E9PNL8;A8MVN1;B7Z6M3;Q13574-2;G3V0F6;E9PPW4;Q13574-3;Q13574	E9PNL8;A8MVN1;B7Z6M3;Q13574-2;G3V0F6;E9PPW4;Q13574-3;Q13574	2;2;2;2;2;2;2;2	2;2;2;2;2;2;2;2	2;2;2;2;2;2;2;2	Diacylglycerol kinase;Diacylglycerol kinase zeta	DGKZ	tr|E9PNL8|E9PNL8_HUMAN Diacylglycerol kinase zeta OS=Homo sapiens GN=DGKZ PE=4 SV=1;tr|A8MVN1|A8MVN1_HUMAN Diacylglycerol kinase zeta OS=Homo sapiens GN=DGKZ PE=4 SV=3;tr|B7Z6M3|B7Z6M3_HUMAN Diacylglycerol kinase zeta OS=Homo sapiens GN=DGKZ PE=2 SV=1;sp|Q	8	2	2	2	2	2	2	3.3	3.3	3.3	78.927	707	707;895;894;928;929;934;945;1117	2.5		1	1					0.0058362	1.5328	4055.1	2459.3	4049.4	4504.3	5495.1	3323	3073.7	3307.3	2816.3	3526.5	4055.1	2459.3	4049.4	4504.3	5495.1	3323	3073.7	3307.3	2816.3
A8MVX0	A8MVX0	1	1	1	Rho guanine nucleotide exchange factor 33	ARHGEF33	sp|A8MVX0|ARG33_HUMAN Rho guanine nucleotide exchange factor 33 OS=Homo sapiens GN=ARHGEF33 PE=3 SV=2	1	1	1	1	1	1	1	1.3	1.3	1.3	94.632	844	844	2		2						0.0081052	1.3854	1200.5	1853.6	1502.5	1479.2	2603.8	555.29	2066.5	816.15	1204.6	861.33	1200.5	1853.6	1502.5	1479.2	2603.8	555.29	2066.5	816.15	1204.6
A8MW49;P07148	A8MW49;P07148	1;1	1;1	1;1	Fatty acid-binding protein, liver	FABP1	tr|A8MW49|A8MW49_HUMAN Fatty acid-binding protein, liver OS=Homo sapiens GN=FABP1 PE=3 SV=1;sp|P07148|FABPL_HUMAN Fatty acid-binding protein, liver OS=Homo sapiens GN=FABP1 PE=1 SV=1	2	1	1	1	1	1	1	11.3	11.3	11.3	13.808	124	124;127	3.5			1	1				0.0097552	1.2506	5745.6	2255.6	7788.7	1524.5	8303.2	1675.3	3688.4	3414.6	3460.8	2870.9	5745.6	2255.6	7788.7	1524.5	8303.2	1675.3	3688.4	3414.6	3460.8
A8MW61;O43660-2;O43660;D6RA26;H0YA24;H0YAA2;B7Z982	A8MW61;O43660-2;O43660	7;7;7;3;2;1;1	7;7;7;3;2;1;1	7;7;7;3;2;1;1	Pleiotropic regulator 1	PLRG1	tr|A8MW61|A8MW61_HUMAN Pleiotropic regulator 1 OS=Homo sapiens GN=PLRG1 PE=4 SV=1;sp|O43660-2|PLRG1_HUMAN Isoform 2 of Pleiotropic regulator 1 OS=Homo sapiens GN=PLRG1;sp|O43660|PLRG1_HUMAN Pleiotropic regulator 1 OS=Homo sapiens GN=PLRG1 PE=1 SV=1	7	7	7	7	7	7	7	18.5	18.5	18.5	57.181	514	514;505;514;212;156;106;131	3.8	1	2	2	1	1	3		0	77.641	22985	6461	21174	14545	29978	10888	16571	11536	15337	11473	22985	6461	21174	14545	29978	10888	16571	11536	15337
B4DVY1;A8MWD3;O15371;B0QYA5;B0QYA4;B0QYA6;B0QYA7;B0QYA8;B0QYA3	B4DVY1;A8MWD3;O15371;B0QYA5	17;17;17;9;5;5;5;4;4	17;17;17;9;5;5;5;4;4	17;17;17;9;5;5;5;4;4	Eukaryotic translation initiation factor 3 subunit D	EIF3D	tr|B4DVY1|B4DVY1_HUMAN Eukaryotic translation initiation factor 3 subunit D OS=Homo sapiens GN=EIF3D PE=2 SV=1;tr|A8MWD3|A8MWD3_HUMAN Eukaryotic translation initiation factor 3 subunit D OS=Homo sapiens GN=EIF3D PE=2 SV=2;sp|O15371|EIF3D_HUMAN Eukaryotic t	9	17	17	17	17	17	17	50.7	50.7	50.7	58.14	499	499;533;548;269;165;173;186;123;172	3.8	9	8	21	25	18	12	1	0	323.31	186980	92724	182520	179960	236730	140910	143480	163400	132300	166840	186980	92724	182520	179960	236730	140910	143480	163400	132300
E7EX90;A8MWX9;E9PFS5;E9PGE1;A8MY36;Q14203;G5E9H4;Q14203-2;Q6AWB1;C9JJD0;C9JKG6;E9PCY0;C9JZA4;C9JTE5;C9JJN7;C9J1B7	E7EX90;A8MWX9;E9PFS5;E9PGE1;A8MY36;Q14203;G5E9H4;Q14203-2;Q6AWB1	42;42;42;42;42;42;38;38;28;4;4;4;2;2;2;1	42;42;42;42;42;42;38;38;28;4;4;4;2;2;2;1	42;42;42;42;42;42;38;38;28;4;4;4;2;2;2;1	Dynactin subunit 1	DCTN1;DKFZp686E0752	tr|E7EX90|E7EX90_HUMAN Dynactin subunit 1 OS=Homo sapiens GN=DCTN1 PE=4 SV=1;tr|A8MWX9|A8MWX9_HUMAN Dynactin subunit 1 OS=Homo sapiens GN=DCTN1 PE=4 SV=2;tr|E9PFS5|E9PFS5_HUMAN Dynactin subunit 1 OS=Homo sapiens GN=DCTN1 PE=4 SV=1;tr|E9PGE1|E9PGE1_HUMAN Dy	16	42	42	42	42	42	42	41.2	41.2	41.2	139.09	1256	1256;1261;1236;1253;1271;1278;1139;1144;890;121;135;186;76;76;87;64	3.17	24	18	24	16	19	9	1	0	323.31	207920	71408	191680	158840	256530	131260	154950	151900	140980	180860	207920	71408	191680	158840	256530	131260	154950	151900	140980
A8MWZ5;E9PCD6;Q9BZ29-3;Q9BZ29;Q9BZ29-4;D3YTH2;Q9BZ29-5;Q6ZSL5;E9PFM9;F5GZE8;H7BZ79;Q5JUD8;H0Y3S1;F5H1Q4;Q5JUD3	A8MWZ5;E9PCD6;Q9BZ29-3;Q9BZ29;Q9BZ29-4;D3YTH2;Q9BZ29-5;Q6ZSL5;E9PFM9	11;11;11;11;11;10;10;8;7;4;2;2;2;2;1	11;11;11;11;11;10;10;8;7;4;2;2;2;2;1	10;10;10;10;10;9;9;8;7;3;1;1;1;1;1	Dedicator of cytokinesis protein 9	DOCK9	tr|A8MWZ5|A8MWZ5_HUMAN Dedicator of cytokinesis protein 9 OS=Homo sapiens GN=DOCK9 PE=4 SV=3;tr|E9PCD6|E9PCD6_HUMAN Dedicator of cytokinesis protein 9 OS=Homo sapiens GN=DOCK9 PE=4 SV=1;sp|Q9BZ29-3|DOCK9_HUMAN Isoform 3 of Dedicator of cytokinesis protein	15	11	11	10	11	11	10	7.3	7.3	6.8	237.75	2079	2079;2094;2061;2069;2093;2101;2068;1393;1253;1009;390;424;669;724;203	4.33	1	1		5	6	2		0	41.471	25371	7968.7	23448	15825	30541	12463	18369	16754	16745	18949	25371	7968.7	23448	15825	30541	12463	18369	16754	16745
O94967-2;O94967;O94967-3;A8MX09	O94967-2;O94967;O94967-3;A8MX09	2;2;2;2	2;2;2;2	2;2;2;2	WD repeat-containing protein 47	WDR47	sp|O94967-2|WDR47_HUMAN Isoform 2 of WD repeat-containing protein 47 OS=Homo sapiens GN=WDR47;sp|O94967|WDR47_HUMAN WD repeat-containing protein 47 OS=Homo sapiens GN=WDR47 PE=1 SV=1;sp|O94967-3|WDR47_HUMAN Isoform 3 of WD repeat-containing protein 47 OS=H	4	2	2	2	2	2	2	3.5	3.5	3.5	98.515	891	891;919;920;927	6						3		0	11.723	2747.1	1065.5	2491.1	2596.1	3758.5	1520.8	2104.8	2083.4	2438	2564.2	2747.1	1065.5	2491.1	2596.1	3758.5	1520.8	2104.8	2083.4	2438
A8MX12;P52179-2;P52179	A8MX12;P52179-2;P52179	2;2;2	2;2;2	2;2;2	Myomesin-1	MYOM1	tr|A8MX12|A8MX12_HUMAN Myomesin-1 OS=Homo sapiens GN=MYOM1 PE=4 SV=2;sp|P52179-2|MYOM1_HUMAN Isoform 2 of Myomesin-1 OS=Homo sapiens GN=MYOM1;sp|P52179|MYOM1_HUMAN Myomesin-1 OS=Homo sapiens GN=MYOM1 PE=1 SV=2	3	2	2	2	2	2	2	1.1	1.1	1.1	187.76	1685	1685;1589;1685	3.73	1	1	2	3	4			0.00019857	2.6788	14442	3688	14689	6087.6	18156	5741.7	9686.6	7624.7	8839.3	10171	14442	3688	14689	6087.6	18156	5741.7	9686.6	7624.7	8839.3
A8MX75;P18074;E7EVE9;E9PM96;P18074-2	A8MX75;P18074;E7EVE9	3;3;2;1;1	3;3;2;1;1	3;3;2;1;1	TFIIH basal transcription factor complex helicase XPD subunit	ERCC2	tr|A8MX75|A8MX75_HUMAN TFIIH basal transcription factor complex helicase XPD subunit OS=Homo sapiens GN=ERCC2 PE=4 SV=1;sp|P18074|ERCC2_HUMAN TFIIH basal transcription factor complex helicase XPD subunit OS=Homo sapiens GN=ERCC2 PE=1 SV=1;tr|E7EVE9|E7EVE9_	5	3	3	3	3	3	3	5.4	5.4	5.4	81.236	710	710;760;682;470;405	1.6	2	3						0	9.0508	3480.3	1300	3388	2365.1	5078.2	2004.2	3148.2	2072.4	2673.6	2321.8	3480.3	1300	3388	2365.1	5078.2	2004.2	3148.2	2072.4	2673.6
A8MXB7;Q9Y343-2;Q9Y343	A8MXB7;Q9Y343-2;Q9Y343	1;1;1	1;1;1	1;1;1	Sorting nexin-24	SNX24	tr|A8MXB7|A8MXB7_HUMAN Sorting nexin-24 OS=Homo sapiens GN=SNX24 PE=4 SV=1;sp|Q9Y343-2|SNX24_HUMAN Isoform 2 of Sorting nexin-24 OS=Homo sapiens GN=SNX24;sp|Q9Y343|SNX24_HUMAN Sorting nexin-24 OS=Homo sapiens GN=SNX24 PE=1 SV=1	3	1	1	1	1	1	1	4.5	4.5	4.5	23.728	202	202;159;169	2		1						1	-2	521.36	152.38	499.26	729.4	700.57	545.17	619.74	484.6	344.69	612.93	521.36	152.38	499.26	729.4	700.57	545.17	619.74	484.6	344.69
A8MXC2;Q6UWP2	A8MXC2;Q6UWP2	1;1	1;1	1;1	Dehydrogenase/reductase SDR family member 11	DHRS11	tr|A8MXC2|A8MXC2_HUMAN Dehydrogenase/reductase SDR family member 11 OS=Homo sapiens GN=DHRS11 PE=4 SV=1;sp|Q6UWP2|DHR11_HUMAN Dehydrogenase/reductase SDR family member 11 OS=Homo sapiens GN=DHRS11 PE=1 SV=1	2	1	1	1	1	1	1	6.7	6.7	6.7	12.585	119	119;260	5					1			0.00039093	2.4649	0	0	0	0	0	0	0	0	0	0	0	0	0	0	0	0	0	0	0
A8MXP9;P43243;D6REM6;D6R991;B3KM87;P43243-2;H0Y8T4;D6RBK5;Q68E03;D6R8Z5;H0Y8S1;D6RB45;D6R9F3;D6RAM9;D6RAY2;D6RBS2;D6RCM3;D6REK4;D6RBI2;D6RE02;D6RIA2	A8MXP9;P43243;D6REM6;D6R991;B3KM87;P43243-2	34;34;32;18;17;17;12;5;5;2;2;1;1;1;1;1;1;1;1;1;1	34;34;32;18;17;17;12;5;5;2;2;1;1;1;1;1;1;1;1;1;1	34;34;32;18;17;17;12;5;5;2;2;1;1;1;1;1;1;1;1;1;1	Matrin-3	MATR3	tr|A8MXP9|A8MXP9_HUMAN Matrin-3 OS=Homo sapiens GN=MATR3 PE=4 SV=1;sp|P43243|MATR3_HUMAN Matrin-3 OS=Homo sapiens GN=MATR3 PE=1 SV=2;tr|D6REM6|D6REM6_HUMAN Matrin-3 OS=Homo sapiens GN=MATR3 PE=4 SV=1;tr|D6R991|D6R991_HUMAN Matrin-3 (Fragment) OS=Homo sapie	21	34	34	34	34	34	34	40	40	40	99.966	895	895;847;794;433;509;559;334;121;283;107;184;47;78;81;86;87;99;100;109;125;172	3.94	19	11	12	15	26	23	4	0	244.24	259560	53583	241040	104860	342040	87153	192420	112350	185700	123400	259560	53583	241040	104860	342040	87153	192420	112350	185700
A8MXR1;F5H5H6;Q9H7B4-2;Q9H7B4-3;Q9H7B4	A8MXR1;F5H5H6;Q9H7B4-2;Q9H7B4-3;Q9H7B4	1;1;1;1;1	1;1;1;1;1	1;1;1;1;1	Histone-lysine N-methyltransferase SMYD3	SMYD3	tr|A8MXR1|A8MXR1_HUMAN SET and MYND domain containing 3 (Fragment) OS=Homo sapiens GN=SMYD3 PE=4 SV=2;tr|F5H5H6|F5H5H6_HUMAN SET and MYND domain-containing protein 3 OS=Homo sapiens GN=SMYD3 PE=4 SV=1;sp|Q9H7B4-2|SMYD3_HUMAN Isoform 2 of SET and MYND domai	5	1	1	1	1	1	1	6.8	6.8	6.8	17.151	148	148;258;258;369;428	6						2		0.00077056	2.2626	5153	789.59	4524.6	1227.7	5946.6	1187	3735.3	1538.1	3272.8	2578.2	5153	789.59	4524.6	1227.7	5946.6	1187	3735.3	1538.1	3272.8
A8MXV4	A8MXV4	5	5	4	Nucleoside diphosphate-linked moiety X motif 19, mitochondrial	NUDT19	sp|A8MXV4|NUD19_HUMAN Nucleoside diphosphate-linked moiety X motif 19, mitochondrial OS=Homo sapiens GN=NUDT19 PE=1 SV=1	1	5	5	4	4	4	4	24.8	24.8	22.1	42.233	375	375	4.2			1	3		1		0	48.967	9469.7	6236.8	9543	6348	11863	5424	7753	5114.7	6530.3	6600.7	9469.7	6236.8	9543	6348	11863	5424	7753	5114.7	6530.3
A8MXY0;Q12846;C9JFM5	A8MXY0;Q12846	5;5;2	5;5;2	5;5;2	Syntaxin-4	STX4	tr|A8MXY0|A8MXY0_HUMAN Syntaxin 4A (Placental), isoform CRA_c OS=Homo sapiens GN=STX4 PE=2 SV=1;sp|Q12846|STX4_HUMAN Syntaxin-4 OS=Homo sapiens GN=STX4 PE=1 SV=2	3	5	5	5	5	5	5	21.7	21.7	21.7	33.84	295	295;297;175	3.29	1	2	2			2		0	26.82	13195	3949.7	12666	9418.9	14843	6688	9036.6	7694	7055.4	9173.9	13195	3949.7	12666	9418.9	14843	6688	9036.6	7694	7055.4
H3BTL2;H3BS02;Q96G95;A8MY43;O14874	H3BTL2;H3BS02;Q96G95;A8MY43;O14874	1;1;1;1;1	1;1;1;1;1	1;1;1;1;1	[3-methyl-2-oxobutanoate dehydrogenase [lipoamide]] kinase, mitochondrial	BCKDK	tr|H3BTL2|H3BTL2_HUMAN [3-methyl-2-oxobutanoate dehydrogenase [lipoamide]] kinase, mitochondrial (Fragment) OS=Homo sapiens GN=BCKDK PE=4 SV=1;tr|H3BS02|H3BS02_HUMAN [3-methyl-2-oxobutanoate dehydrogenase [lipoamide]] kinase, mitochondrial OS=Homo sapiens	5	1	1	1	1	1	1	8.3	8.3	8.3	24.295	217	217;217;335;365;412	4.5				1	1			0	10.743	2116.7	491.15	2278	989.78	2793	1114.8	1823.1	1186.5	1561.7	1208	2116.7	491.15	2278	989.78	2793	1114.8	1823.1	1186.5	1561.7
A8MY94	A8MY94	1	1	1	Zinc finger protein 414	ZNF414	tr|A8MY94|A8MY94_HUMAN Zinc finger protein 414 OS=Homo sapiens GN=ZNF414 PE=4 SV=1	1	1	1	1	1	1	1	4.4	4.4	4.4	40.994	390	390	2		1						0.00020129	2.8938	1025.7	334.24	935.42	657.81	1235.6	382.73	689.72	752.22	794.13	718.83	1025.7	334.24	935.42	657.81	1235.6	382.73	689.72	752.22	794.13
A8MYA6;P34896-2;P34896;P34896-3;B4DPM9;A8MX84;E7EW08;E7ER17	A8MYA6;P34896-2;P34896;P34896-3;B4DPM9	7;7;7;5;4;2;2;1	6;6;6;4;3;2;2;1	6;6;6;4;3;2;2;1	Serine hydroxymethyltransferase, cytosolic	SHMT1	tr|A8MYA6|A8MYA6_HUMAN Serine hydroxymethyltransferase OS=Homo sapiens GN=SHMT1 PE=3 SV=1;sp|P34896-2|GLYC_HUMAN Isoform 2 of Serine hydroxymethyltransferase, cytosolic OS=Homo sapiens GN=SHMT1;sp|P34896|GLYC_HUMAN Serine hydroxymethyltransferase, cytosoli	8	7	6	6	7	6	6	22.2	19.1	19.1	48.998	446	446;444;483;403;345;94;258;125	3.46	1	4	1	3	3	1		0	63.523	25393	9827.3	24024	20602	33630	15973	18413	18761	17730	20808	25393	9827.3	24024	20602	33630	15973	18413	18761	17730
A8MYT4;Q8NEB9	A8MYT4;Q8NEB9	4;4	4;4	4;4	Phosphatidylinositol 3-kinase;Phosphatidylinositol 3-kinase catalytic subunit type 3	PIK3C3	tr|A8MYT4|A8MYT4_HUMAN Phosphatidylinositol 3-kinase catalytic subunit type 3 OS=Homo sapiens GN=PIK3C3 PE=4 SV=2;sp|Q8NEB9|PK3C3_HUMAN Phosphatidylinositol 3-kinase catalytic subunit type 3 OS=Homo sapiens GN=PIK3C3 PE=1 SV=1	2	4	4	4	4	4	4	5.7	5.7	5.7	94.399	824	824;887	4.5		2			4	2		0	15.856	12064	3798.6	12088	8305.5	15859	6166.5	9125	7913.2	8469.2	9572.9	12064	3798.6	12088	8305.5	15859	6166.5	9125	7913.2	8469.2
A8MYU4;Q8WWK9-3;E9PD90;Q8WWK9;Q8WWK9-2	A8MYU4;Q8WWK9-3;E9PD90;Q8WWK9;Q8WWK9-2	2;2;2;2;1	2;2;2;2;1	2;2;2;2;1	Cytoskeleton-associated protein 2	CKAP2	tr|A8MYU4|A8MYU4_HUMAN Cytoskeleton-associated protein 2 OS=Homo sapiens GN=CKAP2 PE=4 SV=1;sp|Q8WWK9-3|CKAP2_HUMAN Isoform 3 of Cytoskeleton-associated protein 2 OS=Homo sapiens GN=CKAP2;tr|E9PD90|E9PD90_HUMAN Cytoskeleton-associated protein 2 OS=Homo sap	5	2	2	2	2	2	2	5.5	5.5	5.5	55.389	495	495;495;634;683;260	5.2				1	2	2		0	11.417	3735.9	710.45	3320.7	1599.3	6683.8	1438.6	3683.9	1544.9	2973.2	1753.8	3735.9	710.45	3320.7	1599.3	6683.8	1438.6	3683.9	1544.9	2973.2
A8MYX0;C9JL55;C9JDG1;C9JDG0;Q9NSV4-6;Q9NSV4-5;Q9NSV4-4;Q9NSV4	A8MYX0;C9JL55;C9JDG1;C9JDG0;Q9NSV4-6;Q9NSV4-5;Q9NSV4-4;Q9NSV4	7;7;7;7;7;7;7;7	7;7;7;7;7;7;7;7	1;1;1;1;1;1;1;1	Protein diaphanous homolog 3	DIAPH3	tr|A8MYX0|A8MYX0_HUMAN Protein diaphanous homolog 3 OS=Homo sapiens GN=DIAPH3 PE=4 SV=3;tr|C9JL55|C9JL55_HUMAN Protein diaphanous homolog 3 OS=Homo sapiens GN=DIAPH3 PE=4 SV=1;tr|C9JDG1|C9JDG1_HUMAN Protein diaphanous homolog 3 OS=Homo sapiens GN=DIAPH3 PE	8	7	7	1	7	7	1	7.9	7.9	1.2	128.95	1123	1123;1147;1182;1193;1123;1147;1182;1193	3.38	2	1		3	1	1		0	34.107	15760	6437.2	16309	11822	23029	9975.2	13757	11444	12605	15291	15760	6437.2	16309	11822	23029	9975.2	13757	11444	12605
H0Y720;A8MYY3;Q9UPQ9-1;Q9UPQ9;Q9UPQ9-2	H0Y720;A8MYY3;Q9UPQ9-1;Q9UPQ9	5;5;5;4;2	5;5;5;4;2	5;5;5;4;2	Trinucleotide repeat-containing gene 6B protein	TNRC6B	tr|H0Y720|H0Y720_HUMAN Trinucleotide repeat-containing gene 6B protein (Fragment) OS=Homo sapiens GN=TNRC6B PE=4 SV=1;tr|A8MYY3|A8MYY3_HUMAN Trinucleotide repeat-containing gene 6B protein OS=Homo sapiens GN=TNRC6B PE=4 SV=3;sp|Q9UPQ9-1|TNR6B_HUMAN Isoform	5	5	5	5	5	5	5	4.5	4.5	4.5	148.57	1391	1391;1723;1723;1833;1029	2.71	1	4			2			0	15.325	6361.6	1885.4	5628.2	4912.2	8583.8	5638.7	5206.4	5111.4	4303.1	5737.5	6361.6	1885.4	5628.2	4912.2	8583.8	5638.7	5206.4	5111.4	4303.1
H3BMC7;Q96H22-2;E7ES30;Q96H22;A8MZE6	H3BMC7;Q96H22-2;E7ES30;Q96H22;A8MZE6	1;1;1;1;1	1;1;1;1;1	1;1;1;1;1	Centromere protein N	CENPN	tr|H3BMC7|H3BMC7_HUMAN Centromere protein N (Fragment) OS=Homo sapiens GN=CENPN PE=4 SV=1;sp|Q96H22-2|CENPN_HUMAN Isoform 2 of Centromere protein N OS=Homo sapiens GN=CENPN;tr|E7ES30|E7ES30_HUMAN Centromere protein N OS=Homo sapiens GN=CENPN PE=4 SV=1;sp|Q	5	1	1	1	1	1	1	5.1	5.1	5.1	20.932	177	177;204;305;339;353	2		1						1	-2	4176.6	774.58	3896.5	2192.6	4504.5	1428.5	2521.3	1524.7	2241.1	1815.6	4176.6	774.58	3896.5	2192.6	4504.5	1428.5	2521.3	1524.7	2241.1
A8MZF9;P55039	A8MZF9;P55039	12;12	12;12	12;12	Developmentally-regulated GTP-binding protein 2	DRG2	tr|A8MZF9|A8MZF9_HUMAN Developmentally-regulated GTP-binding protein 2 OS=Homo sapiens GN=DRG2 PE=4 SV=1;sp|P55039|DRG2_HUMAN Developmentally-regulated GTP-binding protein 2 OS=Homo sapiens GN=DRG2 PE=1 SV=1	2	12	12	12	12	12	12	39.9	39.9	39.9	38.129	343	343;364	4.55	4	4		4	11	15		0	58.538	55252	28779	52575	44551	74145	35147	44016	40504	38660	46385	55252	28779	52575	44551	74145	35147	44016	40504	38660
A8MZH8;P53801;A8MXQ1;B4DRD2;B4DPZ0	A8MZH8;P53801;A8MXQ1	3;3;2;1;1	3;3;2;1;1	3;3;2;1;1	Pituitary tumor-transforming gene 1 protein-interacting protein	PTTG1IP	tr|A8MZH8|A8MZH8_HUMAN Pituitary tumor-transforming gene 1 protein-interacting protein OS=Homo sapiens GN=PTTG1IP PE=4 SV=1;sp|P53801|PTTG_HUMAN Pituitary tumor-transforming gene 1 protein-interacting protein OS=Homo sapiens GN=PTTG1IP PE=1 SV=1;tr|A8MXQ1|	5	3	3	3	3	3	3	29.9	29.9	29.9	11.598	107	107;180;159;126;142	3	2	1			1	1		0	12.376	34534	10307	28990	20643	34954	16136	17773	20401	16826	19417	34534	10307	28990	20643	34954	16136	17773	20401	16826
A8MZK4;G3V5E1;C9JI13;O75909-1;O75909;O75909-4;G3V2Q3;C9JSW4;O75909-2;G3V235	A8MZK4;G3V5E1;C9JI13;O75909-1;O75909;O75909-4;G3V2Q3;C9JSW4;O75909-2	5;5;5;5;5;5;3;3;3;1	5;5;5;5;5;5;3;3;3;1	5;5;5;5;5;5;3;3;3;1	Cyclin-K	CCNK	tr|A8MZK4|A8MZK4_HUMAN Cyclin-K OS=Homo sapiens GN=CCNK PE=3 SV=1;tr|G3V5E1|G3V5E1_HUMAN Cyclin-K OS=Homo sapiens GN=CCNK PE=3 SV=1;tr|C9JI13|C9JI13_HUMAN Cyclin-K OS=Homo sapiens GN=CCNK PE=3 SV=1;sp|O75909-1|CCNK_HUMAN Isoform 3 of Cyclin-K OS=Homo sapie	10	5	5	5	5	5	5	15.3	15.3	15.3	41.513	359	359;378;600;357;580;600;227;357;354;110	5.4			1		1	2	1	0	7.256	6349.9	2182.2	6100.8	3344.2	8146.7	2983	5125.9	3435.7	5208.1	4101.6	6349.9	2182.2	6100.8	3344.2	8146.7	2983	5125.9	3435.7	5208.1
B0V3J0;A9C4B9;E7EQB3;Q9BSV6	B0V3J0;A9C4B9;E7EQB3;Q9BSV6	3;3;3;3	3;3;3;3	3;3;3;3	tRNA-splicing endonuclease subunit Sen34	TSEN34	tr|B0V3J0|B0V3J0_HUMAN tRNA splicing endonuclease 34 homolog (S. cerevisiae) (Fragment) OS=Homo sapiens GN=TSEN34 PE=4 SV=1;tr|A9C4B9|A9C4B9_HUMAN tRNA splicing endonuclease 34 homolog (S. cerevisiae) (Fragment) OS=Homo sapiens GN=TSEN34 PE=4 SV=2;tr|E7EQB	4	3	3	3	3	3	3	14	14	14	26.101	242	242;251;312;310	5.57			1			6		0	6.9573	9347.2	3414.6	8692.5	4990.4	11532	4531.8	5514.8	5378.7	5651.9	5530.9	9347.2	3414.6	8692.5	4990.4	11532	4531.8	5514.8	5378.7	5651.9
F8VU18;H3BM16;A9R9N7;P01892;H3BM09;A9R9N8;Q09160;P30459;P16189;B0UXQ1;A2BDY9;E9PNV0;B0UXQ0;P30512;P10314;B4DVX9;F8VZP0;F8VPX3;F8VYX9	F8VU18;H3BM16;A9R9N7;P01892;H3BM09;A9R9N8	18;18;18;18;14;14;5;5;5;4;4;4;4;4;4;3;3;3;1	18;18;18;18;14;14;5;5;5;4;4;4;4;4;4;3;3;3;1	1;1;1;1;1;1;0;0;0;0;0;0;0;0;0;0;0;0;0	HLA class I histocompatibility antigen, A-2 alpha chain	HLA-A	tr|F8VU18|F8VU18_HUMAN HLA class I histocompatibility antigen, A-3 alpha chain OS=Homo sapiens GN=HLA-A PE=3 SV=1;tr|H3BM16|H3BM16_HUMAN HLA class I histocompatibility antigen, A-3 alpha chain (Fragment) OS=Homo sapiens GN=HLA-A PE=3 SV=1;tr|A9R9N7|A9R9N7_	19	18	18	1	18	18	1	48.6	48.6	5	40.634	362	362;365;371;365;299;299;365;365;365;299;299;342;365;365;365;154;295;295;154	3.52	13	16	31	34	27	7		0	323.31	367330	75192	320890	196910	312880	135670	182190	165110	172070	197380	367330	75192	320890	196910	312880	135670	182190	165110	172070
A9Z1X7;E9PCT1;Q8IYB3-2;Q8IYB3;B4DED5	A9Z1X7;E9PCT1;Q8IYB3-2;Q8IYB3	7;7;7;7;2	7;7;7;7;2	7;7;7;7;2	Serine/arginine repetitive matrix protein 1	SRRM1	tr|A9Z1X7|A9Z1X7_HUMAN Serine/arginine repetitive matrix 1 OS=Homo sapiens GN=SRRM1 PE=4 SV=1;tr|E9PCT1|E9PCT1_HUMAN Serine/arginine repetitive matrix protein 1 OS=Homo sapiens GN=SRRM1 PE=4 SV=2;sp|Q8IYB3-2|SRRM1_HUMAN Isoform 2 of Serine/arginine repetit	5	7	7	7	7	7	7	10.3	10.3	10.3	103.39	913	913;916;902;904;318	3.1	4	5	4	1	4	2		0	54.31	28274	12826	24512	24499	35028	16681	20515	20930	19660	13971	28274	12826	24512	24499	35028	16681	20515	20930	19660
B7Z9U0;E5RIL2;B7Z5Z0;B0AZS3;B7Z8R1;Q9UFF9	B7Z9U0;E5RIL2;B7Z5Z0;B0AZS3;B7Z8R1;Q9UFF9	2;2;2;2;2;2	2;2;2;2;2;2	2;2;2;2;2;2	CCR4-NOT transcription complex subunit 8	CNOT8	tr|B7Z9U0|B7Z9U0_HUMAN CCR4-NOT transcription complex subunit 8 OS=Homo sapiens GN=CNOT8 PE=2 SV=1;tr|E5RIL2|E5RIL2_HUMAN CCR4-NOT transcription complex subunit 8 (Fragment) OS=Homo sapiens GN=CNOT8 PE=4 SV=1;tr|B7Z5Z0|B7Z5Z0_HUMAN CCR4-NOT transcription c	6	2	2	2	2	2	2	18	18	18	14.656	128	128;225;269;186;238;292	3.5	1					1		0	4.4568	2281.5	801.19	2136.9	1138.1	2829.4	966.8	1653.2	1553	1580.7	1442.7	2281.5	801.19	2136.9	1138.1	2829.4	966.8	1653.2	1553	1580.7
B0QY16;B0AZU2;Q6ICG6-3;Q6ICG6;Q6ICG6-2	B0QY16;B0AZU2;Q6ICG6-3;Q6ICG6;Q6ICG6-2	1;1;1;1;1	1;1;1;1;1	1;1;1;1;1	Uncharacterized protein KIAA0930	KIAA0930	tr|B0QY16|B0QY16_HUMAN Chromosome 22 open reading frame 9 (Fragment) OS=Homo sapiens GN=C22orf9 PE=4 SV=1;tr|B0AZU2|B0AZU2_HUMAN Uncharacterized protein KIAA0930 OS=Homo sapiens GN=KIAA0930 PE=2 SV=1;sp|Q6ICG6-3|K0930_HUMAN Isoform 3 of Uncharacterized pro	5	1	1	1	1	1	1	3.1	3.1	3.1	32.451	289	289;386;370;404;409	4				2				0.0090958	1.3008	2772.5	1781.4	2528.5	3135.8	3666.6	2439.6	2064.6	2505.8	2059.3	2229.5	2772.5	1781.4	2528.5	3135.8	3666.6	2439.6	2064.6	2505.8	2059.3
B4DY91;B0FLL2;O60825-2;O60825;Q4VBA9;B7Z5C3;Q66S35;B4DUN5;Q5XLC2;Q64EX5;Q16877;P16118;H0Y483;E9PGD4;B4DI16;F2Z2I2;Q5W015;Q5VX20;Q5VX15;Q16875-2;Q16875;B7Z955	B4DY91;B0FLL2;O60825-2;O60825;Q4VBA9;B7Z5C3;Q66S35;B4DUN5;Q5XLC2;Q64EX5;Q16877;P16118	3;3;3;3;2;2;2;2;2;2;2;2;1;1;1;1;1;1;1;1;1;1	3;3;3;3;2;2;2;2;2;2;2;2;1;1;1;1;1;1;1;1;1;1	3;3;3;3;2;2;2;2;2;2;2;2;1;1;1;1;1;1;1;1;1;1	6-phosphofructo-2-kinase/fructose-2,6-bisphosphatase 2;6-phosphofructo-2-kinase;Fructose-2,6-bisphosphatase;6-phosphofructo-2-kinase/fructose-2,6-bisphosphatase 1;6-phosphofructo-2-kinase;Fructose-2,6-bisphosphatase;6-phosphofructo-2-kinase/fructose-2,6-bisphosphatase 4;6-phosphofructo-2-kinase;Fructose-2,6-bisphosphatase	PFKFB2;PFKFB1;PFKFB4	tr|B4DY91|B4DY91_HUMAN 6-phosphofructo-2-kinase/fructose-2,6-bisphosphatase 2 OS=Homo sapiens GN=PFKFB2 PE=2 SV=1;tr|B0FLL2|B0FLL2_HUMAN 6-phosphofructo-2-kinase/fructose-2, 6-bisphosphatase 2 transcript variant 3 OS=Homo sapiens GN=PFKFB2 PE=2 SV=1;sp|O60	22	3	3	3	3	3	3	7.5	7.5	7.5	43.153	373	373;472;471;505;271;458;462;406;434;435;469;471;143;188;264;455;513;526;500;514;520;534	3.75		2			1	1		0	3.9334	7020.7	5106.8	8039.4	7910.7	11099	5092.4	6298.8	5538.5	6050.5	6891.9	7020.7	5106.8	8039.4	7910.7	11099	5092.4	6298.8	5538.5	6050.5
B0QXZ8;B0QXZ9;Q9UGU5	B0QXZ8;B0QXZ9;Q9UGU5	1;1;1	1;1;1	1;1;1	HMG domain-containing protein 4	HMGXB4	tr|B0QXZ8|B0QXZ8_HUMAN HMG domain-containing protein 4 (Fragment) OS=Homo sapiens GN=HMG2L1 PE=4 SV=1;tr|B0QXZ9|B0QXZ9_HUMAN HMG domain-containing protein 4 (Fragment) OS=Homo sapiens GN=HMG2L1 PE=4 SV=1;sp|Q9UGU5|HMGX4_HUMAN HMG domain-containing protein	3	1	1	1	1	1	1	3.9	3.9	3.9	30.39	284	284;285;601	2.2	1	2	2					0.00020964	3.6139	2806.5	424	2852.6	1120.5	3756.7	675.38	2149.5	900.04	2004	745.91	2806.5	424	2852.6	1120.5	3756.7	675.38	2149.5	900.04	2004
Q9UH99;B0QY62;B0QY60;B0QY68;B0QY66;H0Y686;B0QY67;B0QY64;B0QY63	Q9UH99;B0QY62	11;11;3;1;1;1;1;1;1	11;11;3;1;1;1;1;1;1	11;11;3;1;1;1;1;1;1	SUN domain-containing protein 2	SUN2	sp|Q9UH99|SUN2_HUMAN SUN domain-containing protein 2 OS=Homo sapiens GN=SUN2 PE=1 SV=3;tr|B0QY62|B0QY62_HUMAN SUN domain-containing protein 2 OS=Homo sapiens GN=UNC84B PE=4 SV=1	9	11	11	11	11	11	11	23.4	23.4	23.4	80.31	717	717;738;198;101;110;143;144;205;224	3	5	1	4	6	1	1		0	137.65	42512	13911	39481	24446	51165	19141	32188	19645	28375	24522	42512	13911	39481	24446	51165	19141	32188	19645	28375
B0QYD3;Q9UH17;B0QYD2;P31941-2;P31941;Q6ICH2;Q9UH17-2;Q96AK3	B0QYD3;Q9UH17;B0QYD2;P31941-2;P31941	4;4;3;2;2;1;1;1	4;4;3;2;2;1;1;1	4;4;3;2;2;1;1;1	DNA dC->dU-editing enzyme APOBEC-3B;DNA dC->dU-editing enzyme APOBEC-3A	APOBEC3B;APOBEC3A	tr|B0QYD3|B0QYD3_HUMAN Apolipoprotein B mRNA editing enzyme, catalytic polypeptide-like 3B OS=Homo sapiens GN=APOBEC3B PE=4 SV=1;sp|Q9UH17|ABC3B_HUMAN Probable DNA dC->dU-editing enzyme APOBEC-3B OS=Homo sapiens GN=APOBEC3B PE=1 SV=1;tr|B0QYD2|B0QYD2_HUMAN	8	4	4	4	4	4	4	10.8	10.8	10.8	57.208	490	490;382;357;187;199;202;251;386	3.6		2		2		1		0	26.992	11268	4775.2	10333	7858.4	13628	6905.1	8692	5232.2	7673.6	6624.1	11268	4775.2	10333	7858.4	13628	6905.1	8692	5232.2	7673.6
B0QYK0;B0QYK1;Q01844-3;Q01844;Q01844-5;C9JGE3;Q01844-2;H7BY36;F8WC90;Q01844-4	B0QYK0;B0QYK1;Q01844-3;Q01844;Q01844-5;C9JGE3;Q01844-2;H7BY36	8;8;8;8;8;7;7;5;1;1	8;8;8;8;8;7;7;5;1;1	8;8;8;8;8;7;7;5;1;1	RNA-binding protein EWS	EWSR1	tr|B0QYK0|B0QYK0_HUMAN Ewing sarcoma breakpoint region 1 OS=Homo sapiens GN=EWSR1 PE=4 SV=1;tr|B0QYK1|B0QYK1_HUMAN Ewing sarcoma breakpoint region 1 OS=Homo sapiens GN=EWSR1 PE=4 SV=1;sp|Q01844-3|EWS_HUMAN Isoform 3 of RNA-binding protein EWS OS=Homo sapie	10	8	8	8	8	8	8	17.2	17.2	17.2	64.929	618	618;600;655;656;661;583;583;308;293;354	3.04	9	13	8	8	8	3		0	119.98	141590	40658	129750	104410	148120	67839	92804	85318	87504	73091	141590	40658	129750	104410	148120	67839	92804	85318	87504
F8WC47;B0QYL8;B0QYL9;P61218	F8WC47;B0QYL8;B0QYL9;P61218	1;1;1;1	1;1;1;1	1;1;1;1	DNA-directed RNA polymerases I, II, and III subunit RPABC2	POLR2F	tr|F8WC47|F8WC47_HUMAN DNA-directed RNA polymerases I, II, and III subunit RPABC2 OS=Homo sapiens GN=POLR2F PE=4 SV=1;tr|B0QYL8|B0QYL8_HUMAN DNA-directed RNA polymerases I, II, and III subunit RPABC2 OS=Homo sapiens GN=POLR2F PE=4 SV=1;tr|B0QYL9|B0QYL9_HUM	4	1	1	1	1	1	1	7.2	7.2	7.2	12.56	111	111;126;158;127	5.67					1	2		0.0085975	1.3337	3909	1510.7	3576.2	3401.7	4662.2	2645.6	2698.9	2406.8	2260.2	2495.6	3909	1510.7	3576.2	3401.7	4662.2	2645.6	2698.9	2406.8	2260.2
P41229-4;P41229-3;P41229-2;B0QZ44;P41229	P41229-4;P41229-3;P41229-2;B0QZ44;P41229	1;1;1;1;1	1;1;1;1;1	1;1;1;1;1	Lysine-specific demethylase 5C	KDM5C	sp|P41229-4|KDM5C_HUMAN Isoform 4 of Lysine-specific demethylase 5C OS=Homo sapiens GN=KDM5C;sp|P41229-3|KDM5C_HUMAN Isoform 3 of Lysine-specific demethylase 5C OS=Homo sapiens GN=KDM5C;sp|P41229-2|KDM5C_HUMAN Isoform 2 of Lysine-specific demethylase 5C OS	5	1	1	1	1	1	1	1	1	1	155.12	1379	1379;1516;1557;1559;1560	3			1					0	3.8348	123.92	111.28	265.59	127.61	309.71	307.57	149.92	251.29	274.46	245.75	123.92	111.28	265.59	127.61	309.71	307.57	149.92	251.29	274.46
F8VXF8;H0Y6K2;H0Y5T9;B0S7P1;Q658Y7;P25440;P25440-2;B0V073;H0YAU3;H0Y665;B0V072;H0Y602;E9PIQ3;H0YDJ7;H0Y801;H0Y799	F8VXF8;H0Y6K2;H0Y5T9;B0S7P1;Q658Y7;P25440;P25440-2;B0V073;H0YAU3;H0Y665;B0V072;H0Y602	5;5;5;5;5;5;5;4;3;3;3;3;2;1;1;1	5;5;5;5;5;5;5;4;3;3;3;3;2;1;1;1	5;5;5;5;5;5;5;4;3;3;3;3;2;1;1;1	Bromodomain-containing protein 2	BRD2	tr|F8VXF8|F8VXF8_HUMAN Bromodomain-containing protein 2 OS=Homo sapiens GN=BRD2 PE=4 SV=1;tr|H0Y6K2|H0Y6K2_HUMAN Bromodomain-containing protein 2 (Fragment) OS=Homo sapiens GN=BRD2 PE=4 SV=1;tr|H0Y5T9|H0Y5T9_HUMAN Bromodomain-containing protein 2 (Fragment	16	5	5	5	5	5	5	11.5	11.5	11.5	74.914	681	681;807;807;836;681;801;836;648;328;363;613;619;401;137;296;296	4.17	1	1		1	1	1	1	0	31.73	10586	6120.3	10337	11448	13186	6857.7	8282.8	7335.4	7359.6	6775.8	10586	6120.3	10337	11448	13186	6857.7	8282.8	7335.4	7359.6
G8JLQ0;G3XAH1;B0S872;Q9UMR5;G8JLE1;G8JLL2;B0UYY4;B0S865;A2ABN6;B0UYY6;B0UYY2;E9PKC2;Q9UMR5-2	G8JLQ0;G3XAH1;B0S872;Q9UMR5;G8JLE1;G8JLL2;B0UYY4;B0S865;A2ABN6;B0UYY6;B0UYY2;E9PKC2;Q9UMR5-2	2;2;2;2;2;1;1;1;1;1;1;1;1	2;2;2;2;2;1;1;1;1;1;1;1;1	2;2;2;2;2;1;1;1;1;1;1;1;1	Lysosomal thioesterase PPT2	PPT2	tr|G8JLQ0|G8JLQ0_HUMAN Lysosomal thioesterase PPT2 OS=Homo sapiens GN=PPT2 PE=4 SV=1;tr|G3XAH1|G3XAH1_HUMAN Lysosomal thioesterase PPT2 OS=Homo sapiens GN=PPT2 PE=4 SV=1;tr|B0S872|B0S872_HUMAN HCG1999928, isoform CRA_b OS=Homo sapiens GN=PPT2 PE=4 SV=1;sp|	13	2	2	2	2	2	2	9.9	9.9	9.9	34.366	302	302;308;308;302;308;180;180;180;200;236;242;301;301	4			2			1		0	8.779	2323.9	1763.1	2632.7	2195.8	3590.5	1754	2574.3	1897.3	2309.5	2809.7	2323.9	1763.1	2632.7	2195.8	3590.5	1754	2574.3	1897.3	2309.5
B0S8I7;Q14657	B0S8I7;Q14657	1;1	1;1	1;1	EKC/KEOPS complex subunit LAGE3	LAGE3	tr|B0S8I7|B0S8I7_HUMAN L antigen family member 3 OS=Homo sapiens GN=LAGE3 PE=4 SV=1;sp|Q14657|LAGE3_HUMAN L antigen family member 3 OS=Homo sapiens GN=LAGE3 PE=1 SV=2	2	1	1	1	1	1	1	21.7	21.7	21.7	10.42	106	106;143	2.33		2	1					0	15.751	2560.9	887.78	2084.2	2002.1	2286	1610.7	1664.7	1793.9	1484.4	1545.3	2560.9	887.78	2084.2	2002.1	2286	1610.7	1664.7	1793.9	1484.4
B0UX83;G3V1Z5;P46379-2;P46379;P46379-3;F8VX53;F8VXY4;E7EMZ4;F6S6P2;F6TH84;F6UR09;F6U1F2;F6XTU0;F6RG75;F6WML8;F6VEM6;F6X9W3;F6U341;F6TC96;H0Y710;H0Y4L1	B0UX83;G3V1Z5;P46379-2;P46379;P46379-3;F8VX53;F8VXY4;E7EMZ4;F6S6P2;F6TH84	16;16;16;16;16;14;14;13;8;8;5;5;5;5;5;5;5;5;4;4;3	16;16;16;16;16;14;14;13;8;8;5;5;5;5;5;5;5;5;4;4;3	16;16;16;16;16;14;14;13;8;8;5;5;5;5;5;5;5;5;4;4;3	Large proline-rich protein BAG6	BAG6	tr|B0UX83|B0UX83_HUMAN HLA-B associated transcript 3 OS=Homo sapiens GN=BAT3 PE=4 SV=1;tr|G3V1Z5|G3V1Z5_HUMAN HLA-B associated transcript 3, isoform CRA_c OS=Homo sapiens GN=BAG6 PE=4 SV=1;sp|P46379-2|BAG6_HUMAN Isoform 2 of Large proline-rich protein BAG6	21	16	16	16	16	16	16	21.5	21.5	21.5	118.7	1126	1126;1162;1126;1132;1162;1077;1077;903;515;743;197;206;215;233;244;258;259;262;158;226;136	3.93	9	4	2	8	8	13		0	123.16	72901	22148	66767	48377	96070	37705	55526	45468	52897	56296	72901	22148	66767	48377	96070	37705	55526	45468	52897
B0UZY3;Q96KQ7-2;Q96KQ7;A2BED6;A2BED7;H0YIM0;H0YHA9;B0UZY0;A2ABF8;B0UZY1;A2ABF9;Q96KQ7-3	B0UZY3;Q96KQ7-2;Q96KQ7;A2BED6;A2BED7;H0YIM0;H0YHA9;B0UZY0;A2ABF8;B0UZY1;A2ABF9;Q96KQ7-3	2;2;2;1;1;1;1;1;1;1;1;1	2;2;2;1;1;1;1;1;1;1;1;1	2;2;2;1;1;1;1;1;1;1;1;1	Histone-lysine N-methyltransferase EHMT2	EHMT2	tr|B0UZY3|B0UZY3_HUMAN Euchromatic histone-lysine N-methyltransferase 2 OS=Homo sapiens GN=EHMT2 PE=3 SV=1;sp|Q96KQ7-2|EHMT2_HUMAN Isoform 2 of Histone-lysine N-methyltransferase EHMT2 OS=Homo sapiens GN=EHMT2;sp|Q96KQ7|EHMT2_HUMAN Histone-lysine N-methylt	12	2	2	2	2	2	2	2.9	2.9	2.9	129.03	1176	1176;1176;1210;888;922;1031;1031;1233;1233;1267;1267;202	4.5			1			1		0	7.7367	6941.4	2633.8	6462.3	5292.1	8648.5	3011.3	4704.7	3855.7	4615.7	4103.2	6941.4	2633.8	6462.3	5292.1	8648.5	3011.3	4704.7	3855.7	4615.7
B0UZZ8;O15213;Q5HYZ1;H0Y6G3;A2ABB6	B0UZZ8;O15213	6;6;2;2;2	6;6;2;2;2	6;6;2;2;2	WD repeat-containing protein 46	C6orf11;WDR46	tr|B0UZZ8|B0UZZ8_HUMAN Uncharacterized protein OS=Homo sapiens GN=WDR46 PE=2 SV=1;sp|O15213|WDR46_HUMAN WD repeat-containing protein 46 OS=Homo sapiens GN=WDR46 PE=1 SV=3	5	6	6	6	6	6	6	11.3	11.3	11.3	68.04	610	610;610;322;322;322	3.5	2		3	2	2	1		0	45.946	14133	3479.3	13064	6670.2	17269	5601.8	10379	7265.2	9123.4	7787.3	14133	3479.3	13064	6670.2	17269	5601.8	10379	7265.2	9123.4
B0V043;P26640;H0Y4A6;E7EVJ6;B4DZ61;Q5SP20;H0Y426;B0V044;A2ABF4;H0Y3X9	B0V043;P26640;H0Y4A6	40;40;37;18;11;10;7;5;5;2	40;40;37;18;11;10;7;5;5;2	40;40;37;18;11;10;7;5;5;2	Valine--tRNA ligase	VARS	tr|B0V043|B0V043_HUMAN Valine--tRNA ligase OS=Homo sapiens GN=VARS PE=3 SV=1;sp|P26640|SYVC_HUMAN Valine--tRNA ligase OS=Homo sapiens GN=VARS PE=1 SV=4;tr|H0Y4A6|H0Y4A6_HUMAN Valine--tRNA ligase (Fragment) OS=Homo sapiens GN=VARS PE=3 SV=1	10	40	40	40	40	40	40	39.7	39.7	39.7	140.46	1264	1264;1264;1183;676;297;366;288;174;174;95	3.61	15	22	37	38	23	21		0	323.31	301130	110040	283060	220700	381840	174670	225870	202320	211010	232780	301130	110040	283060	220700	381840	174670	225870	202320	211010
B1AH59;B1AH60;Q9H1I8	B1AH59;B1AH60;Q9H1I8	2;2;2	2;2;2	2;2;2	Activating signal cointegrator 1 complex subunit 2	ASCC2	tr|B1AH59|B1AH59_HUMAN Activating signal cointegrator 1 complex subunit 2 (Fragment) OS=Homo sapiens GN=ASCC2 PE=4 SV=1;tr|B1AH60|B1AH60_HUMAN Activating signal cointegrator 1 complex subunit 2 (Fragment) OS=Homo sapiens GN=ASCC2 PE=4 SV=1;sp|Q9H1I8|ASCC2_	3	2	2	2	2	2	2	12.9	12.9	12.9	27.52	240	240;242;757	3		2			1			0	7.8907	670.28	151.04	896.14	574.99	1022.2	297.89	820.12	673.38	573.74	886.34	670.28	151.04	896.14	574.99	1022.2	297.89	820.12	673.38	573.74
B1AH87;P30536	B1AH87;P30536	2;2	2;2	2;2	Translocator protein	TSPO	tr|B1AH87|B1AH87_HUMAN Putative peripheral benzodiazepine receptor-related protein (Fragment) OS=Homo sapiens GN=TSPO PE=4 SV=1;sp|P30536|TSPOA_HUMAN Translocator protein OS=Homo sapiens GN=TSPO PE=1 SV=3	2	2	2	2	2	2	2	15	15	15	11.896	107	107;169	4			2	3	2			0	3.9216	11181	1669.1	11253	3732.8	13072	2824.8	6646.2	2945.8	6132.4	4581.4	11181	1669.1	11253	3732.8	13072	2824.8	6646.2	2945.8	6132.4
B1AH89;Q14166;E9PGR8	B1AH89;Q14166	16;16;4	16;16;4	16;16;4	Tubulin--tyrosine ligase-like protein 12	TTLL12	tr|B1AH89|B1AH89_HUMAN Tubulin tyrosine ligase-like family, member 12 OS=Homo sapiens GN=TTLL12 PE=4 SV=1;sp|Q14166|TTL12_HUMAN Tubulin--tyrosine ligase-like protein 12 OS=Homo sapiens GN=TTLL12 PE=1 SV=2	3	16	16	16	16	16	16	39.5	39.5	39.5	73.547	636	636;644;211	3.65	12	8	4	11	15	10		0	240.39	88403	34833	80843	65648	113090	54223	65002	62950	58845	73077	88403	34833	80843	65648	113090	54223	65002	62950	58845
B1AHA8;P09601	B1AHA8;P09601	1;1	1;1	1;1	Heme oxygenase 1	HMOX1	tr|B1AHA8|B1AHA8_HUMAN Heme oxygenase (Decycling) 1 (Fragment) OS=Homo sapiens GN=HMOX1 PE=4 SV=1;sp|P09601|HMOX1_HUMAN Heme oxygenase 1 OS=Homo sapiens GN=HMOX1 PE=1 SV=1	2	1	1	1	1	1	1	12.8	12.8	12.8	21.583	187	187;288	6						2		0	26.384	1181.5	743.15	925.81	427.88	1395.2	303.44	885.08	515.67	812.75	1105.6	1181.5	743.15	925.81	427.88	1395.2	303.44	885.08	515.67	812.75
B1AHD1;P55769	B1AHD1;P55769	7;7	7;7	7;7	NHP2-like protein 1;NHP2-like protein 1, N-terminally processed	NHP2L1	tr|B1AHD1|B1AHD1_HUMAN NHP2 non-histone chromosome protein 2-like 1 (S. cerevisiae) OS=Homo sapiens GN=NHP2L1 PE=4 SV=1;sp|P55769|NH2L1_HUMAN NHP2-like protein 1 OS=Homo sapiens GN=NHP2L1 PE=1 SV=3	2	7	7	7	7	7	7	50.8	50.8	50.8	14.627	132	132;128	4.61		2	4	5	4	6	2	0	55.677	54438	11096	50372	21160	65774	15363	35679	19813	32940	20869	54438	11096	50372	21160	65774	15363	35679	19813	32940
B1AHD3;Q96GD0	B1AHD3;Q96GD0	1;1	1;1	1;1	Pyridoxal phosphate phosphatase	PDXP	tr|B1AHD3|B1AHD3_HUMAN Pyridoxal (Pyridoxine, vitamin B6) phosphatase OS=Homo sapiens GN=PDXP PE=4 SV=1;sp|Q96GD0|PLPP_HUMAN Pyridoxal phosphate phosphatase OS=Homo sapiens GN=PDXP PE=1 SV=2	2	1	1	1	1	1	1	12.7	12.7	12.7	8.7918	79	79;296	4				1				0.00077116	2.2672	547.53	414.25	888.1	610.34	1082.8	452.77	684.4	456.14	621.16	580.09	547.53	414.25	888.1	610.34	1082.8	452.77	684.4	456.14	621.16
B1AHQ6;Q9NSP4-3;Q9NSP4	B1AHQ6;Q9NSP4-3;Q9NSP4	1;1;1	1;1;1	1;1;1	Centromere protein M	CENPM	tr|B1AHQ6|B1AHQ6_HUMAN Centromere protein M OS=Homo sapiens GN=CENPM PE=4 SV=1;sp|Q9NSP4-3|CENPM_HUMAN Isoform 3 of Centromere protein M OS=Homo sapiens GN=CENPM;sp|Q9NSP4|CENPM_HUMAN Centromere protein M OS=Homo sapiens GN=CENPM PE=1 SV=1	3	1	1	1	1	1	1	6.8	6.8	6.8	16.148	146	146;58;180	1	1							0.00076923	2.2435	0	0	0	0	0	0	0	0	0	0	0	0	0	0	0	0	0	0	0
B1AJQ6;Q86Y82	B1AJQ6;Q86Y82	5;5	5;5	5;5	Syntaxin-12	STX12	tr|B1AJQ6|B1AJQ6_HUMAN Syntaxin 12 (Fragment) OS=Homo sapiens GN=STX12 PE=4 SV=1;sp|Q86Y82|STX12_HUMAN Syntaxin-12 OS=Homo sapiens GN=STX12 PE=1 SV=1	2	5	5	5	5	5	5	27.8	27.8	27.8	26.761	234	234;276	4.4			2	3	4	1		0	36.643	14296	3618.3	11883	6387.2	15404	5260.4	9084.7	7289.2	8475.2	8945.5	14296	3618.3	11883	6387.2	15404	5260.4	9084.7	7289.2	8475.2
B1AJY5;B1AJY7;O75832;B1AJY6;O75832-2	B1AJY5;B1AJY7;O75832	8;8;8;3;3	8;8;8;3;3	8;8;8;3;3	26S proteasome non-ATPase regulatory subunit 10	PSMD10	tr|B1AJY5|B1AJY5_HUMAN 26S proteasome non-ATPase regulatory subunit 10 OS=Homo sapiens GN=PSMD10 PE=4 SV=1;tr|B1AJY7|B1AJY7_HUMAN 26S proteasome non-ATPase regulatory subunit 10 OS=Homo sapiens GN=PSMD10 PE=4 SV=1;sp|O75832|PSD10_HUMAN 26S proteasome non-A	5	8	8	8	8	8	8	42.2	42.2	42.2	20.217	185	185;193;226;110;151	3.69	6		1	1	3	4	1	0	158.14	41496	18653	39045	32779	47433	23738	27664	27685	27194	31126	41496	18653	39045	32779	47433	23738	27664	27685	27194
B1AK13;P35914;F5GYT9;H0Y2L7;P35914-2	B1AK13;P35914	4;4;1;1;1	4;4;1;1;1	4;4;1;1;1	Hydroxymethylglutaryl-CoA lyase, mitochondrial	HMGCL	tr|B1AK13|B1AK13_HUMAN 3-hydroxymethyl-3-methylglutaryl-Coenzyme A lyase OS=Homo sapiens GN=HMGCL PE=2 SV=1;sp|P35914|HMGCL_HUMAN Hydroxymethylglutaryl-CoA lyase, mitochondrial OS=Homo sapiens GN=HMGCL PE=1 SV=2	5	4	4	4	4	4	4	15	15	15	31.735	300	300;325;166;182;254	4.38				5	3			0	10.409	18925	9836	18685	19267	21814	13641	13182	12734	12961	14437	18925	9836	18685	19267	21814	13641	13182	12734	12961
Q6P587;Q6P587-2;B1AK40	Q6P587;Q6P587-2;B1AK40	3;3;3	3;3;3	3;3;3	Acylpyruvase FAHD1, mitochondrial	FAHD1	sp|Q6P587|FAHD1_HUMAN Acylpyruvase FAHD1, mitochondrial OS=Homo sapiens GN=FAHD1 PE=1 SV=2;sp|Q6P587-2|FAHD1_HUMAN Isoform 2 of Acylpyruvase FAHD1, mitochondrial OS=Homo sapiens GN=FAHD1;tr|B1AK40|B1AK40_HUMAN Acylpyruvase FAHD1, mitochondrial OS=Homo sapi	3	3	3	3	3	3	3	27.2	27.2	27.2	24.843	224	224;226;248	5.57				2		4	1	0	24.874	6310.9	4111.7	6982	7015	9245.3	5429.6	4679.6	4226.5	4627.8	6679.5	6310.9	4111.7	6982	7015	9245.3	5429.6	4679.6	4226.5	4627.8
B1AK81;B4E2M3;Q92643;A6NEM5	B1AK81;B4E2M3;Q92643;A6NEM5	3;3;3;2	3;3;3;2	3;3;3;2	GPI-anchor transamidase	PIGK	tr|B1AK81|B1AK81_HUMAN GPI-anchor transamidase OS=Homo sapiens GN=PIGK PE=4 SV=1;tr|B4E2M3|B4E2M3_HUMAN GPI-anchor transamidase OS=Homo sapiens GN=PIGK PE=2 SV=1;sp|Q92643|GPI8_HUMAN GPI-anchor transamidase OS=Homo sapiens GN=PIGK PE=1 SV=2;tr|A6NEM5|A6NEM	4	3	3	3	3	3	3	15	15	15	34.313	301	301;319;395;332	5				1	1	1		0	14.308	4606.6	1787.9	4618.6	3416	6839.4	2477.8	3857.2	3787.2	4076	3485.9	4606.6	1787.9	4618.6	3416	6839.4	2477.8	3857.2	3787.2	4076
B1AKC7;Q9UJF2;F8W755;H0Y638	B1AKC7;Q9UJF2;F8W755	6;6;6;2	5;5;5;2	5;5;5;2	Ras GTPase-activating protein nGAP	RASAL2	tr|B1AKC7|B1AKC7_HUMAN RAS protein activator like 2 OS=Homo sapiens GN=RASAL2 PE=4 SV=1;sp|Q9UJF2|NGAP_HUMAN Ras GTPase-activating protein nGAP OS=Homo sapiens GN=RASAL2 PE=1 SV=2;tr|F8W755|F8W755_HUMAN Ras GTPase-activating protein nGAP OS=Homo sapiens GN	4	6	5	5	6	5	5	5.4	4.8	4.8	142.87	1269	1269;1139;1280;693	4.8	1			1		2	1	0	9.7389	3811.8	1482.4	3804.1	3616.8	4318	3120.3	2599.8	3392.7	3204.1	4093.9	3811.8	1482.4	3804.1	3616.8	4318	3120.3	2599.8	3392.7	3204.1
B1AKD8;Q5TZA2-2;Q5TZA2	B1AKD8;Q5TZA2-2;Q5TZA2	1;1;1	1;1;1	1;1;1	Rootletin	CROCC	tr|B1AKD8|B1AKD8_HUMAN Ciliary rootlet coiled-coil, rootletin (Fragment) OS=Homo sapiens GN=CROCC PE=4 SV=1;sp|Q5TZA2-2|CROCC_HUMAN Isoform 2 of Rootletin OS=Homo sapiens GN=CROCC;sp|Q5TZA2|CROCC_HUMAN Rootletin OS=Homo sapiens GN=CROCC PE=1 SV=1	3	1	1	1	1	1	1	0.4	0.4	0.4	214.56	1898	1898;1313;2017	3		2	2	2				0.005132	1.5941	4998.4	4907.4	4615.7	9641.3	6137.3	6148.5	3368.1	5336	3269.5	4624.5	4998.4	4907.4	4615.7	9641.3	6137.3	6148.5	3368.1	5336	3269.5
G3V1R5;F5H6R2;B1AKJ5;O43847;O43847-2;F5H7V1;H0Y5G9;E9PHF8	G3V1R5;F5H6R2;B1AKJ5;O43847;O43847-2;F5H7V1	19;19;19;19;19;12;9;9	19;19;19;19;19;12;9;9	19;19;19;19;19;12;9;9	Nardilysin	NRD1	tr|G3V1R5|G3V1R5_HUMAN Nardilysin OS=Homo sapiens GN=NRD1 PE=3 SV=1;tr|F5H6R2|F5H6R2_HUMAN Nardilysin OS=Homo sapiens GN=NRD1 PE=3 SV=1;tr|B1AKJ5|B1AKJ5_HUMAN Nardilysin OS=Homo sapiens GN=NRD1 PE=3 SV=1;sp|O43847|NRDC_HUMAN Nardilysin OS=Homo sapiens GN=N	8	19	19	19	19	19	19	17.8	17.8	17.8	125.12	1087	1087;1148;1219;1150;1218;747;538;553	4.48	2	4	4	7	13	11	1	0	67.547	77947	25659	71993	48664	99117	39410	58551	55007	55278	61618	77947	25659	71993	48664	99117	39410	58551	55007	55278
B1AKJ6;Q96SU4-7;Q96SU4-2;Q96SU4;Q96SU4-6;E9PJW9;Q96SU4-5;Q96SU4-4;Q96SU4-3;H0YE19	B1AKJ6;Q96SU4-7;Q96SU4-2;Q96SU4;Q96SU4-6;E9PJW9;Q96SU4-5;Q96SU4-4;Q96SU4-3	8;8;8;8;8;7;6;6;6;2	8;8;8;8;8;7;6;6;6;2	8;8;8;8;8;7;6;6;6;2	Oxysterol-binding protein;Oxysterol-binding protein-related protein 9	OSBPL9	tr|B1AKJ6|B1AKJ6_HUMAN Oxysterol-binding protein OS=Homo sapiens GN=OSBPL9 PE=2 SV=1;sp|Q96SU4-7|OSBL9_HUMAN Isoform 7 of Oxysterol-binding protein-related protein 9 OS=Homo sapiens GN=OSBPL9;sp|Q96SU4-2|OSBL9_HUMAN Isoform 2 of Oxysterol-binding protein-r	10	8	8	8	8	8	8	11.3	11.3	11.3	83.785	741	741;719;723;736;746;655;558;571;626;196	3.83	3		1	3	3	1	1	0	20.586	26547	11344	25759	21006	32308	16883	19619	17958	17209	19777	26547	11344	25759	21006	32308	16883	19619	17958	17209
F5H5Z3;B1AKN6;F8W8H9;C9JWJ8;B1AKN7;B1AKN5;B1AKN8;Q14938-5;Q14938-3;Q14938-2;Q14938-4;Q12857-2;F5H0R0;Q14938;Q12857;F8W8W3;Q5W0Y9;Q5VW27;Q5VW30;Q5VW26;O00712-2;O00712;H7BYE8;Q5VW29	F5H5Z3;B1AKN6;F8W8H9;C9JWJ8;B1AKN7;B1AKN5;B1AKN8;Q14938-5;Q14938-3;Q14938-2;Q14938-4;Q12857-2;F5H0R0;Q14938;Q12857;F8W8W3;Q5W0Y9;Q5VW27;Q5VW30;Q5VW26;O00712-2;O00712;H7BYE8;Q5VW29	2;2;2;2;2;2;2;2;2;2;2;2;2;2;2;2;1;1;1;1;1;1;1;1	1;1;1;1;1;1;1;1;1;1;1;1;1;1;1;1;0;0;0;0;0;0;0;0	1;1;1;1;1;1;1;1;1;1;1;1;1;1;1;1;0;0;0;0;0;0;0;0	Nuclear factor 1;Nuclear factor 1 X-type;Nuclear factor 1 A-type;Nuclear factor 1 B-type	NFIA;NFIX;NFIB	tr|F5H5Z3|F5H5Z3_HUMAN Nuclear factor 1 X-type OS=Homo sapiens GN=NFIX PE=4 SV=1;tr|B1AKN6|B1AKN6_HUMAN Nuclear factor 1 OS=Homo sapiens GN=NFIA PE=3 SV=1;tr|F8W8H9|F8W8H9_HUMAN Nuclear factor 1 OS=Homo sapiens GN=NFIX PE=3 SV=1;tr|C9JWJ8|C9JWJ8_HUMAN Nucl	24	2	1	1	2	1	1	11.4	6.2	6.2	23.989	210	210;380;403;460;466;487;532;440;441;460;494;498;501;502;509;554;200;487;561;570;188;420;446;494	5.5					2	2		0.00020764	3.4226	3801.9	655.08	3823.6	1796.8	4767.8	1083	2661.3	1389.2	2161.2	1168.9	3801.9	655.08	3823.6	1796.8	4767.8	1083	2661.3	1389.2	2161.2
B1AKS2;B1AKS3;C9JC36;Q9NUV7	B1AKS2;B1AKS3;C9JC36;Q9NUV7	1;1;1;1	1;1;1;1	1;1;1;1	Serine palmitoyltransferase 3	SPTLC3	tr|B1AKS2|B1AKS2_HUMAN Serine palmitoyltransferase 3 (Fragment) OS=Homo sapiens GN=SPTLC2L PE=4 SV=1;tr|B1AKS3|B1AKS3_HUMAN Serine palmitoyltransferase 3 (Fragment) OS=Homo sapiens GN=SPTLC2L PE=4 SV=1;tr|C9JC36|C9JC36_HUMAN Serine palmitoyltransferase 3 O	4	1	1	1	1	1	1	10.8	10.8	10.8	16	139	139;215;329;552	4				1				0.0060055	1.5157	1733.8	484.92	1185.9	704.59	2139.4	623.82	1206.2	1080.5	824.65	1030	1733.8	484.92	1185.9	704.59	2139.4	623.82	1206.2	1080.5	824.65
F8WCR2;F5H4C5;B1AKV4;B1AKV2;B1AKV6;B1AKV3;Q9NVA1-4;Q9NVA1-2;Q9NVA1;H7BZM2	F8WCR2;F5H4C5;B1AKV4;B1AKV2;B1AKV6;B1AKV3;Q9NVA1-4;Q9NVA1-2;Q9NVA1;H7BZM2	2;2;2;2;2;2;2;2;2;1	2;2;2;2;2;2;2;2;2;1	2;2;2;2;2;2;2;2;2;1	Ubiquinol-cytochrome-c reductase complex assembly factor 1	UQCC1	tr|F8WCR2|F8WCR2_HUMAN Ubiquinol-cytochrome c reductase complex chaperone CBP3 homolog OS=Homo sapiens GN=UQCC PE=4 SV=1;tr|F5H4C5|F5H4C5_HUMAN Ubiquinol-cytochrome c reductase complex chaperone CBP3 homolog OS=Homo sapiens GN=UQCC PE=4 SV=1;tr|B1AKV4|B1AK	10	2	2	2	2	2	2	16.9	16.9	16.9	13.821	124	124;148;219;221;243;249;272;273;299;126	3.5	2					2		0	4.8829	8999.1	2289.9	8484.8	3590	11106	3233	6463.1	3737.7	6004.8	4366.4	8999.1	2289.9	8484.8	3590	11106	3233	6463.1	3737.7	6004.8
H0YBU8;H0Y6Y8;B1AL05;Q8N983-4;Q8N983-3;Q8N983-2;Q8N983;C9J5Q3;B1AL06	H0YBU8;H0Y6Y8;B1AL05;Q8N983-4;Q8N983-3;Q8N983-2;Q8N983;C9J5Q3;B1AL06	3;3;3;3;3;3;3;3;3	3;3;3;3;3;3;3;3;3	3;3;3;3;3;3;3;3;3	39S ribosomal protein L43, mitochondrial	MRPL43	tr|H0YBU8|H0YBU8_HUMAN 39S ribosomal protein L43, mitochondrial (Fragment) OS=Homo sapiens GN=MRPL43 PE=4 SV=1;tr|H0Y6Y8|H0Y6Y8_HUMAN 39S ribosomal protein L43, mitochondrial (Fragment) OS=Homo sapiens GN=MRPL43 PE=4 SV=1;tr|B1AL05|B1AL05_HUMAN 39S ribosom	9	3	3	3	3	3	3	19.6	19.6	19.6	16.567	148	148;169;184;159;164;202;215;235;261	2.8		2	2	1				0	5.5136	9976.3	2845.3	8974.9	5503.7	12057	3878.1	6836.2	4641.5	6227.5	4952.5	9976.3	2845.3	8974.9	5503.7	12057	3878.1	6836.2	4641.5	6227.5
B1ALB7;Q59F14;E9PHJ2;E9PHX3;P19878	B1ALB7;Q59F14;E9PHJ2;E9PHX3;P19878	1;1;1;1;1	1;1;1;1;1	1;1;1;1;1	Neutrophil cytosol factor 2	NCF2	tr|B1ALB7|B1ALB7_HUMAN Neutrophil cytosol factor 2 (Fragment) OS=Homo sapiens GN=NCF2 PE=4 SV=1;tr|Q59F14|Q59F14_HUMAN Neutrophil cytosol factor 2 (Fragment) OS=Homo sapiens GN=NCF2 PE=2 SV=1;tr|E9PHJ2|E9PHJ2_HUMAN Neutrophil cytosol factor 2 OS=Homo sapie	5	1	1	1	1	1	1	7	7	7	16.246	143	143;598;445;481;526	4				1				1	-2	825.95	252.02	723.08	726.49	1216.3	951.96	535.74	1075.7	571.89	1538	825.95	252.02	723.08	726.49	1216.3	951.96	535.74	1075.7	571.89
F5GZ07;F8W8M9;B1AM27;O14795	F5GZ07;F8W8M9;B1AM27;O14795	2;2;2;2	2;2;2;2	2;2;2;2	Protein unc-13 homolog B	UNC13B	tr|F5GZ07|F5GZ07_HUMAN Protein unc-13 homolog B OS=Homo sapiens GN=UNC13B PE=4 SV=1;tr|F8W8M9|F8W8M9_HUMAN Protein unc-13 homolog B OS=Homo sapiens GN=UNC13B PE=4 SV=1;tr|B1AM27|B1AM27_HUMAN Protein unc-13 homolog B OS=Homo sapiens GN=UNC13B PE=4 SV=1;sp|O	4	2	2	2	2	2	2	2.3	2.3	2.3	136.44	1197	1197;1610;1622;1591	1.33	2	1						0	3.995	4036.5	1239.8	3576.7	3172.3	5525	2137.5	3000.8	2947.1	2941.7	3620.3	4036.5	1239.8	3576.7	3172.3	5525	2137.5	3000.8	2947.1	2941.7
Q5JTU8;B1AMJ5;E9PCD3;Q96SN8-4;Q96SN8-3;Q96SN8-2;Q96SN8	Q5JTU8;B1AMJ5;E9PCD3;Q96SN8-4;Q96SN8-3;Q96SN8-2;Q96SN8	1;1;1;1;1;1;1	1;1;1;1;1;1;1	1;1;1;1;1;1;1	CDK5 regulatory subunit-associated protein 2	CDK5RAP2	tr|Q5JTU8|Q5JTU8_HUMAN CDK5 regulatory subunit associated protein 2 (Fragment) OS=Homo sapiens GN=CDK5RAP2 PE=2 SV=1;tr|B1AMJ5|B1AMJ5_HUMAN CDK5 regulatory subunit associated protein 2 (Fragment) OS=Homo sapiens GN=CDK5RAP2 PE=4 SV=1;tr|E9PCD3|E9PCD3_HUMAN	7	1	1	1	1	1	1	1.6	1.6	1.6	102.32	903	903;1287;1607;1814;1852;1861;1893	4				1				0.00038933	2.417	553.64	342.52	488.57	376.73	979.32	252.11	353.3	370.63	493.08	427.26	553.64	342.52	488.57	376.73	979.32	252.11	353.3	370.63	493.08
B1AMS2;F5H1J5;Q14141-2;Q14141-4;Q14141;B4E049;F8W8Q8;Q14141-3	B1AMS2;F5H1J5;Q14141-2;Q14141-4;Q14141;B4E049	8;8;8;8;8;6;3;3	2;2;2;2;2;1;1;1	2;2;2;2;2;1;1;1	Septin-6	2006-09-01	tr|B1AMS2|B1AMS2_HUMAN Septin 6 OS=Homo sapiens GN=SEPT6 PE=3 SV=1;tr|F5H1J5|F5H1J5_HUMAN Septin-6 OS=Homo sapiens GN=SEPT6 PE=3 SV=1;sp|Q14141-2|SEPT6_HUMAN Isoform I of Septin-6 OS=Homo sapiens GN=SEPT6;sp|Q14141-4|SEPT6_HUMAN Isoform V of Septin-6 OS=Ho	8	8	2	2	8	2	2	21.6	7	7	49.303	431	431;457;427;429;434;369;267;267	4.33		1			1	1		0	26.482	5167.6	2731	4675.6	4558.6	6434.9	2804	3582.3	4058.4	3694.5	4195.6	5167.6	2731	4675.6	4558.6	6434.9	2804	3582.3	4058.4	3694.5
B1ANH5;B1ANH0;B1ANH2;Q16774;Q16774-2;F5GXL9;B1ANG9;B1ANH6;B1ANH3;B1ANH1	B1ANH5;B1ANH0;B1ANH2;Q16774;Q16774-2;F5GXL9;B1ANG9;B1ANH6;B1ANH3;B1ANH1	3;3;3;3;3;2;2;2;2;2	3;3;3;3;3;2;2;2;2;2	3;3;3;3;3;2;2;2;2;2	Guanylate kinase	GUK1	tr|B1ANH5|B1ANH5_HUMAN Guanylate kinase OS=Homo sapiens GN=GUK1 PE=4 SV=1;tr|B1ANH0|B1ANH0_HUMAN Guanylate kinase (Fragment) OS=Homo sapiens GN=GUK1 PE=4 SV=1;tr|B1ANH2|B1ANH2_HUMAN Guanylate kinase (Fragment) OS=Homo sapiens GN=GUK1 PE=4 SV=1;sp|Q16774|KG	10	3	3	3	3	3	3	34.2	34.2	34.2	21.999	199	199;217;253;197;218;171;218;242;272;241	5				2		2		0	20.335	3581.5	954.12	3278.4	2272.2	3991.8	1711.9	2911.1	2014.8	2501.6	2539.1	3581.5	954.12	3278.4	2272.2	3991.8	1711.9	2911.1	2014.8	2501.6
B1ANM7;F5GZD2;Q9UNN5-2;Q9UNN5;B4DEJ6;B3KT28	B1ANM7;F5GZD2;Q9UNN5-2;Q9UNN5;B4DEJ6	8;8;8;8;6;3	8;8;8;8;6;3	8;8;8;8;6;3	FAS-associated factor 1	FAF1	tr|B1ANM7|B1ANM7_HUMAN FAS-associated factor 1 OS=Homo sapiens GN=FAF1 PE=4 SV=1;tr|F5GZD2|F5GZD2_HUMAN FAS-associated factor 1 OS=Homo sapiens GN=FAF1 PE=4 SV=1;sp|Q9UNN5-2|FAF1_HUMAN Isoform Short of FAS-associated factor 1 OS=Homo sapiens GN=FAF1;sp|Q9U	6	8	8	8	8	8	8	15.3	15.3	15.3	55.998	490	490;498;498;650;408;464	3.93	3		2	4	3	2	1	0	16.58	24866	8445.1	24925	17884	36020	13320	22578	16734	18239	17211	24866	8445.1	24925	17884	36020	13320	22578	16734	18239
H3BLV0;E9PSH2;B1AP13;Q14UF5;P08174;Q14UF4;Q14UF6;P08174-2;F5H2H0;B1AP15;H7BY55	H3BLV0;E9PSH2;B1AP13;Q14UF5;P08174;Q14UF4;Q14UF6;P08174-2;F5H2H0;B1AP15	13;13;13;13;13;13;13;13;8;8;4	13;13;13;13;13;13;13;13;8;8;4	13;13;13;13;13;13;13;13;8;8;4	Complement decay-accelerating factor	CD55	tr|H3BLV0|H3BLV0_HUMAN Complement decay-accelerating factor (Fragment) OS=Homo sapiens GN=CD55 PE=4 SV=1;tr|E9PSH2|E9PSH2_HUMAN Complement decay-accelerating factor OS=Homo sapiens GN=CD55 PE=4 SV=1;tr|B1AP13|B1AP13_HUMAN CD55 molecule, decay accelerating	11	13	13	13	13	13	13	46.9	46.9	46.9	35.695	326	326;377;444;364;381;384;439;440;317;317;129	4.38		4	4	8	4	8	1	0	71.587	64811	20023	57859	54116	60405	37240	33268	41844	30275	45628	64811	20023	57859	54116	60405	37240	33268	41844	30275
B1APR7;Q99504-2;B4DNZ7;B4DIR7;Q8IVX7;Q99504	B1APR7;Q99504-2;B4DNZ7;B4DIR7;Q8IVX7;Q99504	1;1;1;1;1;1	1;1;1;1;1;1	1;1;1;1;1;1	Eyes absent homolog;Eyes absent homolog 3	EYA3	tr|B1APR7|B1APR7_HUMAN Eyes absent homolog 3 OS=Homo sapiens GN=EYA3 PE=4 SV=1;sp|Q99504-2|EYA3_HUMAN Isoform 2 of Eyes absent homolog 3 OS=Homo sapiens GN=EYA3;tr|B4DNZ7|B4DNZ7_HUMAN Eyes absent homolog 3 OS=Homo sapiens GN=EYA3 PE=2 SV=1;tr|B4DIR7|B4DIR7	6	1	1	1	1	1	1	3.4	3.4	3.4	45.549	416	416;447;520;527;536;573	1	1							0.00020028	2.7987	1101.6	857.27	1161.5	1733.9	2018.6	982.14	1294.8	1070	1332.2	959.36	1101.6	857.27	1161.5	1733.9	2018.6	982.14	1294.8	1070	1332.2
E9PME6;B1AQP1;Q7Z5Y1;P22415	E9PME6;B1AQP1;Q7Z5Y1;P22415	1;1;1;1	1;1;1;1	1;1;1;1	Upstream stimulatory factor 1	USF1	tr|E9PME6|E9PME6_HUMAN Upstream stimulatory factor 1 (Fragment) OS=Homo sapiens GN=USF1 PE=4 SV=1;tr|B1AQP1|B1AQP1_HUMAN Upstream stimulatory factor 1 OS=Homo sapiens GN=USF1 PE=4 SV=1;tr|Q7Z5Y1|Q7Z5Y1_HUMAN Upstream stimulatory factor 1 OS=Homo sapiens GN	4	1	1	1	1	1	1	8.7	8.7	8.7	24.126	218	218;282;251;310	2.33		2	1					0	11.511	1528.1	974.57	1757.9	1260.4	1887.2	1036.9	1482.4	1046.4	1363	1139.2	1528.1	974.57	1757.9	1260.4	1887.2	1036.9	1482.4	1046.4	1363
C9JIZ6;F8W6Z6;B1AVU8;P07602;P07602-2;P07602-3;F5H0X6;Q5BJH1	C9JIZ6;F8W6Z6;B1AVU8;P07602;P07602-2;P07602-3;F5H0X6;Q5BJH1	18;18;18;18;18;18;14;11	18;18;18;18;18;18;14;11	18;18;18;18;18;18;14;11	Prosaposin;Saposin-A;Saposin-B-Val;Saposin-B;Saposin-C;Saposin-D	PSAP	tr|C9JIZ6|C9JIZ6_HUMAN Proactivator polypeptide OS=Homo sapiens GN=PSAP PE=4 SV=1;tr|F8W6Z6|F8W6Z6_HUMAN Proactivator polypeptide OS=Homo sapiens GN=PSAP PE=4 SV=1;tr|B1AVU8|B1AVU8_HUMAN Proactivator polypeptide OS=Homo sapiens GN=PSAP PE=4 SV=1;sp|P07602|	8	18	18	18	18	18	18	37.3	37.3	37.3	58.353	526	526;527;559;524;526;527;450;240	4.05	2	6	18	20	16	9	2	0	75.782	173140	72448	173970	222590	197350	161030	98095	115710	91684	135820	173140	72448	173970	222590	197350	161030	98095	115710	91684
F5H648;B1AZV3;Q03518	F5H648;B1AZV3;Q03518	7;7;7	7;7;7	7;7;7	Antigen peptide transporter 1	TAP1	tr|F5H648|F5H648_HUMAN Antigen peptide transporter 1 OS=Homo sapiens GN=TAP1 PE=3 SV=1;tr|B1AZV3|B1AZV3_HUMAN Antigen peptide transporter 1 OS=Homo sapiens GN=TAP1 PE=3 SV=1;sp|Q03518|TAP1_HUMAN Antigen peptide transporter 1 OS=Homo sapiens GN=TAP1 PE=1 SV	3	7	7	7	7	7	7	20.8	20.8	20.8	59.999	547	547;808;808	2.86	3	2	4	4	1			0	115.39	24185	5171.7	21424	10083	26806	7798.1	16379	9885.3	15598	13095	24185	5171.7	21424	10083	26806	7798.1	16379	9885.3	15598
B1B0M1;Q4V328;F5H504;Q4V328-4;Q4V328-3;Q4V328-2	B1B0M1;Q4V328;F5H504;Q4V328-4;Q4V328-3;Q4V328-2	12;12;10;10;9;8	12;12;10;10;9;8	12;12;10;10;9;8	GRIP1-associated protein 1	GRIPAP1	tr|B1B0M1|B1B0M1_HUMAN GRIP1-associated protein 1 OS=Homo sapiens GN=GRIPAP1 PE=4 SV=1;sp|Q4V328|GRAP1_HUMAN GRIP1-associated protein 1 OS=Homo sapiens GN=GRIPAP1 PE=1 SV=1;tr|F5H504|F5H504_HUMAN GRIP1-associated protein 1 OS=Homo sapiens GN=GRIPAP1 PE=4 S	6	12	12	12	12	12	12	22.7	22.7	22.7	90.84	796	796;841;810;810;594;625	3.29	2	6	8	2	3	3		0	91.168	26022	14354	26696	25147	36707	18771	21191	19100	18306	22351	26022	14354	26696	25147	36707	18771	21191	19100	18306
B2R603;G3V2Q1;P07910;G3V576;P07910-3;G3V555;G3V575;G8JL89;G3V5V7;O60812;B4DSU6;G3V4M8;G3V2H6;Q569J8;E5RG71;B3KT61;Q86SE5;G3V129	B2R603;G3V2Q1;P07910;G3V576;P07910-3;G3V555;G3V575;G8JL89;G3V5V7	21;21;21;18;14;13;13;13;12;9;8;6;5;5;1;1;1;1	1;1;1;1;0;1;1;0;0;0;0;0;0;0;0;0;0;0	1;1;1;1;0;1;1;0;0;0;0;0;0;0;0;0;0;0	Heterogeneous nuclear ribonucleoproteins C1/C2	HNRNPC	tr|B2R603|B2R603_HUMAN Heterogeneous nuclear ribonucleoproteins C1/C2 OS=Homo sapiens GN=HNRNPC PE=2 SV=1;tr|G3V2Q1|G3V2Q1_HUMAN Heterogeneous nuclear ribonucleoproteins C1/C2 OS=Homo sapiens GN=HNRNPC PE=4 SV=1;sp|P07910|HNRPC_HUMAN Heterogeneous nuclear	18	21	1	1	21	1	1	61.1	10.2	10.2	33.28	303	303;305;306;231;226;175;187;196;180;293;147;66;54;102;85;280;291;304	3.17			5	1				0	83.998	14197	2610.8	13576	4855.9	14024	4048	8851.3	4103.9	8443.4	6472	14197	2610.8	13576	4855.9	14024	4048	8851.3	4103.9	8443.4
B2R9R8;Q9BQ13	B2R9R8;Q9BQ13	3;3	3;3	3;3	BTB/POZ domain-containing protein KCTD14	KCTD14	tr|B2R9R8|B2R9R8_HUMAN BTB/POZ domain-containing protein KCTD14 OS=Homo sapiens GN=KCTD14 PE=2 SV=1;sp|Q9BQ13|KCD14_HUMAN BTB/POZ domain-containing protein KCTD14 OS=Homo sapiens GN=KCTD14 PE=2 SV=2	2	3	3	3	3	3	3	15.6	15.6	15.6	26.188	225	225;255	5			1		1	2		0	4.9592	14328	5468.1	13863	9880.4	14237	5939.9	9375.5	6736.4	9569.7	8874.4	14328	5468.1	13863	9880.4	14237	5939.9	9375.5	6736.4	9569.7
B2RAX6;Q9Y5J1	B2RAX6;Q9Y5J1	4;4	4;4	4;4	U3 small nucleolar RNA-associated protein 18 homolog	UTP18	tr|B2RAX6|B2RAX6_HUMAN U3 small nucleolar RNA-associated protein 18 homolog OS=Homo sapiens GN=UTP18 PE=2 SV=1;sp|Q9Y5J1|UTP18_HUMAN U3 small nucleolar RNA-associated protein 18 homolog OS=Homo sapiens GN=UTP18 PE=1 SV=3	2	4	4	4	4	4	4	10	10	10	57.707	521	521;556	5.22	1				2	6		0	29.556	18135	2411	16824	5000.6	22499	3930.1	14026	5918.2	11937	7885.2	18135	2411	16824	5000.6	22499	3930.1	14026	5918.2	11937
B2WTI4;Q6NYC1-2;Q6NYC1;Q6NYC1-3	B2WTI4;Q6NYC1-2;Q6NYC1;Q6NYC1-3	5;5;5;5	5;5;5;5	5;5;5;5	Bifunctional arginine demethylase and lysyl-hydroxylase JMJD6	JMJD6	tr|B2WTI4|B2WTI4_HUMAN Bifunctional arginine demethylase and lysyl-hydroxylase JMJD6 OS=Homo sapiens GN=JMJD6 PE=2 SV=1;sp|Q6NYC1-2|JMJD6_HUMAN Isoform 2 of Bifunctional arginine demethylase and lysyl-hydroxylase JMJD6 OS=Homo sapiens GN=JMJD6;sp|Q6NYC1|JM	4	5	5	5	5	5	5	16.9	16.9	16.9	42.002	361	361;372;403;414	3.33	2	5	1	6	3	1		0	27.728	17805	19821	18792	35184	25715	24002	15251	20193	14847	19448	17805	19821	18792	35184	25715	24002	15251	20193	14847
F8VY35;F5H4R6;B3KNT8;P55209;F8VUX1;F8W0J6;H0YIV4;F8W020;F8VXI6;F5H1X5;F8VVB5;H0YHC3	F8VY35;F5H4R6;B3KNT8;P55209;F8VUX1;F8W0J6;H0YIV4;F8W020;F8VXI6;F5H1X5;F8VVB5;H0YHC3	17;17;17;17;16;16;15;14;14;11;10;10	15;15;15;15;14;14;13;12;12;9;8;8	5;5;5;5;5;5;3;5;5;5;5;0	Nucleosome assembly protein 1-like 1	NAP1L1	tr|F8VY35|F8VY35_HUMAN Nucleosome assembly protein 1-like 1 (Fragment) OS=Homo sapiens GN=NAP1L1 PE=3 SV=1;tr|F5H4R6|F5H4R6_HUMAN Nucleosome assembly protein 1-like 1 OS=Homo sapiens GN=NAP1L1 PE=3 SV=1;tr|B3KNT8|B3KNT8_HUMAN Nucleosome assembly protein 1-	12	17	15	5	17	15	5	84.1	80.3	19.7	31.02	264	264;383;368;391;237;379;385;207;215;131;161;198	3.6	19	24	29	18	21	13	11	0	323.31	198220	144050	205960	252080	278510	196440	161130	200940	146150	241290	198220	144050	205960	252080	278510	196440	161130	200940	146150
H0Y873;E7ETI2;B3KNZ8;Q96P47;Q96P47-2;Q96P47-4	H0Y873;E7ETI2;B3KNZ8;Q96P47;Q96P47-2;Q96P47-4	1;1;1;1;1;1	1;1;1;1;1;1	1;1;1;1;1;1	Arf-GAP with GTPase, ANK repeat and PH domain-containing protein 3	AGAP3	tr|H0Y873|H0Y873_HUMAN Arf-GAP with GTPase, ANK repeat and PH domain-containing protein 3 (Fragment) OS=Homo sapiens GN=AGAP3 PE=4 SV=1;tr|E7ETI2|E7ETI2_HUMAN Arf-GAP with GTPase, ANK repeat and PH domain-containing protein 3 OS=Homo sapiens GN=AGAP3 PE=4	6	1	1	1	1	1	1	3	3	3	43.347	404	404;410;580;875;876;911	3			1					0.0005832	2.391	1033.8	402.76	783.69	919.5	992.4	520.39	425.07	512.64	500.16	494.38	1033.8	402.76	783.69	919.5	992.4	520.39	425.07	512.64	500.16
F5H5I6;B3KP14;H0Y8R1;H0YAK1;Q12849;Q12849-5;H0YAM1	F5H5I6;B3KP14;H0Y8R1;H0YAK1;Q12849;Q12849-5	12;12;12;12;12;9;4	12;12;12;12;12;9;4	12;12;12;12;12;9;4	G-rich sequence factor 1	GRSF1	tr|F5H5I6|F5H5I6_HUMAN G-rich sequence factor 1 OS=Homo sapiens GN=GRSF1 PE=4 SV=1;tr|B3KP14|B3KP14_HUMAN G-rich sequence factor 1 OS=Homo sapiens GN=GRSF1 PE=2 SV=1;tr|H0Y8R1|H0Y8R1_HUMAN G-rich sequence factor 1 (Fragment) OS=Homo sapiens GN=GRSF1 PE=4 S	7	12	12	12	12	12	12	44.8	44.8	44.8	41.634	362	362;412;417;453;480;318;114	3.69	4	7	9	4	2	5	4	0	105.07	44453	17204	40912	42578	59709	32108	34739	32836	30738	34908	44453	17204	40912	42578	59709	32108	34739	32836	30738
B3KP61;P31751;C9K000;Q0VAN0;B7Z8Z9	B3KP61;P31751;C9K000;Q0VAN0	3;3;2;2;1	2;2;1;2;1	2;2;1;2;1	RAC-beta serine/threonine-protein kinase	AKT2	tr|B3KP61|B3KP61_HUMAN RAC-beta serine/threonine-protein kinase OS=Homo sapiens GN=AKT2 PE=2 SV=1;sp|P31751|AKT2_HUMAN RAC-beta serine/threonine-protein kinase OS=Homo sapiens GN=AKT2 PE=1 SV=2;tr|C9K000|C9K000_HUMAN RAC-beta serine/threonine-protein kinas	5	3	2	2	3	2	2	12.6	7.1	7.1	43.916	382	382;481;210;438;288	3.5	1					1		0.00076147	2.1005	4342.5	2310.2	3857	3071.1	6448.3	2282.6	3954.2	2540.2	3079.9	2607.1	4342.5	2310.2	3857	3071.1	6448.3	2282.6	3954.2	2540.2	3079.9
B3KP87;Q9GZT6-2;Q9GZT6	B3KP87;Q9GZT6-2;Q9GZT6	1;1;1	1;1;1	1;1;1	Coiled-coil domain-containing protein 90B, mitochondrial	CCDC90B	tr|B3KP87|B3KP87_HUMAN Coiled-coil domain-containing protein 90B, mitochondrial OS=Homo sapiens GN=CCDC90B PE=2 SV=1;sp|Q9GZT6-2|CC90B_HUMAN Isoform 2 of Coiled-coil domain-containing protein 90B, mitochondrial OS=Homo sapiens GN=CCDC90B;sp|Q9GZT6|CC90B_HU	3	1	1	1	1	1	1	11.8	11.8	11.8	17.811	153	153;245;254	5					1			0	6.7207	3729.8	820.86	2937.5	1219	3479.3	1191.3	2202.7	1412.5	2155.9	2127.9	3729.8	820.86	2937.5	1219	3479.3	1191.3	2202.7	1412.5	2155.9
B7Z238;B3KPE7;Q9BXK5	B7Z238;B3KPE7;Q9BXK5	4;4;4	4;4;4	4;4;4	Bcl-2-like protein 13	BCL2L13	tr|B7Z238|B7Z238_HUMAN Bcl-2-like protein 13 OS=Homo sapiens GN=BCL2L13 PE=2 SV=1;tr|B3KPE7|B3KPE7_HUMAN Bcl-2-like protein 13 OS=Homo sapiens GN=BCL2L13 PE=2 SV=1;sp|Q9BXK5|B2L13_HUMAN Bcl-2-like protein 13 OS=Homo sapiens GN=BCL2L13 PE=1 SV=1	3	4	4	4	4	4	4	23	23	23	38.983	361	361;323;485	1.5	7				1			0	46.972	8509.4	2427.5	7247.3	5128.7	10369	4148.6	6905.8	3779.6	5899.2	5103	8509.4	2427.5	7247.3	5128.7	10369	4148.6	6905.8	3779.6	5899.2
B3KPJ4;Q8IXK0-2;Q8IXK0-4;Q8IXK0;Q8IXK0-5;C9J3D2;Q8IXK0-3;H3BLT6;H7C528;Q8NDX5-2;Q8NDX5;Q8NDX5-7	B3KPJ4;Q8IXK0-2;Q8IXK0-4;Q8IXK0;Q8IXK0-5;C9J3D2;Q8IXK0-3;H3BLT6	6;6;6;6;6;4;4;3;1;1;1;1	6;6;6;6;6;4;4;3;1;1;1;1	6;6;6;6;6;4;4;3;1;1;1;1	Polyhomeotic-like protein 2	PHC2	tr|B3KPJ4|B3KPJ4_HUMAN Polyhomeotic-like protein 2 OS=Homo sapiens GN=PHC2 PE=2 SV=1;sp|Q8IXK0-2|PHC2_HUMAN Isoform 2 of Polyhomeotic-like protein 2 OS=Homo sapiens GN=PHC2;sp|Q8IXK0-4|PHC2_HUMAN Isoform 4 of Polyhomeotic-like protein 2 OS=Homo sapiens GN=	12	6	6	6	6	6	6	13.4	13.4	13.4	50.403	464	464;323;829;858;859;317;267;434;161;964;983;995	4.69		1		6	5	4		0	16.868	29818	9314.2	27950	17244	39557	11692	21813	13631	20672	14044	29818	9314.2	27950	17244	39557	11692	21813	13631	20672
G3XAA4;B3KPL2;Q9NQC1-2;Q9NQC1;D3DQA3	G3XAA4;B3KPL2;Q9NQC1-2;Q9NQC1;D3DQA3	2;2;2;2;2	2;2;2;2;2	2;2;2;2;2	Protein Jade-2	JADE2;PHF15	tr|G3XAA4|G3XAA4_HUMAN PHD finger protein 15, isoform CRA_d OS=Homo sapiens GN=PHF15 PE=4 SV=1;tr|B3KPL2|B3KPL2_HUMAN PHD finger protein 15, isoform CRA_a OS=Homo sapiens GN=PHF15 PE=2 SV=1;sp|Q9NQC1-2|JADE2_HUMAN Isoform 2 of Protein Jade-2 OS=Homo sapien	5	2	2	2	2	2	2	3.1	3.1	3.1	92.107	834	834;850;789;790;791	6						3		0	3.9826	4334.6	1628.8	3714.6	2362.4	5370.9	2093.2	3135	2239.1	2595.7	2087.8	4334.6	1628.8	3714.6	2362.4	5370.9	2093.2	3135	2239.1	2595.7
F5H5N2;B4DNC9;B3KQ30;Q9H1K1;B1P7G3;Q9H1K1-2	F5H5N2;B4DNC9;B3KQ30;Q9H1K1;B1P7G3;Q9H1K1-2	3;3;3;3;2;2	3;3;3;3;2;2	3;3;3;3;2;2	Iron-sulfur cluster assembly enzyme ISCU, mitochondrial	ISCU	tr|F5H5N2|F5H5N2_HUMAN Iron-sulfur cluster assembly enzyme ISCU, mitochondrial OS=Homo sapiens GN=ISCU PE=4 SV=1;tr|B4DNC9|B4DNC9_HUMAN Iron-sulfur cluster assembly enzyme ISCU, mitochondrial OS=Homo sapiens GN=ISCU PE=2 SV=1;tr|B3KQ30|B3KQ30_HUMAN Iron-su	6	3	3	3	3	3	3	24	24	24	16.64	154	154;154;156;167;129;142	3.2	1		3			1		0	14.866	6318.8	4120.7	6664.6	9046.1	8903.1	5396.7	4597.9	4915.7	4384	5549.3	6318.8	4120.7	6664.6	9046.1	8903.1	5396.7	4597.9	4915.7	4384
E9PNM1;B3KQ95;B4DT56;B7Z1J3;P37268;E9PS69;E9PJG4;B4DJE5	E9PNM1;B3KQ95;B4DT56;B7Z1J3;P37268;E9PS69;E9PJG4;B4DJE5	2;2;2;2;2;1;1;1	2;2;2;2;2;1;1;1	2;2;2;2;2;1;1;1	Squalene synthase	FDFT1	tr|E9PNM1|E9PNM1_HUMAN Squalene synthase OS=Homo sapiens GN=FDFT1 PE=4 SV=1;tr|B3KQ95|B3KQ95_HUMAN Squalene synthase OS=Homo sapiens GN=FDFT1 PE=2 SV=1;tr|B4DT56|B4DT56_HUMAN Squalene synthase OS=Homo sapiens GN=FDFT1 PE=2 SV=1;tr|B7Z1J3|B7Z1J3_HUMAN Squal	8	2	2	2	2	2	2	7.8	7.8	7.8	47.285	410	410;306;332;353;417;113;150;374	2	2			1				0	31.184	2440.2	776.65	2265.7	1127.1	3006.1	641.56	1783.8	966.22	1502.6	1599.4	2440.2	776.65	2265.7	1127.1	3006.1	641.56	1783.8	966.22	1502.6
B3KQC5;H0YGV7;H0YG20;Q9UKM7	B3KQC5;H0YGV7;H0YG20;Q9UKM7	3;3;3;3	3;3;3;3	3;3;3;3	alpha-1,2-Mannosidase;Endoplasmic reticulum mannosyl-oligosaccharide 1,2-alpha-mannosidase	MAN1B1	tr|B3KQC5|B3KQC5_HUMAN Endoplasmic reticulum mannosyl-oligosaccharide 1,2-alpha-mannosidase OS=Homo sapiens GN=MAN1B1 PE=2 SV=1;tr|H0YGV7|H0YGV7_HUMAN Endoplasmic reticulum mannosyl-oligosaccharide 1,2-alpha-mannosidase (Fragment) OS=Homo sapiens GN=MAN1B1	4	3	3	3	3	3	3	8.7	8.7	8.7	46.027	402	402;555;705;699	3.2	2	1				2		0	9.9907	3765.9	993.17	3318.3	1546.7	5072	1208.7	3267.8	1752.8	2620.1	2183.1	3765.9	993.17	3318.3	1546.7	5072	1208.7	3267.8	1752.8	2620.1
B3KQT9;G5EA52;P30101;F5H119	B3KQT9;G5EA52;P30101;F5H119	33;33;33;17	33;33;33;17	26;26;26;17	Protein disulfide-isomerase;Protein disulfide-isomerase A3	PDIA3	tr|B3KQT9|B3KQT9_HUMAN Protein disulfide-isomerase A3 OS=Homo sapiens GN=PDIA3 PE=2 SV=1;tr|G5EA52|G5EA52_HUMAN Protein disulfide isomerase family A, member 3, isoform CRA_b OS=Homo sapiens GN=PDIA3 PE=3 SV=1;sp|P30101|PDIA3_HUMAN Protein disulfide-isomera	4	33	33	26	33	33	26	62.7	62.7	51	54.102	480	480;485;505;279	3.87	14	33	32	44	29	27	11	0	323.31	586440	190010	545470	408530	633160	271250	367800	310130	330750	339640	586440	190010	545470	408530	633160	271250	367800	310130	330750
F5H5N1;F5GXJ1;B3KRI2;O75251;C9JKS5;Q6ZS38;F5H273;F5H350;F5GX93	F5H5N1;F5GXJ1;B3KRI2;O75251;C9JKS5;Q6ZS38	3;3;3;3;2;2;1;1;1	3;3;3;3;2;2;1;1;1	3;3;3;3;2;2;1;1;1	NADH dehydrogenase [ubiquinone] iron-sulfur protein 7, mitochondrial	NDUFS7	tr|F5H5N1|F5H5N1_HUMAN NADH dehydrogenase [ubiquinone] iron-sulfur protein 7, mitochondrial OS=Homo sapiens GN=NDUFS7 PE=3 SV=1;tr|F5GXJ1|F5GXJ1_HUMAN NADH dehydrogenase [ubiquinone] iron-sulfur protein 7, mitochondrial OS=Homo sapiens GN=NDUFS7 PE=3 SV=1;	9	3	3	3	3	3	3	14.3	14.3	14.3	19.77	182	182;236;206;213;214;294;99;101;125	4			2	2	2			0.000207	3.3609	20045	4442.1	18719	7679.1	22484	6423.9	13259	7187.8	13070	9101.8	20045	4442.1	18719	7679.1	22484	6423.9	13259	7187.8	13070
H0Y485;H0Y5K2;B3KTS0;B3KWK7;F5H4S6;B3KRZ1;P17936	H0Y485;H0Y5K2;B3KTS0;B3KWK7;F5H4S6;B3KRZ1;P17936	1;1;1;1;1;1;1	1;1;1;1;1;1;1	1;1;1;1;1;1;1	Insulin-like growth factor-binding protein 3	IGFBP3	tr|H0Y485|H0Y485_HUMAN Insulin-like growth factor-binding protein 3 (Fragment) OS=Homo sapiens GN=IGFBP3 PE=4 SV=1;tr|H0Y5K2|H0Y5K2_HUMAN Insulin-like growth factor-binding protein 3 (Fragment) OS=Homo sapiens GN=IGFBP3 PE=4 SV=1;tr|B3KTS0|B3KTS0_HUMAN Ins	7	1	1	1	1	1	1	5.6	5.6	5.6	16.441	143	143;153;189;194;268;277;291	6						1		0.0082482	1.3458	2454.8	1869.7	2119.3	3656.2	2127.6	1571.3	1775	1616.5	1540.5	1360.6	2454.8	1869.7	2119.3	3656.2	2127.6	1571.3	1775	1616.5	1540.5
B4DMT5;B3KSH1;O00303;H0YDT6;E9PQV8	B4DMT5;B3KSH1;O00303	12;12;12;3;1	12;12;12;3;1	12;12;12;3;1	Eukaryotic translation initiation factor 3 subunit F	EIF3F	tr|B4DMT5|B4DMT5_HUMAN Eukaryotic translation initiation factor 3 subunit F OS=Homo sapiens GN=EIF3F PE=2 SV=1;tr|B3KSH1|B3KSH1_HUMAN Eukaryotic translation initiation factor 3 subunit F OS=Homo sapiens GN=EIF3F PE=2 SV=1;sp|O00303|EIF3F_HUMAN Eukaryotic t	5	12	12	12	12	12	12	53.4	53.4	53.4	33.24	307	307;372;357;100;124	5.37	3	4	3	6	17	20	22	0	88.008	141180	59566	133630	116730	186500	95424	106140	111740	95478	120340	141180	59566	133630	116730	186500	95424	106140	111740	95478
H0YMJ0;B3KTM8;Q9UBU8-2;Q9UBU8;H0YM21;H0YNE0;H0YLJ3;B7Z6R1;H0YLV1;H0YMT8	H0YMJ0;B3KTM8;Q9UBU8-2;Q9UBU8;H0YM21;H0YNE0;H0YLJ3;B7Z6R1	3;3;3;3;2;2;2;2;1;1	2;2;2;2;1;2;1;1;1;1	2;2;2;2;1;2;1;1;1;1	Mortality factor 4-like protein 1	MORF4L1	tr|H0YMJ0|H0YMJ0_HUMAN Mortality factor 4-like protein 1 (Fragment) OS=Homo sapiens GN=MORF4L1 PE=4 SV=1;tr|B3KTM8|B3KTM8_HUMAN Mortality factor 4-like protein 1 OS=Homo sapiens GN=MORF4L1 PE=2 SV=1;sp|Q9UBU8-2|MO4L1_HUMAN Isoform 2 of Mortality factor 4-l	10	3	2	2	3	2	2	16.3	11.4	11.4	28.207	245	245;348;323;362;156;213;269;235;113;119	3.25	1	1			2			0	8.9728	4956.4	1832.3	5105.1	2974.7	6892.3	2811.1	4575.2	2624.1	3246.4	3682.5	4956.4	1832.3	5105.1	2974.7	6892.3	2811.1	4575.2	2624.1	3246.4
B3KUK2;P04179;P04179-2;F5H3C5;F5H4R2;F5GYZ5;G8JLJ2;B4E3K9;G5E9P6;F5GXZ9	B3KUK2;P04179;P04179-2;F5H3C5;F5H4R2;F5GYZ5;G8JLJ2;B4E3K9	9;9;8;7;7;7;6;5;2;2	9;9;8;7;7;7;6;5;2;2	9;9;8;7;7;7;6;5;2;2	Superoxide dismutase [Mn], mitochondrial	SOD2	tr|B3KUK2|B3KUK2_HUMAN Superoxide dismutase OS=Homo sapiens GN=SOD2 PE=2 SV=1;sp|P04179|SODM_HUMAN Superoxide dismutase [Mn], mitochondrial OS=Homo sapiens GN=SOD2 PE=1 SV=2;sp|P04179-2|SODM_HUMAN Isoform 2 of Superoxide dismutase [Mn], mitochondrial OS=Ho	10	9	9	9	9	9	9	43.2	43.2	43.2	19.73	176	176;222;183;111;183;190;61;162;140;141	4.52			7	6	10	6		0	52.316	107150	20195	116450	45046	80648	23961	48366	26681	41512	35832	107150	20195	116450	45046	80648	23961	48366	26681	41512
B3KUP0	B3KUP0	3	1	1			tr|B3KUP0|B3KUP0_HUMAN Cartilage-associated protein OS=Homo sapiens GN=CRTAP PE=2 SV=1	1	3	1	1	3	1	1	9.9	3.8	3.8	29.795	262	262	3.33			2	1				0.00019881	2.6893	9254.1	3442.6	8758	6144.8	13168	4598.8	6668.8	4609.3	6649	5825.6	9254.1	3442.6	8758	6144.8	13168	4598.8	6668.8	4609.3	6649
B3KUS5;Q70CQ3	B3KUS5;Q70CQ3	1;1	1;1	1;1	Ubiquitin carboxyl-terminal hydrolase;Ubiquitin carboxyl-terminal hydrolase 30	USP30	tr|B3KUS5|B3KUS5_HUMAN Ubiquitin carboxyl-terminal hydrolase OS=Homo sapiens GN=USP30 PE=2 SV=1;sp|Q70CQ3|UBP30_HUMAN Ubiquitin carboxyl-terminal hydrolase 30 OS=Homo sapiens GN=USP30 PE=1 SV=1	2	1	1	1	1	1	1	1.9	1.9	1.9	55.108	486	486;517	3			1					1	-2	446.4	96.792	334.13	99.432	420.17	88.097	241.25	70.982	328.72	96.724	446.4	96.792	334.13	99.432	420.17	88.097	241.25	70.982	328.72
B3KUS7;Q9H3Q1	B3KUS7;Q9H3Q1	5;5	5;5	5;5	Cdc42 effector protein 4	CDC42EP4	tr|B3KUS7|B3KUS7_HUMAN Cdc42 effector protein 4 OS=Homo sapiens GN=CDC42EP4 PE=2 SV=1;sp|Q9H3Q1|BORG4_HUMAN Cdc42 effector protein 4 OS=Homo sapiens GN=CDC42EP4 PE=1 SV=1	2	5	5	5	5	5	5	23.4	23.4	23.4	30.214	286	286;356	3.54	3		3	3	2	2		0	44.569	25200	14409	23990	27803	29161	16973	17451	17846	16099	19817	25200	14409	23990	27803	29161	16973	17451	17846	16099
C9J6D8;I3L0Y2;I3L4Q4;Q9BUL5-2;B3KVH8;Q9BUL5	C9J6D8;I3L0Y2;I3L4Q4;Q9BUL5-2;B3KVH8;Q9BUL5	1;1;1;1;1;1	1;1;1;1;1;1	1;1;1;1;1;1	PHD finger protein 23	PHF23	tr|C9J6D8|C9J6D8_HUMAN PHD finger protein 23 OS=Homo sapiens GN=PHF23 PE=4 SV=1;tr|I3L0Y2|I3L0Y2_HUMAN PHD finger protein 23 (Fragment) OS=Homo sapiens GN=PHF23 PE=4 SV=1;tr|I3L4Q4|I3L4Q4_HUMAN PHD finger protein 23 (Fragment) OS=Homo sapiens GN=PHF23 PE=4	6	1	1	1	1	1	1	8.2	8.2	8.2	17.057	158	158;186;203;158;399;403	3			1					0.00058219	2.3691	873.45	731.84	650.09	1618.4	946.72	697.31	582.9	607.39	539.74	438.23	873.45	731.84	650.09	1618.4	946.72	697.31	582.9	607.39	539.74
B3KVZ3;Q9H3R5	B3KVZ3;Q9H3R5	1;1	1;1	1;1	Centromere protein H	CENPH	tr|B3KVZ3|B3KVZ3_HUMAN Centromere protein H OS=Homo sapiens GN=CENPH PE=2 SV=1;sp|Q9H3R5|CENPH_HUMAN Centromere protein H OS=Homo sapiens GN=CENPH PE=1 SV=1	2	1	1	1	1	1	1	5.3	5.3	5.3	26.239	228	228;247	1	1							0.00020145	2.9049	517.75	253.68	138.13	718.89	535.7	378.61	322.32	322.02	367.1	113.72	517.75	253.68	138.13	718.89	535.7	378.61	322.32	322.02	367.1
B3KW38;O14493;I3L441;O95484;P56747;O15551	B3KW38;O14493	3;3;1;1;1;1	3;3;1;1;1;1	3;3;1;1;1;1	Claudin;Claudin-4	CLDN4	tr|B3KW38|B3KW38_HUMAN Claudin-4 OS=Homo sapiens GN=CLDN4 PE=2 SV=1;sp|O14493|CLD4_HUMAN Claudin-4 OS=Homo sapiens GN=CLDN4 PE=1 SV=1	6	3	3	3	3	3	3	16.3	16.3	16.3	20.516	196	196;209;159;217;220;220	4.12		1		4	3			0	41.425	20986	6141.3	19654	13773	24034	12960	13089	13819	10503	15198	20986	6141.3	19654	13773	24034	12960	13089	13819	10503
B7ZKQ9;F5H4X0;B3KW46;B4DZ71;Q8WTV0-3;Q8WTV0-4;F8W8N0;Q8WTV0-2;Q8WTV0	B7ZKQ9;F5H4X0;B3KW46;B4DZ71;Q8WTV0-3;Q8WTV0-4;F8W8N0;Q8WTV0-2;Q8WTV0	1;1;1;1;1;1;1;1;1	1;1;1;1;1;1;1;1;1	1;1;1;1;1;1;1;1;1	Scavenger receptor class B member 1	SCARB1	tr|B7ZKQ9|B7ZKQ9_HUMAN SCARB1 protein OS=Homo sapiens GN=SCARB1 PE=2 SV=1;tr|F5H4X0|F5H4X0_HUMAN Scavenger receptor class B member 1 OS=Homo sapiens GN=SCARB1 PE=4 SV=1;tr|B3KW46|B3KW46_HUMAN Scavenger receptor class B member 1 OS=Homo sapiens GN=SCARB1 PE	9	1	1	1	1	1	1	2.1	2.1	2.1	53.847	481	481;499;512;516;409;474;506;509;552	5.33					2	1		0.00039032	2.4378	4398.5	1743	4064.4	2943.2	5495.7	2338.6	2573.4	3279.7	2037.5	2655.3	4398.5	1743	4064.4	2943.2	5495.7	2338.6	2573.4	3279.7	2037.5
B3KW52;H3BRL3;O14562;H3BUM8	B3KW52;H3BRL3;O14562;H3BUM8	3;3;3;2	3;3;3;2	3;3;3;2	Ubiquitin domain-containing protein UBFD1	UBFD1	tr|B3KW52|B3KW52_HUMAN Ubiquitin domain-containing protein UBFD1 OS=Homo sapiens GN=UBFD1 PE=2 SV=1;tr|H3BRL3|H3BRL3_HUMAN Ubiquitin domain-containing protein UBFD1 OS=Homo sapiens GN=UBFD1 PE=4 SV=1;sp|O14562|UBFD1_HUMAN Ubiquitin domain-containing protei	4	3	3	3	3	3	3	19.9	19.9	19.9	21.146	186	186;300;309;190	4.2	1			2		2		0	19.189	7253.7	5430.8	7594.6	10134	9628.8	6906.5	5151	5462.2	4820.5	6230.8	7253.7	5430.8	7594.6	10134	9628.8	6906.5	5151	5462.2	4820.5
B3KW71;P09417;B7Z415;D6RGG7;H0Y8F7;D6RHJ7	B3KW71;P09417;B7Z415;D6RGG7	6;6;3;3;2;1	6;6;3;3;2;1	6;6;3;3;2;1	Dihydropteridine reductase	QDPR	tr|B3KW71|B3KW71_HUMAN Dihydropteridine reductase OS=Homo sapiens GN=QDPR PE=2 SV=1;sp|P09417|DHPR_HUMAN Dihydropteridine reductase OS=Homo sapiens GN=QDPR PE=1 SV=2;tr|B7Z415|B7Z415_HUMAN Dihydropteridine reductase OS=Homo sapiens GN=QDPR PE=2 SV=1;tr|D6R	6	6	6	6	6	6	6	33.8	33.8	33.8	22.408	213	213;244;152;162;128;36	4.25		2	2	2	3	3		0	16.768	23454	14475	25620	21804	35224	16701	18893	17007	19690	21072	23454	14475	25620	21804	35224	16701	18893	17007	19690
B3KWW1;O95786-2;O95786;A2A376;F5H5W6;F5GY09	B3KWW1;O95786-2;O95786;A2A376;F5H5W6	9;9;9;8;6;1	9;9;9;8;6;1	9;9;9;8;6;1	Probable ATP-dependent RNA helicase DDX58	DDX58	tr|B3KWW1|B3KWW1_HUMAN Probable ATP-dependent RNA helicase DDX58 OS=Homo sapiens GN=DDX58 PE=2 SV=1;sp|O95786-2|DDX58_HUMAN Isoform 2 of Probable ATP-dependent RNA helicase DDX58 OS=Homo sapiens GN=DDX58;sp|O95786|DDX58_HUMAN Probable ATP-dependent RNA hel	6	9	9	9	9	9	9	13.7	13.7	13.7	98.057	854	854;880;925;722;536;251	3.79	3	2		3	2	4		0	71.232	20377	8404.8	18728	15044	26898	13406	16792	15974	16539	18636	20377	8404.8	18728	15044	26898	13406	16792	15974	16539
B3KXB5;O94830	B3KXB5;O94830	1;1	1;1	1;1	Phospholipase DDHD2	DDHD2	tr|B3KXB5|B3KXB5_HUMAN Phospholipase DDHD2 OS=Homo sapiens GN=DDHD2 PE=2 SV=1;sp|O94830|DDHD2_HUMAN Phospholipase DDHD2 OS=Homo sapiens GN=DDHD2 PE=1 SV=2	2	1	1	1	1	1	1	4.2	4.2	4.2	37.682	330	330;711	6						2		0.00039471	2.5918	2339.1	651.51	2271.2	1304.5	2695.6	718.06	1507.2	1374.1	1425.9	1564.9	2339.1	651.51	2271.2	1304.5	2695.6	718.06	1507.2	1374.1	1425.9
B3KXS5;P36776;F5GZ27	B3KXS5;P36776;F5GZ27	23;23;22	23;23;22	23;23;22	Lon protease homolog, mitochondrial	LONP1	tr|B3KXS5|B3KXS5_HUMAN Lon protease homolog OS=Homo sapiens GN=LONP1 PE=2 SV=1;sp|P36776|LONM_HUMAN Lon protease homolog, mitochondrial OS=Homo sapiens GN=LONP1 PE=1 SV=2;tr|F5GZ27|F5GZ27_HUMAN Lon protease homolog OS=Homo sapiens GN=LONP1 PE=3 SV=1	3	23	23	23	23	23	23	35.4	35.4	35.4	103.1	923	923;959;763	3.24	15	10	9	11	9	6	2	0	229.74	116840	26584	107580	54372	121470	37063	75579	47072	72148	57409	116840	26584	107580	54372	121470	37063	75579	47072	72148
B3KXW5;O43747;O43747-2;E7EUH1;F5GZV5;H3BNR4;H3BR36;H3BUN9;H3BNN2;H3BN71;B4DGE1;H3BRM7;H3BN75;H3BS13;H3BV30;B3KNW1	B3KXW5;O43747;O43747-2;E7EUH1;F5GZV5	16;16;16;14;9;6;5;5;4;3;3;2;1;1;1;1	16;16;16;14;9;6;5;5;4;3;3;2;1;1;1;1	16;16;16;14;9;6;5;5;4;3;3;2;1;1;1;1	AP-1 complex subunit gamma-1	AP1G1	tr|B3KXW5|B3KXW5_HUMAN AP-1 complex subunit gamma-1 OS=Homo sapiens GN=AP1G1 PE=2 SV=1;sp|O43747|AP1G1_HUMAN AP-1 complex subunit gamma-1 OS=Homo sapiens GN=AP1G1 PE=1 SV=5;sp|O43747-2|AP1G1_HUMAN Isoform 2 of AP-1 complex subunit gamma-1 OS=Homo sapiens G	16	16	16	16	16	16	16	20.9	20.9	20.9	94.139	845	845;822;825;565;348;236;187;208;104;145;176;140;53;85;92;247	4.05	6	2	4	11	8	7	2	0	61.412	61468	18739	58673	34797	77159	29910	47196	35950	43416	43275	61468	18739	58673	34797	77159	29910	47196	35950	43416
B3KY83;P19793;P48443	B3KY83;P19793;P48443	4;4;3	2;2;1	2;2;1	Retinoic acid receptor RXR-alpha;Retinoic acid receptor RXR-gamma	RXRA;RXRG	tr|B3KY83|B3KY83_HUMAN Retinoic acid receptor RXR-alpha OS=Homo sapiens GN=RXRA PE=2 SV=1;sp|P19793|RXRA_HUMAN Retinoic acid receptor RXR-alpha OS=Homo sapiens GN=RXRA PE=1 SV=1;sp|P48443|RXRG_HUMAN Retinoic acid receptor RXR-gamma OS=Homo sapiens GN=RXRG	3	4	2	2	4	2	2	11.8	6.8	6.8	41.06	365	365;462;463	4.5			1			1		0.00058128	2.3541	1526.4	826.52	1279.5	1158	1776.8	777.47	1016.6	932.46	934.38	887.56	1526.4	826.52	1279.5	1158	1776.8	777.47	1016.6	932.46	934.38
Q13188;B3KYA7;E5RFQ9;E5RIM6;Q8NBU1	Q13188;B3KYA7;E5RFQ9	6;6;4;2;2	3;3;2;0;0	3;3;2;0;0	Serine/threonine-protein kinase 3;Serine/threonine-protein kinase 3 36kDa subunit;Serine/threonine-protein kinase 3 20kDa subunit	STK3	sp|Q13188|STK3_HUMAN Serine/threonine-protein kinase 3 OS=Homo sapiens GN=STK3 PE=1 SV=2;tr|B3KYA7|B3KYA7_HUMAN Serine/threonine-protein kinase 3 20kDa subunit OS=Homo sapiens GN=STK3 PE=2 SV=1;tr|E5RFQ9|E5RFQ9_HUMAN Serine/threonine-protein kinase 3 20kDa	5	6	3	3	6	3	3	15.5	7.3	7.3	56.3	491	491;519;229;82;168	3.8			2	2	1			0	15.444	8188.5	2963.9	7003.7	4845.9	8261.1	4113.1	5030.5	4801.7	5067.9	5083	8188.5	2963.9	7003.7	4845.9	8261.1	4113.1	5030.5	4801.7	5067.9
B4DDF4;B4DUT8;Q99439;E7ENR3;Q99439-2;H3BTZ5;H3BVI6;H3BQH0;H3BQR6	B4DDF4;B4DUT8;Q99439;E7ENR3;Q99439-2;H3BTZ5;H3BVI6	13;13;13;11;10;7;7;6;2	12;12;12;10;9;7;7;6;2	12;12;12;10;9;7;7;6;2	Calponin;Calponin-2	CNN2	tr|B4DDF4|B4DDF4_HUMAN Calponin-2 OS=Homo sapiens GN=CNN2 PE=2 SV=1;tr|B4DUT8|B4DUT8_HUMAN Calponin-2 OS=Homo sapiens GN=CNN2 PE=2 SV=1;sp|Q99439|CNN2_HUMAN Calponin-2 OS=Homo sapiens GN=CNN2 PE=1 SV=4;tr|E7ENR3|E7ENR3_HUMAN Calponin-2 OS=Homo sapiens GN=C	9	13	12	12	13	12	12	59.1	55.4	55.4	32.616	298	298;330;309;288;270;191;218;212;66	4.39	4	10	14	10	22	26	2	0	152.12	132280	95796	129160	156880	174770	124970	104970	133160	90938	131480	132280	95796	129160	156880	174770	124970	104970	133160	90938
B4DDF7;P30153;F5H3X9;E9PH38;B4E1Q0;E9PPI5;E9PHZ6;E9PNM7;C9J9C1	B4DDF7;P30153;F5H3X9;E9PH38	26;26;24;22;8;2;2;1;1	26;26;24;22;8;2;2;1;1	20;20;20;19;7;0;0;0;0	Serine/threonine-protein phosphatase 2A 65 kDa regulatory subunit A alpha isoform	PPP2R1A	tr|B4DDF7|B4DDF7_HUMAN Serine/threonine-protein phosphatase 2A 65 kDa regulatory subunit A alpha isoform OS=Homo sapiens GN=PPP2R1A PE=2 SV=1;sp|P30153|2AAA_HUMAN Serine/threonine-protein phosphatase 2A 65 kDa regulatory subunit A alpha isoform OS=Homo sap	9	26	26	20	26	26	20	52	52	40.1	64.181	579	579;589;534;509;156;83;135;119;156	4.21	11	13	21	14	24	33	5	0	267.49	276830	78645	246690	184200	326670	147670	188070	181960	174740	205910	276830	78645	246690	184200	326670	147670	188070	181960	174740
B4DDH7;Q8TB40;H0YFD5;F5H067;F5H6T0	B4DDH7;Q8TB40;H0YFD5;F5H067;F5H6T0	2;2;1;1;1	2;2;1;1;1	2;2;1;1;1	Abhydrolase domain-containing protein 4	ABHD4	tr|B4DDH7|B4DDH7_HUMAN Abhydrolase domain-containing protein 4 OS=Homo sapiens GN=ABHD4 PE=2 SV=1;sp|Q8TB40|ABHD4_HUMAN Abhydrolase domain-containing protein 4 OS=Homo sapiens GN=ABHD4 PE=2 SV=1;tr|H0YFD5|H0YFD5_HUMAN Abhydrolase domain-containing protein	5	2	2	2	2	2	2	14.4	14.4	14.4	20.239	181	181;342;54;85;90	2.33	2				1			0	4.8143	956.45	1142.7	1023.7	2089.9	1840.3	1639.4	771.08	1161.5	806.16	1257.6	956.45	1142.7	1023.7	2089.9	1840.3	1639.4	771.08	1161.5	806.16
B4DDK9;Q10469	B4DDK9;Q10469	2;2	2;2	2;2	Alpha-1,6-mannosyl-glycoprotein 2-beta-N-acetylglucosaminyltransferase	MGAT2	tr|B4DDK9|B4DDK9_HUMAN Alpha-1,6-mannosyl-glycoprotein 2-beta-N-acetylglucosaminyltransferase OS=Homo sapiens GN=MGAT2 PE=2 SV=1;sp|Q10469|MGAT2_HUMAN Alpha-1,6-mannosyl-glycoprotein 2-beta-N-acetylglucosaminyltransferase OS=Homo sapiens GN=MGAT2 PE=1 SV=1	2	2	2	2	2	2	2	4.4	4.4	4.4	52.297	453	453;447	5.2					4	1		0.0002058	3.2487	10665	3083.2	11151	5481.9	16118	4739.4	9573.4	5794.5	9456.5	6644.5	10665	3083.2	11151	5481.9	16118	4739.4	9573.4	5794.5	9456.5
B4DDT2;O75191	B4DDT2;O75191	1;1	1;1	1;1	Xylulose kinase	XYLB	tr|B4DDT2|B4DDT2_HUMAN Xylulose kinase OS=Homo sapiens GN=XYLB PE=2 SV=1;sp|O75191|XYLB_HUMAN Xylulose kinase OS=Homo sapiens GN=XYLB PE=1 SV=3	2	1	1	1	1	1	1	2.8	2.8	2.8	43.181	399	399;536	5.5					1	1		0.00020838	3.4852	10128	3729.3	9354.6	7285.2	13386	5467.9	7821.5	6659.5	7259.1	6741.1	10128	3729.3	9354.6	7285.2	13386	5467.9	7821.5	6659.5	7259.1
B4DDT7;P54619;H0YIC9;F8VYY9;H0YHF8;F8W9D1;F8VSH3;F8VRY2;F8VU55;F8VSL2;F8VVA3;F8VZX1;B4DUK8	B4DDT7;P54619;H0YIC9;F8VYY9;H0YHF8;F8W9D1	5;5;4;4;3;3;2;2;2;2;2;2;1	5;5;4;4;3;3;2;2;2;2;2;2;1	3;3;3;2;2;2;1;1;1;1;1;1;0	5-AMP-activated protein kinase subunit gamma-1	PRKAG1	tr|B4DDT7|B4DDT7_HUMAN 5-AMP-activated protein kinase subunit gamma-1 OS=Homo sapiens GN=PRKAG1 PE=2 SV=1;sp|P54619|AAKG1_HUMAN 5-AMP-activated protein kinase subunit gamma-1 OS=Homo sapiens GN=PRKAG1 PE=1 SV=1;tr|H0YIC9|H0YIC9_HUMAN 5-AMP-activated pro	13	5	5	3	5	5	3	16.1	16.1	10	34.083	299	299;331;251;280;93;247;69;82;91;125;161;203;353	3.5	2	2			2	2		0	12.987	7990.5	3167.9	7407	6447.6	10613	5017.3	5949.6	5293.7	4893.1	6472.8	7990.5	3167.9	7407	6447.6	10613	5017.3	5949.6	5293.7	4893.1
B4DDV3;Q8N6T7	B4DDV3;Q8N6T7	1;1	1;1	1;1	NAD-dependent protein deacetylase sirtuin-6	SIRT6	tr|B4DDV3|B4DDV3_HUMAN NAD-dependent protein deacetylase sirtuin-6 OS=Homo sapiens GN=SIRT6 PE=2 SV=1;sp|Q8N6T7|SIR6_HUMAN NAD-dependent protein deacetylase sirtuin-6 OS=Homo sapiens GN=SIRT6 PE=1 SV=2	2	1	1	1	1	1	1	8.1	8.1	8.1	31.319	283	283;355	1	2							0	42.197	1050.6	580.75	793	1312.7	1164.4	743.68	526.17	792.54	737.54	805.46	1050.6	580.75	793	1312.7	1164.4	743.68	526.17	792.54	737.54
B4DDV6;Q16656-2;Q16656;Q96AN2	B4DDV6;Q16656-2;Q16656;Q96AN2	1;1;1;1	1;1;1;1	1;1;1;1	Nuclear respiratory factor 1	NRF1	tr|B4DDV6|B4DDV6_HUMAN Nuclear respiratory factor 1 OS=Homo sapiens GN=NRF1 PE=2 SV=1;sp|Q16656-2|NRF1_HUMAN Isoform Short of Nuclear respiratory factor 1 OS=Homo sapiens GN=NRF1;sp|Q16656|NRF1_HUMAN Nuclear respiratory factor 1 OS=Homo sapiens GN=NRF1 PE=	4	1	1	1	1	1	1	5.8	5.8	5.8	36.051	342	342;437;503;522	1	1							0.0026168	1.8453	478.1	89.932	527.04	416.66	455.08	367.31	431.5	275.59	478.3	351.04	478.1	89.932	527.04	416.66	455.08	367.31	431.5	275.59	478.3
B4DDW1;F8VQX6;H0YI09;Q9H8H3	B4DDW1;F8VQX6;H0YI09;Q9H8H3	2;2;2;2	2;2;2;2	2;2;2;2	Methyltransferase-like protein 7A	METTL7A	tr|B4DDW1|B4DDW1_HUMAN Methyltransferase-like protein 7A OS=Homo sapiens GN=METTL7A PE=2 SV=1;tr|F8VQX6|F8VQX6_HUMAN Methyltransferase-like protein 7A (Fragment) OS=Homo sapiens GN=METTL7A PE=4 SV=1;tr|H0YI09|H0YI09_HUMAN Methyltransferase-like protein 7A	4	2	2	2	2	2	2	17.1	17.1	17.1	20.507	175	175;180;244;244	5.5					1	1		0	6.5196	5623.3	1451.6	4988.8	2020.4	6167	2000.8	3873.8	2319	3696.3	3018.4	5623.3	1451.6	4988.8	2020.4	6167	2000.8	3873.8	2319	3696.3
C9JV49;B4DDY8;P49590;B4DQ67;F5HHF0;C9JHI8;E9PG66	C9JV49;B4DDY8;P49590;B4DQ67;F5HHF0;C9JHI8;E9PG66	8;8;8;6;6;6;6	2;2;2;2;2;2;2	2;2;2;2;2;2;2	Probable histidine--tRNA ligase, mitochondrial	HARS2	tr|C9JV49|C9JV49_HUMAN Probable histidine--tRNA ligase, mitochondrial OS=Homo sapiens GN=HARS2 PE=4 SV=1;tr|B4DDY8|B4DDY8_HUMAN Histidyl-tRNA synthetase-like, isoform CRA_a OS=Homo sapiens GN=HARSL PE=2 SV=1;sp|P49590|SYHM_HUMAN Probable histidine--tRNA li	7	8	2	2	8	2	2	22.5	10.1	10.1	52.38	466	466;481;506;334;345;392;432	5					5			0	24.103	6860.8	2887.8	7539.2	2383	8529.4	2135.4	5037.3	3934.9	4507.4	4764.8	6860.8	2887.8	7539.2	2383	8529.4	2135.4	5037.3	3934.9	4507.4
C9IZ57;B4DE83;Q9NRH1	C9IZ57;B4DE83;Q9NRH1	2;2;2	2;2;2	2;2;2	Yae1 domain-containing protein 1	YAE1D1	tr|C9IZ57|C9IZ57_HUMAN Yae1 domain-containing protein 1 OS=Homo sapiens GN=YAE1D1 PE=4 SV=1;tr|B4DE83|B4DE83_HUMAN Yae1 domain-containing protein 1 OS=Homo sapiens GN=YAE1D1 PE=2 SV=1;sp|Q9NRH1|YAED1_HUMAN Yae1 domain-containing protein 1 OS=Homo sapiens G	3	2	2	2	2	2	2	50.6	50.6	50.6	9.7167	87	87;206;226	4			2			1		0	15.294	2904.5	1406	2874.9	2558.7	4265.6	2150.3	2605.3	3890.8	1983.9	2562.4	2904.5	1406	2874.9	2558.7	4265.6	2150.3	2605.3	3890.8	1983.9
B4DED7;B4DGZ7;F5H2J3;B4DVV9;Q96GC9	B4DED7;B4DGZ7;F5H2J3;B4DVV9;Q96GC9	1;1;1;1;1	1;1;1;1;1	1;1;1;1;1	Vacuole membrane protein 1	TMEM49;VMP1	tr|B4DED7|B4DED7_HUMAN Vacuole membrane protein 1 OS=Homo sapiens GN=VMP1 PE=2 SV=1;tr|B4DGZ7|B4DGZ7_HUMAN Transmembrane protein 49, isoform CRA_c OS=Homo sapiens GN=TMEM49 PE=2 SV=1;tr|F5H2J3|F5H2J3_HUMAN Vacuole membrane protein 1 OS=Homo sapiens GN=VMP1	5	1	1	1	1	1	1	11	11	11	30.48	272	272;309;350;214;406	1	7							0	50.969	2093	219.66	2169.9	603.17	2897.3	299.67	1887.7	676.42	1336.5	995.85	2093	219.66	2169.9	603.17	2897.3	299.67	1887.7	676.42	1336.5
B4DEE0;E9PFH3;Q9BUP0;Q8WYH2;C9JTV4	B4DEE0;E9PFH3;Q9BUP0;Q8WYH2;C9JTV4	5;5;5;4;3	3;3;3;3;2	3;3;3;3;2	EF-hand domain-containing protein D1	EFHD1;PP1187	tr|B4DEE0|B4DEE0_HUMAN EF-hand domain-containing protein D1 OS=Homo sapiens GN=EFHD1 PE=2 SV=1;tr|E9PFH3|E9PFH3_HUMAN EF-hand domain-containing protein D1 OS=Homo sapiens GN=EFHD1 PE=4 SV=1;sp|Q9BUP0|EFHD1_HUMAN EF-hand domain-containing protein D1 OS=Homo	5	5	3	3	5	3	3	41.5	26.8	26.8	16.106	142	142;143;239;127;81	4.25		1	2	1	2	2		0	7.4844	8475.6	10498	8503.8	18525	11767	11827	6572.3	8318.5	6001.2	9981.1	8475.6	10498	8503.8	18525	11767	11827	6572.3	8318.5	6001.2
B4DEI4;Q9H8Y8;B4DKT0;Q9H8Y8-2;F8WEG2;F8WF79;F8WEH9;F8WBR9;C9J9V9;H7C0J2;C9JBH8;C9J0V5;G3V0G1;Q9BQQ3-2;Q9BQQ3	B4DEI4;Q9H8Y8;B4DKT0;Q9H8Y8-2	13;13;11;7;2;1;1;1;1;1;1;1;1;1;1	13;13;11;7;2;1;1;1;1;1;1;1;1;1;1	13;13;11;7;2;1;1;1;1;1;1;1;1;1;1	Golgi reassembly-stacking protein 2	GORASP2	tr|B4DEI4|B4DEI4_HUMAN Uncharacterized protein OS=Homo sapiens GN=GORASP2 PE=2 SV=1;sp|Q9H8Y8|GORS2_HUMAN Golgi reassembly-stacking protein 2 OS=Homo sapiens GN=GORASP2 PE=1 SV=3;tr|B4DKT0|B4DKT0_HUMAN Golgi reassembly-stacking protein 2 OS=Homo sapiens GN	15	13	13	13	13	13	13	39.5	39.5	39.5	42.044	405	405;452;464;384;32;23;38;73;89;141;158;193;316;215;440	3.51	8	10	4	4	5	7	3	0	144.29	63910	30727	60317	69643	73689	44782	40280	43002	39817	45190	63910	30727	60317	69643	73689	44782	40280	43002	39817
B4DER1;Q9P2J5;B4DJ10;F5H698;Q2TU79;F5H2Z9;E7EN15	B4DER1;Q9P2J5;B4DJ10;F5H698	44;44;43;42;18;4;3	44;44;43;42;18;4;3	44;44;43;42;18;4;3	Leucine--tRNA ligase, cytoplasmic	LARS	tr|B4DER1|B4DER1_HUMAN Leucine--tRNA ligase, cytoplasmic OS=Homo sapiens GN=LARS PE=2 SV=1;sp|Q9P2J5|SYLC_HUMAN Leucine--tRNA ligase, cytoplasmic OS=Homo sapiens GN=LARS PE=1 SV=2;tr|B4DJ10|B4DJ10_HUMAN Leucine--tRNA ligase, cytoplasmic OS=Homo sapiens GN=	7	44	44	44	44	44	44	44.6	44.6	44.6	131.47	1149	1149;1176;1122;1130;485;123;159	3.53	26	26	30	32	32	24		0	323.31	325910	109070	294780	234480	378570	196450	222500	236750	207640	277450	325910	109070	294780	234480	378570	196450	222500	236750	207640
B4DEU8;O75145-2;O75145	B4DEU8;O75145-2;O75145	2;2;2	1;1;1	1;1;1	Liprin-alpha-3	PPFIA3	tr|B4DEU8|B4DEU8_HUMAN Liprin-alpha-3 OS=Homo sapiens GN=PPFIA3 PE=2 SV=1;sp|O75145-2|LIPA3_HUMAN Isoform 2 of Liprin-alpha-3 OS=Homo sapiens GN=PPFIA3;sp|O75145|LIPA3_HUMAN Liprin-alpha-3 OS=Homo sapiens GN=PPFIA3 PE=1 SV=3	3	2	1	1	2	1	1	4.3	1.9	1.9	65.677	576	576;1185;1194	2		2						0.0058373	1.5335	7689.5	3505.1	6211.6	9325.3	7739.2	7993.3	4725	6960.6	4125.6	7824.9	7689.5	3505.1	6211.6	9325.3	7739.2	7993.3	4725	6960.6	4125.6
B4DEX5;H0Y4B0;E9PDK8;C9JA75;O43414-3;O43414-2;O43414;F6QUN3;F6UGJ8	B4DEX5;H0Y4B0;E9PDK8;C9JA75;O43414-3;O43414-2;O43414;F6QUN3;F6UGJ8	5;5;5;5;5;5;5;4;3	5;5;5;5;5;5;5;4;3	5;5;5;5;5;5;5;4;3	ERI1 exoribonuclease 3	PRNPIP;ERI3	tr|B4DEX5|B4DEX5_HUMAN ERI1 exoribonuclease 3 OS=Homo sapiens GN=PRNPIP PE=2 SV=1;tr|H0Y4B0|H0Y4B0_HUMAN ERI1 exoribonuclease 3 (Fragment) OS=Homo sapiens GN=ERI3 PE=4 SV=1;tr|E9PDK8|E9PDK8_HUMAN ERI1 exoribonuclease 3 OS=Homo sapiens GN=ERI3 PE=4 SV=2;tr|	9	5	5	5	5	5	5	33.8	33.8	33.8	18.185	160	160;204;219;231;128;222;337;176;250	4.92			3		4	5		0	24.53	44486	17943	45082	32932	51398	25768	28946	26131	26569	30446	44486	17943	45082	32932	51398	25768	28946	26131	26569
B4DF47;Q9BUK6-3;Q9BUK6-2;Q9BUK6;Q9BUK6-7;B4DHK3;Q9BUK6-4;Q9BUK6-5	B4DF47;Q9BUK6-3;Q9BUK6-2;Q9BUK6;Q9BUK6-7	6;6;6;6;5;2;1;1	6;6;6;6;5;2;1;1	6;6;6;6;5;2;1;1	Protein misato homolog 1	MSTO1	tr|B4DF47|B4DF47_HUMAN Protein misato homolog 1 OS=Homo sapiens GN=MSTO1 PE=2 SV=1;sp|Q9BUK6-3|MSTO1_HUMAN Isoform 3 of Protein misato homolog 1 OS=Homo sapiens GN=MSTO1;sp|Q9BUK6-2|MSTO1_HUMAN Isoform 2 of Protein misato homolog 1 OS=Homo sapiens GN=MSTO1	8	6	6	6	6	6	6	23.2	23.2	23.2	34.737	315	315;558;569;570;524;147;99;391	4.38	2			1	1	4		0	18.647	21876	7897.8	18649	15596	26474	14154	15366	16253	14165	19650	21876	7897.8	18649	15596	26474	14154	15366	16253	14165
H0YDV6;B4DFB6;G3V1S3;Q6ZUT9-4;E9PS91;Q6ZUT9;Q6IQ26;Q6ZUT9-2	H0YDV6;B4DFB6;G3V1S3;Q6ZUT9-4;E9PS91;Q6ZUT9;Q6IQ26;Q6ZUT9-2	1;1;1;1;1;1;1;1	1;1;1;1;1;1;1;1	1;1;1;1;1;1;1;1	DENN domain-containing protein 5B;DENN domain-containing protein 5A	DENND5A;DENND5B	tr|H0YDV6|H0YDV6_HUMAN DENN domain-containing protein 5A (Fragment) OS=Homo sapiens GN=DENND5A PE=4 SV=1;tr|B4DFB6|B4DFB6_HUMAN DENN domain-containing protein 5A OS=Homo sapiens GN=DENND5A PE=2 SV=1;tr|G3V1S3|G3V1S3_HUMAN DENN domain-containing protein 5B	8	1	1	1	1	1	1	16.3	16.3	16.3	12.294	104	104;807;1309;738;1241;1274;1287;1309	5					1			0.0070691	1.4656	918.36	281.56	930.05	509.73	1296.1	331.86	759.73	385.48	743.65	723.57	918.36	281.56	930.05	509.73	1296.1	331.86	759.73	385.48	743.65
B4DFF2;Q9NRA2-2;Q9NRA2	B4DFF2;Q9NRA2-2;Q9NRA2	1;1;1	1;1;1	1;1;1	Sialin	SLC17A5	tr|B4DFF2|B4DFF2_HUMAN Sialin OS=Homo sapiens GN=SLC17A5 PE=2 SV=1;sp|Q9NRA2-2|S17A5_HUMAN Isoform 2 of Sialin OS=Homo sapiens GN=SLC17A5;sp|Q9NRA2|S17A5_HUMAN Sialin OS=Homo sapiens GN=SLC17A5 PE=1 SV=2	3	1	1	1	1	1	1	5.5	5.5	5.5	19.509	181	181;277;495	3			1					0.00039463	2.5915	2179.7	586.27	2031.3	1132.4	2078.1	872.89	1479.6	957.54	1377	1173.2	2179.7	586.27	2031.3	1132.4	2078.1	872.89	1479.6	957.54	1377
B4DFG0;P35659-2;H0Y993;H0Y8X0	B4DFG0;P35659-2;H0Y993	16;14;9;2	1;0;0;0	1;0;0;0	Protein DEK	DEK	tr|B4DFG0|B4DFG0_HUMAN Protein DEK OS=Homo sapiens GN=DEK PE=2 SV=1;sp|P35659-2|DEK_HUMAN Isoform 2 of Protein DEK OS=Homo sapiens GN=DEK;tr|H0Y993|H0Y993_HUMAN Protein DEK (Fragment) OS=Homo sapiens GN=DEK PE=4 SV=1	4	16	1	1	16	1	1	32.3	2.9	2.9	39.5	347	347;341;156;161	5					1			1	-2	3075.8	581.36	3146	1386.8	3662.4	885.8	2311.8	1682.7	2270.8	1736.8	3075.8	581.36	3146	1386.8	3662.4	885.8	2311.8	1682.7	2270.8
B4DFI9;O60921;H7C272;C9JA95;C9JCK8	B4DFI9;O60921;H7C272;C9JA95;C9JCK8	2;2;1;1;1	2;2;1;1;1	2;2;1;1;1	Checkpoint protein HUS1	HUS1	tr|B4DFI9|B4DFI9_HUMAN Checkpoint protein HUS1 OS=Homo sapiens GN=HUS1 PE=2 SV=1;sp|O60921|HUS1_HUMAN Checkpoint protein HUS1 OS=Homo sapiens GN=HUS1 PE=1 SV=1;tr|H7C272|H7C272_HUMAN Checkpoint protein HUS1 (Fragment) OS=Homo sapiens GN=HUS1 PE=4 SV=1;tr|C	5	2	2	2	2	2	2	11.2	11.2	11.2	29.287	259	259;280;105;145;183	4.33			1	1		1		0	7.842	3705.2	2747.3	3314.6	3144.5	4320.4	2501.6	3277.8	2901	2970	3165	3705.2	2747.3	3314.6	3144.5	4320.4	2501.6	3277.8	2901	2970
H3BM67;H3BUP2;H3BUN4;O60936-2;O60936;B4DFL0;H3BQJ5	H3BM67;H3BUP2;H3BUN4;O60936-2;O60936;B4DFL0;H3BQJ5	2;2;2;2;2;2;1	2;2;2;2;2;2;1	2;2;2;2;2;2;1	Nucleolar protein 3	NOL3	tr|H3BM67|H3BM67_HUMAN Nucleolar protein 3 (Fragment) OS=Homo sapiens GN=NOL3 PE=4 SV=1;tr|H3BUP2|H3BUP2_HUMAN Nucleolar protein 3 (Fragment) OS=Homo sapiens GN=NOL3 PE=4 SV=1;tr|H3BUN4|H3BUN4_HUMAN Nucleolar protein 3 (Fragment) OS=Homo sapiens GN=NOL3 PE	7	2	2	2	2	2	2	20.9	20.9	20.9	15.022	139	139;174;206;208;219;270;181	1.2	4	1						0	25.008	8137.2	5371.8	8068.3	9906.5	10637	6608	6337.5	5387.3	5209.5	6203.9	8137.2	5371.8	8068.3	9906.5	10637	6608	6337.5	5387.3	5209.5
B4DFL2;P48735;B4DSZ6;H0YL11	B4DFL2;P48735;B4DSZ6;H0YL11	9;9;7;5	8;8;6;5	8;8;6;5	Isocitrate dehydrogenase [NADP], mitochondrial	IDH2	tr|B4DFL2|B4DFL2_HUMAN Isocitrate dehydrogenase [NADP] OS=Homo sapiens GN=IDH2 PE=2 SV=1;sp|P48735|IDHP_HUMAN Isocitrate dehydrogenase [NADP], mitochondrial OS=Homo sapiens GN=IDH2 PE=1 SV=2;tr|B4DSZ6|B4DSZ6_HUMAN Isocitrate dehydrogenase [NADP], mitochond	4	9	8	8	9	8	8	24.5	22.2	22.2	45.179	400	400;452;322;312	3.94	4			5	5	3		0	39.166	23648	11230	24694	20622	28656	13423	18458	12928	16517	16059	23648	11230	24694	20622	28656	13423	18458	12928	16517
B4DHT5;Q96CM8;B4DFQ6;D6RF87;E9PF16;B4DUF5	B4DHT5;Q96CM8;B4DFQ6;D6RF87;E9PF16	3;3;3;2;2;1	3;3;3;2;2;1	3;3;3;2;2;1	Acyl-CoA synthetase family member 2, mitochondrial	ACSF2	tr|B4DHT5|B4DHT5_HUMAN Acyl-CoA synthetase family member 2, mitochondrial OS=Homo sapiens GN=ACSF2 PE=2 SV=1;sp|Q96CM8|ACSF2_HUMAN Acyl-CoA synthetase family member 2, mitochondrial OS=Homo sapiens GN=ACSF2 PE=1 SV=2;tr|B4DFQ6|B4DFQ6_HUMAN Acyl-CoA synthet	6	3	3	3	3	3	3	7	7	7	66.798	602	602;615;640;183;572;455	3	1	2			2			0	7.3733	12509	3756.3	10700	5037	10063	3846.5	6483.6	4324.3	6749.8	4899.3	12509	3756.3	10700	5037	10063	3846.5	6483.6	4324.3	6749.8
H0YBC9;B4DFV2;B4E0Y6;Q14159	H0YBC9;B4DFV2;B4E0Y6;Q14159	1;1;1;1	1;1;1;1	1;1;1;1	DNA repair-scaffolding protein	SPIDR	tr|H0YBC9|H0YBC9_HUMAN Uncharacterized protein KIAA0146 (Fragment) OS=Homo sapiens GN=KIAA0146 PE=4 SV=1;tr|B4DFV2|B4DFV2_HUMAN Uncharacterized protein KIAA0146 OS=Homo sapiens GN=KIAA0146 PE=2 SV=1;tr|B4E0Y6|B4E0Y6_HUMAN Uncharacterized protein KIAA0146 O	4	1	1	1	1	1	1	3.2	3.2	3.2	53.968	497	497;845;876;915	1	1							0	11.169	382.5	96.463	258.33	105.58	525.99	118.64	311.96	155.09	257.31	130.85	382.5	96.463	258.33	105.58	525.99	118.64	311.96	155.09	257.31
B4DFW2;P16035	B4DFW2;P16035	3;3	3;3	3;3	Metalloproteinase inhibitor 2	TIMP2	tr|B4DFW2|B4DFW2_HUMAN Metalloproteinase inhibitor 2 OS=Homo sapiens GN=TIMP2 PE=2 SV=1;sp|P16035|TIMP2_HUMAN Metalloproteinase inhibitor 2 OS=Homo sapiens GN=TIMP2 PE=1 SV=2	2	3	3	3	3	3	3	15.4	15.4	15.4	16.081	143	143;220	2.33	1	1		1				0	4.7898	4329.5	3509.6	3880.4	7947.4	5508.9	4473.6	3214.4	2932.5	2632.4	3347.8	4329.5	3509.6	3880.4	7947.4	5508.9	4473.6	3214.4	2932.5	2632.4
B4DG42;Q96S97;C9JZL8;C9J5M0;C9JC07;C9JJV6	B4DG42;Q96S97;C9JZL8;C9J5M0;C9JC07;C9JJV6	4;4;3;3;3;2	4;4;3;3;3;2	4;4;3;3;3;2	Myeloid-associated differentiation marker	MYADM	tr|B4DG42|B4DG42_HUMAN Myeloid-associated differentiation marker OS=Homo sapiens GN=MYADM PE=2 SV=1;sp|Q96S97|MYADM_HUMAN Myeloid-associated differentiation marker OS=Homo sapiens GN=MYADM PE=1 SV=2;tr|C9JZL8|C9JZL8_HUMAN Myeloid-associated differentiation	6	4	4	4	4	4	4	21.8	21.8	21.8	31.225	285	285;322;188;242;259;147	5.36			2	1	3	6	2	0	109.74	13269	3605.8	13118	7801.6	16341	5565.2	8680.9	8234.7	7880.2	9711.5	13269	3605.8	13118	7801.6	16341	5565.2	8680.9	8234.7	7880.2
B4DG62;E7ENR4;P19367-4;P19367-2;P19367;P19367-3;B1AR63;B1AR62;B1AR61;Q2TB90	B4DG62;E7ENR4;P19367-4;P19367-2;P19367;P19367-3	37;37;37;37;37;37;10;4;4;1	37;37;37;37;37;37;10;4;4;1	34;34;34;34;34;34;10;4;4;1	Hexokinase;Hexokinase-1	HK1	tr|B4DG62|B4DG62_HUMAN Hexokinase-1 OS=Homo sapiens GN=HK1 PE=2 SV=1;tr|E7ENR4|E7ENR4_HUMAN Hexokinase-1 OS=Homo sapiens GN=HK1 PE=3 SV=1;sp|P19367-4|HXK1_HUMAN Isoform 4 of Hexokinase-1 OS=Homo sapiens GN=HK1;sp|P19367-2|HXK1_HUMAN Isoform 2 of Hexokinase	10	37	37	34	37	37	34	43	43	39.6	102.31	915	915;952;905;916;917;921;291;114;139;917	3.96	10	12	21	29	30	20		0	207.94	285470	64122	257930	119580	321690	92155	186550	115030	181690	144460	285470	64122	257930	119580	321690	92155	186550	115030	181690
B4DG80;Q9NZU5;B4DEY6;H7C3D2;C9IYS1;F5GX84	B4DG80;Q9NZU5;B4DEY6	3;3;2;1;1;1	3;3;2;1;1;1	3;3;2;1;1;1	LIM and cysteine-rich domains protein 1	LMCD1	tr|B4DG80|B4DG80_HUMAN LIM and cysteine-rich domains protein 1 OS=Homo sapiens GN=LMCD1 PE=2 SV=1;sp|Q9NZU5|LMCD1_HUMAN LIM and cysteine-rich domains protein 1 OS=Homo sapiens GN=LMCD1 PE=1 SV=1;tr|B4DEY6|B4DEY6_HUMAN LIM and cysteine-rich domains protein	6	3	3	3	3	3	3	9.9	9.9	9.9	32.882	292	292;365;253;204;234;247	5.25			1			3		0	3.8639	2028.8	1175.4	2408.3	2711.4	2646.1	1649.6	1883.7	1397.4	1622.4	2112.3	2028.8	1175.4	2408.3	2711.4	2646.1	1649.6	1883.7	1397.4	1622.4
F5GZU5;B4DGD6;G3V1P5;Q96RN5-3;Q96RN5-2;Q96RN5	F5GZU5;B4DGD6;G3V1P5;Q96RN5-3;Q96RN5-2;Q96RN5	3;3;3;3;3;3	3;3;3;3;3;3	3;3;3;3;3;3	Mediator of RNA polymerase II transcription subunit 15	MED15	tr|F5GZU5|F5GZU5_HUMAN Mediator of RNA polymerase II transcription subunit 15 OS=Homo sapiens GN=MED15 PE=4 SV=1;tr|B4DGD6|B4DGD6_HUMAN Mediator of RNA polymerase II transcription subunit 15 OS=Homo sapiens GN=MED15 PE=2 SV=1;tr|G3V1P5|G3V1P5_HUMAN Mediato	6	3	3	3	3	3	3	4.4	4.4	4.4	71.462	637	637;718;722;677;748;788	5.4				1	1	3		0	3.7271	7924.7	3466.4	7715.2	5344.7	11231	4085.4	7344.7	5040	7168.7	5281.1	7924.7	3466.4	7715.2	5344.7	11231	4085.4	7344.7	5040	7168.7
B4DGI0;O43505	B4DGI0;O43505	1;1	1;1	1;1	Beta-1,4-glucuronyltransferase 1	B4GAT1	tr|B4DGI0|B4DGI0_HUMAN N-acetyllactosaminide beta-1,3-N-acetylglucosaminyltransferase OS=Homo sapiens GN=B3GNT1 PE=2 SV=1;sp|O43505|B3GN1_HUMAN N-acetyllactosaminide beta-1,3-N-acetylglucosaminyltransferase OS=Homo sapiens GN=B3GNT1 PE=1 SV=1	2	1	1	1	1	1	1	4.3	4.3	4.3	21.887	186	186;415	1	2							0.0017023	2.0107	6108.2	1464.2	5563.9	2940.2	7884.4	1792.9	4490.9	1721.6	3650.5	1863.9	6108.2	1464.2	5563.9	2940.2	7884.4	1792.9	4490.9	1721.6	3650.5
B4DGL8;G3V1J3;G3XAC4;O75027;O75027-2	B4DGL8;G3V1J3;G3XAC4;O75027;O75027-2	5;5;5;5;5	5;5;5;5;5	5;5;5;5;5	ATP-binding cassette sub-family B member 7, mitochondrial	ABCB7	tr|B4DGL8|B4DGL8_HUMAN ATP-binding cassette sub-family B member 7, mitochondrial (Fragment) OS=Homo sapiens GN=ABCB7 PE=2 SV=1;tr|G3V1J3|G3V1J3_HUMAN ATP-binding cassette sub-family B member 7, mitochondrial OS=Homo sapiens GN=ABCB7 PE=3 SV=1;tr|G3XAC4|G3X	5	5	5	5	5	5	5	8.8	8.8	8.8	77.12	702	702;726;712;752;753	4.89		1	1		3	4		0	14.153	11319	2415.2	10536	4770.4	14249	3887.9	8098.6	4992	8043	6461.3	11319	2415.2	10536	4770.4	14249	3887.9	8098.6	4992	8043
B4DGM3;Q969G3-2;Q969G3;C0IMW5;B4DFR4;H7BXG8;H7C3F6;H7C048	B4DGM3;Q969G3-2;Q969G3;C0IMW5;B4DFR4;H7BXG8;H7C3F6	10;10;10;9;9;5;5;4	9;9;9;8;8;4;4;3	9;9;9;8;8;4;4;3	SWI/SNF-related matrix-associated actin-dependent regulator of chromatin subfamily E member 1	SMARCE1	tr|B4DGM3|B4DGM3_HUMAN SWI/SNF-related matrix-associated actin-dependent regulator of chromatin subfamily E member 1 OS=Homo sapiens GN=SMARCE1 PE=2 SV=1;sp|Q969G3-2|SMCE1_HUMAN Isoform 2 of SWI/SNF-related matrix-associated actin-dependent regulator of ch	8	10	9	9	10	9	9	31.3	29.5	29.5	44.77	393	393;363;411;328;341;177;189;157	2.84	6	3	3	4	1	2		0	36.067	21859	8693.9	19091	16840	27540	11871	17090	13091	13794	12950	21859	8693.9	19091	16840	27540	11871	17090	13091	13794
B4DGM4;Q9NX70	B4DGM4;Q9NX70	2;2	2;2	2;2	Mediator of RNA polymerase II transcription subunit 29	MED29	tr|B4DGM4|B4DGM4_HUMAN Mediator of RNA polymerase II transcription subunit 29 OS=Homo sapiens GN=MED29 PE=2 SV=1;sp|Q9NX70|MED29_HUMAN Mediator of RNA polymerase II transcription subunit 29 OS=Homo sapiens GN=MED29 PE=1 SV=1	2	2	2	2	2	2	2	30.2	30.2	30.2	14.974	139	139;200	4.5			1			1		0	18.173	4056.6	2919	4377.6	4942.4	5377.7	2853.2	3683.4	2682.8	3146.5	3985.6	4056.6	2919	4377.6	4942.4	5377.7	2853.2	3683.4	2682.8	3146.5
Q9ULH7-4;Q9ULH7;B4DGT8	Q9ULH7-4;Q9ULH7;B4DGT8	2;2;2	2;2;2	2;2;2	MKL/myocardin-like protein 2	MKL2	sp|Q9ULH7-4|MKL2_HUMAN Isoform 4 of MKL/myocardin-like protein 2 OS=Homo sapiens GN=MKL2;sp|Q9ULH7|MKL2_HUMAN MKL/myocardin-like protein 2 OS=Homo sapiens GN=MKL2 PE=1 SV=3;tr|B4DGT8|B4DGT8_HUMAN MKL/myocardin-like 2, isoform CRA_a OS=Homo sapiens GN=MKL2	3	2	2	2	2	2	2	2	2	2	114.12	1049	1049;1088;1099	4		1				1		0.002077	1.9764	2390	1259.6	2496.1	2982.9	3462.9	2271.2	1905.3	2126	1222.3	2531.7	2390	1259.6	2496.1	2982.9	3462.9	2271.2	1905.3	2126	1222.3
B4DGU4;P35222;P35222-2;C9IZ65;E9PDF9;E7EV28;E7EMJ5	B4DGU4;P35222	10;10;2;1;1;1;1	8;8;1;1;1;1;1	8;8;1;1;1;1;1	Catenin beta-1	CTNNB1	tr|B4DGU4|B4DGU4_HUMAN Catenin beta-1 OS=Homo sapiens GN=CTNNB1 PE=2 SV=1;sp|P35222|CTNB1_HUMAN Catenin beta-1 OS=Homo sapiens GN=CTNNB1 PE=1 SV=1	7	10	8	8	10	8	8	21.6	18.3	18.3	84.765	774	774;781;88;59;100;108;150	4.23	2	1	2	1	1	6		0	149.07	29722	7993.4	26256	17808	32258	13289	18415	13843	16659	16808	29722	7993.4	26256	17808	32258	13289	18415	13843	16659
B4DGU6;O95069	B4DGU6;O95069	1;1	1;1	1;1	Potassium channel subfamily K member 2	KCNK2	tr|B4DGU6|B4DGU6_HUMAN Potassium channel subfamily K member 2 OS=Homo sapiens GN=KCNK2 PE=2 SV=1;sp|O95069|KCNK2_HUMAN Potassium channel subfamily K member 2 OS=Homo sapiens GN=KCNK2 PE=2 SV=2	2	1	1	1	1	1	1	4.5	4.5	4.5	17.453	156	156;426	4				1				1	-2	4791.6	1611	4523.5	3865.3	5992.5	3341.8	3758.8	4052.2	3263.4	4113.9	4791.6	1611	4523.5	3865.3	5992.5	3341.8	3758.8	4052.2	3263.4
H7C584;B4DGY1;H0Y8E4;E9PH70;Q9ULH0-2;Q9ULH0-4;Q9ULH0	H7C584;B4DGY1;H0Y8E4;E9PH70;Q9ULH0-2;Q9ULH0-4;Q9ULH0	1;1;1;1;1;1;1	1;1;1;1;1;1;1	1;1;1;1;1;1;1	Kinase D-interacting substrate of 220 kDa	KIDINS220	tr|H7C584|H7C584_HUMAN Kinase D-interacting substrate of 220 kDa (Fragment) OS=Homo sapiens GN=KIDINS220 PE=4 SV=1;tr|B4DGY1|B4DGY1_HUMAN Kinase D-interacting substrate of 220 kDa OS=Homo sapiens GN=KIDINS220 PE=2 SV=1;tr|H0Y8E4|H0Y8E4_HUMAN Kinase D-inter	7	1	1	1	1	1	1	8.6	8.6	8.6	16.507	151	151;994;1057;1305;1672;1752;1771	1	1							0.0007722	2.2929	591.03	359.7	620.36	510.8	759.53	177.62	540.63	190.39	582.51	633.5	591.03	359.7	620.36	510.8	759.53	177.62	540.63	190.39	582.51
B4DGZ6;Q14693;D6W506;E7ESE7;F5GY24	B4DGZ6;Q14693;D6W506;E7ESE7;F5GY24	1;1;1;1;1	1;1;1;1;1	1;1;1;1;1	Phosphatidate phosphatase LPIN1	LPIN1	tr|B4DGZ6|B4DGZ6_HUMAN Phosphatidate phosphatase LPIN1 OS=Homo sapiens GN=LPIN1 PE=2 SV=1;sp|Q14693|LPIN1_HUMAN Phosphatidate phosphatase LPIN1 OS=Homo sapiens GN=LPIN1 PE=2 SV=2;tr|D6W506|D6W506_HUMAN Lipin 1, isoform CRA_a OS=Homo sapiens GN=LPIN1 PE=4 S	5	1	1	1	1	1	1	4.5	4.5	4.5	68.712	620	620;890;896;932;975	4				1				0	7.1358	696.71	303.24	773.24	802	647.21	529.35	421.23	328.56	425.02	767.98	696.71	303.24	773.24	802	647.21	529.35	421.23	328.56	425.02
B4DH44;P45985;P45985-2;H0YG34	B4DH44;P45985;P45985-2;H0YG34	8;8;8;5	8;8;8;5	8;8;8;5	Dual specificity mitogen-activated protein kinase kinase 4	MAP2K4	tr|B4DH44|B4DH44_HUMAN Dual-specificity mitogen-activated protein kinase kinase 4 OS=Homo sapiens GN=MAP2K4 PE=2 SV=1;sp|P45985|MP2K4_HUMAN Dual specificity mitogen-activated protein kinase kinase 4 OS=Homo sapiens GN=MAP2K4 PE=1 SV=1;sp|P45985-2|MP2K4_HUM	4	8	8	8	8	8	8	29	29	29	42.544	376	376;399;410;271	4.2	1		2	6	4	2		0	29.982	32663	10926	31275	22968	39337	17561	25575	19297	21668	24216	32663	10926	31275	22968	39337	17561	25575	19297	21668
B4DH53;Q66K74	B4DH53;Q66K74	18;18	18;18	18;18	Microtubule-associated protein 1S;MAP1S heavy chain;MAP1S light chain	MAP1S	tr|B4DH53|B4DH53_HUMAN MAP1S heavy chain OS=Homo sapiens GN=MAP1S PE=2 SV=1;sp|Q66K74|MAP1S_HUMAN Microtubule-associated protein 1S OS=Homo sapiens GN=MAP1S PE=1 SV=2	2	18	18	18	18	18	18	21.7	21.7	21.7	109.79	1033	1033;1059	4.77	3	1	1	7	9	12	2	0	127.97	72263	26342	70899	50235	88840	38442	55752	47527	52147	54839	72263	26342	70899	50235	88840	38442	55752	47527	52147
B4DH70;Q9UKB1-2;Q9UKB1-3;Q9UKB1;Q68DS0;Q9Y297-2;Q9Y297;E5RH92;E5RGC1	B4DH70;Q9UKB1-2;Q9UKB1-3;Q9UKB1;Q68DS0;Q9Y297-2;Q9Y297	3;3;3;3;2;2;2;1;1	3;3;3;3;2;2;2;1;1	3;3;3;3;2;2;2;1;1	F-box/WD repeat-containing protein 11;F-box/WD repeat-containing protein 1A	FBXW11;DKFZp781N011;BTRC	tr|B4DH70|B4DH70_HUMAN F-box/WD repeat-containing protein 11 OS=Homo sapiens GN=FBXW11 PE=2 SV=1;sp|Q9UKB1-2|FBW1B_HUMAN Isoform A of F-box/WD repeat-containing protein 11 OS=Homo sapiens GN=FBXW11;sp|Q9UKB1-3|FBW1B_HUMAN Isoform B of F-box/WD repeat-conta	9	3	3	3	3	3	3	6.5	6.5	6.5	58.764	510	510;508;529;542;564;569;605;74;197	3.17	2		1	2		1		0	8.1466	4864.6	1798.6	4737.3	3956	6456.7	2977.4	3553	3632.6	3765.2	3665.5	4864.6	1798.6	4737.3	3956	6456.7	2977.4	3553	3632.6	3765.2
B4DHJ7;Q12983	B4DHJ7;Q12983	2;2	2;2	2;2	BCL2/adenovirus E1B 19 kDa protein-interacting protein 3	BNIP3	tr|B4DHJ7|B4DHJ7_HUMAN BCL2/adenovirus E1B 19 kDa protein-interacting protein 3 OS=Homo sapiens GN=BNIP3 PE=2 SV=1;sp|Q12983|BNIP3_HUMAN BCL2/adenovirus E1B 19 kDa protein-interacting protein 3 OS=Homo sapiens GN=BNIP3 PE=1 SV=2	2	2	2	2	2	2	2	11.7	11.7	11.7	19.943	180	180;194	1	2							0	6.3823	4970.7	497.75	4536.3	1270.1	4725.6	1095.6	2689.9	1729.6	2318.2	2165.8	4970.7	497.75	4536.3	1270.1	4725.6	1095.6	2689.9	1729.6	2318.2
B4DT77;B4DHY4;P20073-2;P20073	B4DT77;B4DHY4;P20073-2;P20073	15;15;15;15	15;15;15;15	15;15;15;15	Annexin;Annexin A7	ANXA7	tr|B4DT77|B4DT77_HUMAN Annexin OS=Homo sapiens GN=ANXA7 PE=2 SV=1;tr|B4DHY4|B4DHY4_HUMAN Annexin OS=Homo sapiens GN=ANXA7 PE=2 SV=1;sp|P20073-2|ANXA7_HUMAN Isoform 2 of Annexin A7 OS=Homo sapiens GN=ANXA7;sp|P20073|ANXA7_HUMAN Annexin A7 OS=Homo sapiens GN	4	15	15	15	15	15	15	44.3	44.3	44.3	37.805	336	336;434;466;488	2.99	12	15	22	12	2	6	1	0	164.34	158760	54853	147860	109410	183340	86350	109190	96296	96308	108320	158760	54853	147860	109410	183340	86350	109190	96296	96308
B4DIE6;F5GXB6;F5H280;Q9NYS7	B4DIE6;F5GXB6;F5H280;Q9NYS7	2;1;1;1	2;1;1;1	2;1;1;1	WD repeat and SOCS box-containing protein 2	WSB2	tr|B4DIE6|B4DIE6_HUMAN WD repeat and SOCS box-containing protein 2 OS=Homo sapiens GN=WSB2 PE=2 SV=1;tr|F5GXB6|F5GXB6_HUMAN WD repeat and SOCS box-containing protein 2 (Fragment) OS=Homo sapiens GN=WSB2 PE=4 SV=1;tr|F5H280|F5H280_HUMAN WD repeat and SOCS b	4	2	2	2	2	2	2	5.2	5.2	5.2	47.187	421	421;245;406;404	6						2		0.0036928	1.694	107.14	0	0	65.495	134.46	0	0	0	82.109	70.96	107.14	0	0	65.495	134.46	0	0	0	82.109
B4DIF5;Q9NV96;Q9NV96-2;Q9NV96-3;E5RG19	B4DIF5;Q9NV96;Q9NV96-2;Q9NV96-3	4;4;3;2;1	4;4;3;2;1	4;4;3;2;1	Cell cycle control protein 50A	TMEM30A	tr|B4DIF5|B4DIF5_HUMAN Cell cycle control protein 50A OS=Homo sapiens GN=TMEM30A PE=2 SV=1;sp|Q9NV96|CC50A_HUMAN Cell cycle control protein 50A OS=Homo sapiens GN=TMEM30A PE=1 SV=1;sp|Q9NV96-2|CC50A_HUMAN Isoform 2 of Cell cycle control protein 50A OS=Homo	5	4	4	4	4	4	4	11.6	11.6	11.6	39.218	345	345;361;325;242;77	4	1	1			1	2		0	5.1028	28451	8701	27163	16137	34786	13220	21361	15245	18810	18221	28451	8701	27163	16137	34786	13220	21361	15245	18810
P05067-7;B4DII8;P05067-8;P05067-9;P05067;E9PEV0;P05067-2;P05067-3;P05067-4;P05067-5;P05067-6;H7C0V9;E9PG40;P05067-10	P05067-7;B4DII8;P05067-8;P05067-9;P05067;E9PEV0;P05067-2;P05067-3;P05067-4;P05067-5;P05067-6;H7C0V9;E9PG40	4;4;4;4;4;3;3;3;3;3;3;2;2;1	4;4;4;4;4;3;3;3;3;3;3;2;2;1	4;4;4;4;4;3;3;3;3;3;3;2;2;1	Amyloid beta A4 protein;N-APP;Soluble APP-alpha;Soluble APP-beta;C99;Beta-amyloid protein 42;Beta-amyloid protein 40;C83;P3(42);P3(40);C80;Gamma-secretase C-terminal fragment 59;Gamma-secretase C-terminal fragment 57;Gamma-secretase C-terminal fragment 50;C31	APP	sp|P05067-7|A4_HUMAN Isoform L-APP733 of Amyloid beta A4 protein OS=Homo sapiens GN=APP;tr|B4DII8|B4DII8_HUMAN Gamma-secretase C-terminal fragment 50 OS=Homo sapiens GN=APP PE=2 SV=1;sp|P05067-8|A4_HUMAN Isoform APP751 of Amyloid beta A4 protein OS=Homo sa	14	4	4	4	4	4	4	9.1	9.1	9.1	82.915	733	733;746;751;752;770;660;305;677;695;696;714;485;714;639	4.55			1	4	5	1		0	22.428	29084	10863	25786	23490	30403	14506	16381	13993	16260	17720	29084	10863	25786	23490	30403	14506	16381	13993	16260
B4DIJ9;Q59FJ7;H7BYT1;P48730-2;P48730	B4DIJ9;Q59FJ7;H7BYT1;P48730-2;P48730	8;8;8;8;8	7;7;7;7;7	2;2;2;2;2	Casein kinase I isoform delta	CSNK1D	tr|B4DIJ9|B4DIJ9_HUMAN Uncharacterized protein OS=Homo sapiens GN=CSNK1D PE=2 SV=1;tr|Q59FJ7|Q59FJ7_HUMAN Casein kinase 1, delta isoform 1 variant (Fragment) OS=Homo sapiens GN=CSNK1D PE=2 SV=1;tr|H7BYT1|H7BYT1_HUMAN Casein kinase 1, delta, isoform CRA_a O	5	8	7	2	8	7	2	29.9	27.5	7.7	34.482	298	298;342;358;409;415	4.83			1	3	5	3		0	17.413	47982	15707	44164	28794	60855	22348	36259	27807	34513	32903	47982	15707	44164	28794	60855	22348	36259	27807	34513
H3BMQ0;B4DIL8;P49815-6;P49815-5;P49815-3;P49815-2;P49815-4;P49815;H3BQK4	H3BMQ0;B4DIL8;P49815-6;P49815-5;P49815-3;P49815-2;P49815-4;P49815;H3BQK4	5;5;5;5;5;5;5;5;3	5;5;5;5;5;5;5;5;3	5;5;5;5;5;5;5;5;3	Tuberin	TSC2	tr|H3BMQ0|H3BMQ0_HUMAN Tuberin OS=Homo sapiens GN=TSC2 PE=4 SV=1;tr|B4DIL8|B4DIL8_HUMAN Tuberin OS=Homo sapiens GN=TSC2 PE=2 SV=1;sp|P49815-6|TSC2_HUMAN Isoform 6 of Tuberin OS=Homo sapiens GN=TSC2;sp|P49815-5|TSC2_HUMAN Isoform 5 of Tuberin OS=Homo sapien	9	5	5	5	5	5	5	3.8	3.8	3.8	194.39	1751	1751;1692;1704;1740;1763;1764;1784;1807;535	3.25		4	1	1	1	1		0	19.362	11217	4384.5	11109	9713.1	14342	8081.5	8595.2	9288.6	7914.8	9123.6	11217	4384.5	11109	9713.1	14342	8081.5	8595.2	9288.6	7914.8
B4DSJ8;Q5TCW7;B4DIQ0;O60942-3;O60942-4;O60942-2;O60942	B4DSJ8;Q5TCW7;B4DIQ0;O60942-3;O60942-4;O60942-2;O60942	1;1;1;1;1;1;1	1;1;1;1;1;1;1	1;1;1;1;1;1;1	mRNA-capping enzyme;Polynucleotide 5-triphosphatase;mRNA guanylyltransferase	RNGTT	tr|B4DSJ8|B4DSJ8_HUMAN cDNA FLJ50195, highly similar to mRNA capping enzyme OS=Homo sapiens GN=RNGTT PE=2 SV=1;tr|Q5TCW7|Q5TCW7_HUMAN RNA guanylyltransferase and 5-phosphatase OS=Homo sapiens GN=RNGTT PE=2 SV=1;tr|B4DIQ0|B4DIQ0_HUMAN cDNA FLJ51692, highly	7	1	1	1	1	1	1	1.9	1.9	1.9	59.083	514	514;541;568;457;541;574;597	5					1			0.00076702	2.1987	360.38	623.01	280.36	844.38	762.95	656.89	319.96	551.44	417.85	345.42	360.38	623.01	280.36	844.38	762.95	656.89	319.96	551.44	417.85
B4DIS3;Q9C005	B4DIS3;Q9C005	2;2	2;2	2;2	Protein dpy-30 homolog	LOC84661;DPY30	tr|B4DIS3|B4DIS3_HUMAN Dpy-30-like protein, isoform CRA_b OS=Homo sapiens GN=LOC84661 PE=2 SV=1;sp|Q9C005|DPY30_HUMAN Protein dpy-30 homolog OS=Homo sapiens GN=DPY30 PE=1 SV=1	2	2	2	2	2	2	2	31.7	31.7	31.7	13.866	120	120;99	2.25	2		1	1				0	18.219	3945.8	1445.1	3649.7	3438.1	4151	2135.4	2589.7	2111.4	2323	2467.7	3945.8	1445.1	3649.7	3438.1	4151	2135.4	2589.7	2111.4	2323
Q96BW9;C9J2U4;B4DIY7;G3V0F3;B4E101	Q96BW9;C9J2U4;B4DIY7;G3V0F3;B4E101	3;3;3;2;2	3;3;3;2;2	3;3;3;2;2	Phosphatidate cytidylyltransferase, mitochondrial	TAMM41	sp|Q96BW9|TAM41_HUMAN Mitochondrial translocator assembly and maintenance protein 41 homolog OS=Homo sapiens GN=TAMM41 PE=2 SV=1;tr|C9J2U4|C9J2U4_HUMAN Chromosome 3 open reading frame 31, isoform CRA_f OS=Homo sapiens GN=TAMM41 PE=4 SV=1;tr|B4DIY7|B4DIY7_H	5	3	3	3	3	3	3	13.3	13.3	13.3	35.907	316	316;337;452;107;151	2.5	2	2	1			1		0	16.449	12648	2919.1	11944	5331	13238	3995.1	7923.7	5261.4	7339.1	5966	12648	2919.1	11944	5331	13238	3995.1	7923.7	5261.4	7339.1
B4DIZ2;P61086;D6RDM7;C9JGP1;P61086-2;D6RFX1	B4DIZ2;P61086;D6RDM7;C9JGP1;P61086-2	8;8;7;5;4;1	8;8;7;5;4;1	8;8;7;5;4;1	Ubiquitin-conjugating enzyme E2 K	UBE2K	tr|B4DIZ2|B4DIZ2_HUMAN Ubiquitin-conjugating enzyme E2 K OS=Homo sapiens GN=UBE2K PE=2 SV=1;sp|P61086|UBE2K_HUMAN Ubiquitin-conjugating enzyme E2 K OS=Homo sapiens GN=UBE2K PE=1 SV=3;tr|D6RDM7|D6RDM7_HUMAN Ubiquitin-conjugating enzyme E2 K (Fragment) OS=Ho	6	8	8	8	8	8	8	61.2	61.2	61.2	15.81	139	139;200;123;157;149;44	3.51	12	4		4	6	6	3	0	80.485	40184	24068	39798	47714	52223	31095	29625	28028	26429	35067	40184	24068	39798	47714	52223	31095	29625	28028	26429
B4DJ25;E7EVK1;O75376	B4DJ25;E7EVK1;O75376	1;1;1	1;1;1	1;1;1	Nuclear receptor corepressor 1	NCOR1	tr|B4DJ25|B4DJ25_HUMAN Nuclear receptor corepressor 1 OS=Homo sapiens GN=NCOR1 PE=2 SV=1;tr|E7EVK1|E7EVK1_HUMAN Nuclear receptor corepressor 1 OS=Homo sapiens GN=NCOR1 PE=4 SV=1;sp|O75376|NCOR1_HUMAN Nuclear receptor corepressor 1 OS=Homo sapiens GN=NCOR1	3	1	1	1	1	1	1	1.5	1.5	1.5	111.47	1024	1024;2343;2440	2		1						0.0070703	1.4691	457.6	253.83	367.78	608.62	770.3	260.33	432.1	254.98	376.86	282.44	457.6	253.83	367.78	608.62	770.3	260.33	432.1	254.98	376.86
B4DJ68;Q5SZR4;Q9Y2W6-3;Q9Y2W6	B4DJ68;Q5SZR4;Q9Y2W6-3;Q9Y2W6	2;2;2;2	2;2;2;2	2;2;2;2	Tudor and KH domain-containing protein	TDRKH	tr|B4DJ68|B4DJ68_HUMAN Tudor and KH domain-containing protein OS=Homo sapiens GN=TDRKH PE=2 SV=1;tr|Q5SZR4|Q5SZR4_HUMAN Tudor and KH domain containing OS=Homo sapiens GN=TDRKH PE=2 SV=1;sp|Q9Y2W6-3|TDRKH_HUMAN Isoform 2 of Tudor and KH domain-containing pr	4	2	2	2	2	2	2	9.2	9.2	9.2	37.166	337	337;557;516;561	3.5	1					1		0	7.3312	656.14	407.18	925.51	652.34	935.53	389.17	646.34	607.53	457.32	590.07	656.14	407.18	925.51	652.34	935.53	389.17	646.34	607.53	457.32
B4DJC6;Q9Y3A2	B4DJC6;Q9Y3A2	2;2	2;2	2;2	Probable U3 small nucleolar RNA-associated protein 11	UTP11L	tr|B4DJC6|B4DJC6_HUMAN Probable U3 small nucleolar RNA-associated protein 11 OS=Homo sapiens GN=UTP11L PE=2 SV=1;sp|Q9Y3A2|UTP11_HUMAN Probable U3 small nucleolar RNA-associated protein 11 OS=Homo sapiens GN=UTP11L PE=1 SV=2	2	2	2	2	2	2	2	10.1	10.1	10.1	17.869	148	148;253	5.5					1	1		0.0007716	2.2764	3804	909.68	3481	1735.9	4580.7	1355.3	2948.2	1859	2683.2	2026.5	3804	909.68	3481	1735.9	4580.7	1355.3	2948.2	1859	2683.2
B4DJJ3;Q6NXT6-2;Q6NXT6	B4DJJ3;Q6NXT6-2;Q6NXT6	1;1;1	1;1;1	1;1;1	Transmembrane anterior posterior transformation protein 1 homolog	TAPT1	tr|B4DJJ3|B4DJJ3_HUMAN Transmembrane anterior posterior transformation protein 1 homolog OS=Homo sapiens GN=TAPT1 PE=2 SV=1;sp|Q6NXT6-2|TAPT1_HUMAN Isoform 2 of Transmembrane anterior posterior transformation protein 1 homolog OS=Homo sapiens GN=TAPT1;sp|Q	3	1	1	1	1	1	1	3.5	3.5	3.5	52.104	456	456;562;567	6						2		0.0020778	1.9833	1679.2	138.17	1546.8	380.36	1916	164.89	950.17	536.78	930.59	621.65	1679.2	138.17	1546.8	380.36	1916	164.89	950.17	536.78	930.59
H3BN95;H3BP17;H3BMK7;H3BRY6;B4DVT3;B4DJL6;B4DVD5;Q96SY0-3;Q96SY0	H3BN95;H3BP17;H3BMK7;H3BRY6;B4DVT3;B4DJL6;B4DVD5;Q96SY0-3;Q96SY0	1;1;1;1;1;1;1;1;1	1;1;1;1;1;1;1;1;1	1;1;1;1;1;1;1;1;1	von Willebrand factor A domain-containing protein 9	VWA9	tr|H3BN95|H3BN95_HUMAN UPF0464 protein C15orf44 (Fragment) OS=Homo sapiens GN=C15orf44 PE=4 SV=1;tr|H3BP17|H3BP17_HUMAN UPF0464 protein C15orf44 OS=Homo sapiens GN=C15orf44 PE=4 SV=1;tr|H3BMK7|H3BMK7_HUMAN UPF0464 protein C15orf44 (Fragment) OS=Homo sapien	9	1	1	1	1	1	1	12.7	12.7	12.7	7.7237	71	71;154;169;468;482;554;439;461;518	4				1				0.0024377	1.8877	469.74	129.82	440.8	338.86	686.77	247.96	437.96	344.55	391.99	368.06	469.74	129.82	440.8	338.86	686.77	247.96	437.96	344.55	391.99
B4DJP7;P62318	B4DJP7;P62318	5;5	5;5	4;4	Small nuclear ribonucleoprotein Sm D3	SNRPD3	tr|B4DJP7|B4DJP7_HUMAN Small nuclear ribonucleoprotein Sm D3 OS=Homo sapiens GN=SNRPD3 PE=2 SV=1;sp|P62318|SMD3_HUMAN Small nuclear ribonucleoprotein Sm D3 OS=Homo sapiens GN=SNRPD3 PE=1 SV=1	2	5	5	4	4	4	4	55.8	55.8	50	13.291	120	120;126	3.76	5	9	6	4	1	7	5	0	84.257	38894	17881	35032	35940	48212	22672	27282	24669	25125	21800	38894	17881	35032	35940	48212	22672	27282	24669	25125
B4DJV2;O75390;H0YIC4;F8VRI6;F8VPA1;F8VR34;F8VPF9;F8VTT8;F8W1S4;F8W4S1;H0YH82;F8W642;F8VZK9;F8VX07;F8VRP1;F8VX68;F8VWQ5;F8W0J2;F8VVF6;F8VU34	B4DJV2;O75390	16;16;5;5;5;4;3;3;3;3;3;2;2;2;2;2;2;1;1;1	16;16;5;5;5;4;3;3;3;3;3;2;2;2;2;2;2;1;1;1	15;15;5;5;5;3;3;2;3;2;3;2;2;2;2;2;1;0;0;0	Citrate synthase;Citrate synthase, mitochondrial	CS	tr|B4DJV2|B4DJV2_HUMAN Citrate synthase OS=Homo sapiens GN=CS PE=2 SV=1;sp|O75390|CISY_HUMAN Citrate synthase, mitochondrial OS=Homo sapiens GN=CS PE=1 SV=2	20	16	16	15	16	16	15	39.3	39.3	37.3	50.431	453	453;466;123;140;144;146;141;149;157;178;190;66;81;114;118;120;132;75;139;142	4.41	5	4	6	19	17	16	3	0	184.26	174940	26465	172640	49177	211510	40009	132500	59995	119340	77159	174940	26465	172640	49177	211510	40009	132500	59995	119340
B4DK30;Q15029	B4DK30;Q15029	41;41	40;40	40;40	116 kDa U5 small nuclear ribonucleoprotein component	EFTUD2	tr|B4DK30|B4DK30_HUMAN 116 kDa U5 small nuclear ribonucleoprotein component OS=Homo sapiens GN=EFTUD2 PE=2 SV=1;sp|Q15029|U5S1_HUMAN 116 kDa U5 small nuclear ribonucleoprotein component OS=Homo sapiens GN=EFTUD2 PE=1 SV=1	2	41	40	40	41	40	40	59	58	58	105.38	937	937;972	4.14	6	16	23	38	38	25	2	0	323.31	247530	90474	239080	171610	331510	131440	194580	138100	182170	166900	247530	90474	239080	171610	331510	131440	194580	138100	182170
B4DSJ0;B4DK80;Q13472-2;Q13472	B4DSJ0;B4DK80;Q13472-2;Q13472	1;1;1;1	1;1;1;1	1;1;1;1	DNA topoisomerase 3-alpha	TOP3A	tr|B4DSJ0|B4DSJ0_HUMAN DNA topoisomerase 3-alpha OS=Homo sapiens GN=TOP3A PE=2 SV=1;tr|B4DK80|B4DK80_HUMAN DNA topoisomerase OS=Homo sapiens GN=TOP3A PE=2 SV=1;sp|Q13472-2|TOP3A_HUMAN Isoform Short of DNA topoisomerase 3-alpha OS=Homo sapiens GN=TOP3A;sp|Q	4	1	1	1	1	1	1	2.4	2.4	2.4	57.922	531	531;906;976;1001	1	2							0.00058286	2.3862	1443.1	326.68	1340.6	714.02	1824.3	624.32	1180.3	667.42	1116.5	731.05	1443.1	326.68	1340.6	714.02	1824.3	624.32	1180.3	667.42	1116.5
B4DK85;B4DQF2;H7BYU3;H7BYV5;H0YGN6;H0YHR0;Q5VZ03-3	B4DK85;B4DQF2	6;3;1;1;1;1;1	1;0;1;1;1;1;1	0;0;0;0;0;0;0			tr|B4DK85|B4DK85_HUMAN Glutaryl-CoA dehydrogenase, mitochondrial OS=Homo sapiens GN=GCDH PE=2 SV=1;tr|B4DQF2|B4DQF2_HUMAN Glutaryl-CoA dehydrogenase, mitochondrial OS=Homo sapiens GN=GCDH PE=2 SV=1	7	6	1	0	5	0	0	17.3	1.8	0	42.328	394	394;328;86;104;114;115;135	NaN								1	-2	0	0	0	0	0	0	0	0	0	0	0	0	0	0	0	0	0	0	0
B4DKA8;H7BYP2	B4DKA8	4;1	4;1	1;0	Ubiquitin carboxyl-terminal hydrolase 8	USP8	tr|B4DKA8|B4DKA8_HUMAN Ubiquitin carboxyl-terminal hydrolase OS=Homo sapiens GN=USP8 PE=2 SV=1	2	4	4	1	4	4	1	6.3	6.3	1.8	115.08	1012	1012;331	3.57	2		1	1	2	1		0	37.24	6493.4	2368.8	6081.6	5556	7844	4138.4	4222.1	4784.3	3707.2	5702	6493.4	2368.8	6081.6	5556	7844	4138.4	4222.1	4784.3	3707.2
B4DKB9;E7EWT6;Q9P1Z2-4;Q9P1Z2-2;Q9P1Z2-3;Q9P1Z2	B4DKB9;E7EWT6;Q9P1Z2-4;Q9P1Z2-2;Q9P1Z2-3;Q9P1Z2	1;1;1;1;1;1	1;1;1;1;1;1	1;1;1;1;1;1	Calcium-binding and coiled-coil domain-containing protein 1	CALCOCO1	tr|B4DKB9|B4DKB9_HUMAN Calcium-binding and coiled-coil domain-containing protein 1 OS=Homo sapiens GN=CALCOCO1 PE=2 SV=1;tr|E7EWT6|E7EWT6_HUMAN Calcium-binding and coiled-coil domain-containing protein 1 OS=Homo sapiens GN=CALCOCO1 PE=4 SV=2;sp|Q9P1Z2-4|CA	6	1	1	1	1	1	1	6.4	6.4	6.4	25.091	218	218;629;606;633;690;691	2	1	1	1					0.0005823	2.3712	898.6	443.59	709.87	752.25	1203	694.69	750.34	763.24	680.13	846.67	898.6	443.59	709.87	752.25	1203	694.69	750.34	763.24	680.13
B4DKC2;Q7L099;Q7L099-2;Q7L099-4;Q7L099-3;D6RCQ1	B4DKC2;Q7L099;Q7L099-2;Q7L099-4;Q7L099-3	3;3;2;2;2;1	2;2;1;1;1;1	2;2;1;1;1;1	Protein RUFY3	RUFY3	tr|B4DKC2|B4DKC2_HUMAN Protein RUFY3 OS=Homo sapiens GN=RUFY3 PE=2 SV=1;sp|Q7L099|RUFY3_HUMAN Protein RUFY3 OS=Homo sapiens GN=RUFY3 PE=1 SV=1;sp|Q7L099-2|RUFY3_HUMAN Isoform 2 of Protein RUFY3 OS=Homo sapiens GN=RUFY3;sp|Q7L099-4|RUFY3_HUMAN Isoform 4 of	6	3	2	2	3	2	2	6.8	5.1	5.1	51.401	453	453;469;506;567;620;201	2.33		2	1					0.0029856	1.8056	5631	1920.4	5318.4	3467.8	8210.6	2745.7	5438.9	3279.1	4471.1	3118.8	5631	1920.4	5318.4	3467.8	8210.6	2745.7	5438.9	3279.1	4471.1
B4DL02;P29353-7;P29353-6;P29353-2;P29353;P29353-3;P29353-5;H0Y539;E9PFM5;Q5T181;Q5T188;Q5T182;P98077	B4DL02;P29353-7;P29353-6;P29353-2;P29353;P29353-3;P29353-5;H0Y539;E9PFM5	8;8;8;7;7;6;5;4;4;2;2;2;1	8;8;8;7;7;6;5;4;4;2;2;2;1	8;8;8;7;7;6;5;4;4;2;2;2;1	SHC-transforming protein 1	SHC1	tr|B4DL02|B4DL02_HUMAN SHC-transforming protein 1 OS=Homo sapiens GN=SHC1 PE=2 SV=1;sp|P29353-7|SHC1_HUMAN Isoform 7 of SHC-transforming protein 1 OS=Homo sapiens GN=SHC1;sp|P29353-6|SHC1_HUMAN Isoform 6 of SHC-transforming protein 1 OS=Homo sapiens GN=SHC	13	8	8	8	8	8	8	21	21	21	56.177	520	520;474;584;473;583;428;369;297;305;137;200;200;582	3.5	1	2	3	4		2		0	35.522	22607	16147	22686	32514	28621	19470	16748	17793	15743	18576	22607	16147	22686	32514	28621	19470	16748	17793	15743
F2Z2E1;F5GZX9;F5GY05;B4DL34;Q96EK7	F2Z2E1;F5GZX9;F5GY05;B4DL34;Q96EK7	1;1;1;1;1	1;1;1;1;1	1;1;1;1;1	Constitutive coactivator of peroxisome proliferator-activated receptor gamma	FAM120B	tr|F2Z2E1|F2Z2E1_HUMAN Constitutive coactivator of peroxisome proliferator-activated receptor gamma OS=Homo sapiens GN=FAM120B PE=4 SV=1;tr|F5GZX9|F5GZX9_HUMAN Constitutive coactivator of peroxisome proliferator-activated receptor gamma OS=Homo sapiens GN=	5	1	1	1	1	1	1	1.3	1.3	1.3	101.06	891	891;922;933;242;910	3			1					0	3.8234	375.87	133.79	310.86	235.51	690.36	125.32	412.74	134.99	365.04	99.183	375.87	133.79	310.86	235.51	690.36	125.32	412.74	134.99	365.04
B4DL79;O95235;H0YAC9	B4DL79;O95235;H0YAC9	2;2;1	2;2;1	2;2;1	Kinesin-like protein KIF20A	KIF20A	tr|B4DL79|B4DL79_HUMAN Kinesin-like protein KIF20A OS=Homo sapiens GN=KIF20A PE=2 SV=1;sp|O95235|KI20A_HUMAN Kinesin-like protein KIF20A OS=Homo sapiens GN=KIF20A PE=1 SV=1;tr|H0YAC9|H0YAC9_HUMAN Kinesin-like protein KIF20A (Fragment) OS=Homo sapiens GN=KI	3	2	2	2	2	2	2	2.9	2.9	2.9	98.099	872	872;890;82	2	1		1					0	3.857	90.204	0	72.178	127.53	342.87	98.669	0	80.362	103.73	81.619	90.204	0	72.178	127.53	342.87	98.669	0	80.362	103.73
B4DLC8;G3V268;G3V2M6;P52630	B4DLC8;G3V268;G3V2M6;P52630	1;1;1;1	1;1;1;1	1;1;1;1	Signal transducer and activator of transcription 2	STAT2	tr|B4DLC8|B4DLC8_HUMAN Signal transducer and activator of transcription 2 OS=Homo sapiens GN=STAT2 PE=2 SV=1;tr|G3V268|G3V268_HUMAN Signal transducer and activator of transcription 2 OS=Homo sapiens GN=STAT2 PE=4 SV=1;tr|G3V2M6|G3V2M6_HUMAN Signal transduc	4	1	1	1	1	1	1	5.2	5.2	5.2	52.998	460	460;575;847;851	1	2							0	34.305	1745	1281.2	1740.7	2218.2	1940.7	2276.7	1639.9	1603.4	2294.8	2744.2	1745	1281.2	1740.7	2218.2	1940.7	2276.7	1639.9	1603.4	2294.8
E9PQ61;B4DLG2;O75152;E9PBY7	E9PQ61;B4DLG2;O75152;E9PBY7	6;6;6;5	6;6;6;5	6;6;6;5	Zinc finger CCCH domain-containing protein 11A	ZC3H11A	tr|E9PQ61|E9PQ61_HUMAN Zinc finger CCCH domain-containing protein 11A OS=Homo sapiens GN=ZC3H11A PE=4 SV=1;tr|B4DLG2|B4DLG2_HUMAN Zinc finger CCCH domain-containing protein 11A OS=Homo sapiens GN=ZC3H11A PE=2 SV=1;sp|O75152|ZC11A_HUMAN Zinc finger CCCH dom	4	6	6	6	6	6	6	11.2	11.2	11.2	72.531	652	652;756;810;515	3	3	1		3	2			0	79.357	20240	5754.7	19366	11507	25148	8405.6	14783	10671	14365	11751	20240	5754.7	19366	11507	25148	8405.6	14783	10671	14365
Q9H910;B4DLH4;A6NGP5;Q9H910-2;H3BU16;H3BMV3;H3BMT0;H3BTV5;B4DL85;H3BMM8;B4E1P3;H3BS08	Q9H910;B4DLH4;A6NGP5;Q9H910-2;H3BU16;H3BMV3;H3BMT0;H3BTV5;B4DL85	13;13;12;11;10;10;8;8;8;3;3;1	13;13;12;11;10;10;8;8;8;3;3;1	13;13;12;11;10;10;8;8;8;3;3;1	Hematological and neurological expressed 1-like protein	HN1L	sp|Q9H910|HN1L_HUMAN Hematological and neurological expressed 1-like protein OS=Homo sapiens GN=HN1L PE=1 SV=1;tr|B4DLH4|B4DLH4_HUMAN Hematological and neurological-expressed 1-like protein OS=Homo sapiens GN=HN1L PE=2 SV=1;tr|A6NGP5|A6NGP5_HUMAN Hematolog	12	13	13	13	13	13	13	80.5	80.5	80.5	20.063	190	190;218;178;174;167;190;115;116;208;70;98;77	3.88	4	8	8	8	13	7	1	0	111.24	77222	78019	76057	158610	103920	101500	55910	77979	52072	74984	77222	78019	76057	158610	103920	101500	55910	77979	52072
B4DLN1;B4E1E9;I3L1E8	B4DLN1;B4E1E9	11;6;1	11;6;1	0;0;0			tr|B4DLN1|B4DLN1_HUMAN Mitochondrial dicarboxylate carrier OS=Homo sapiens GN=SLC25A10 PE=2 SV=1;tr|B4E1E9|B4E1E9_HUMAN Mitochondrial dicarboxylate carrier OS=Homo sapiens GN=SLC25A10 PE=2 SV=1	3	11	11	0	11	11	0	31.2	31.2	0	48.099	442	442;244;113	4.26			12	12	8	7		0	77.3	75152	20760	74470	36959	92883	27856	55462	31969	49792	40058	75152	20760	74470	36959	92883	27856	55462	31969	49792
B9ZVU6;Q7KYR7-3;B4DLP9;Q7KYR7;Q7KYR7-1;E9PH07;Q8WVV5-4;Q8WVV5	B9ZVU6;Q7KYR7-3;B4DLP9;Q7KYR7;Q7KYR7-1;E9PH07;Q8WVV5-4;Q8WVV5	2;2;2;2;2;1;1;1	2;2;2;2;2;1;1;1	2;2;2;2;2;1;1;1	Butyrophilin subfamily 2 member A1;Butyrophilin subfamily 2 member A2	BTN2A1;BTN2A2	tr|B9ZVU6|B9ZVU6_HUMAN Butyrophilin subfamily 2 member A1 OS=Homo sapiens GN=BTN2A1 PE=4 SV=1;sp|Q7KYR7-3|BT2A1_HUMAN Isoform 3 of Butyrophilin subfamily 2 member A1 OS=Homo sapiens GN=BTN2A1;tr|B4DLP9|B4DLP9_HUMAN Butyrophilin subfamily 2 member A1 OS=Hom	8	2	2	2	2	2	2	3.8	3.8	3.8	60.041	529	529;375;466;527;528;313;407;523	2	2			1				0.0035218	1.7402	7074.7	3664.4	6659.3	8034.2	8418	4564.7	5260.7	5093.6	5259.2	5765.9	7074.7	3664.4	6659.3	8034.2	8418	4564.7	5260.7	5093.6	5259.2
E9PF10;B4DLT2;O75694-2;O75694	E9PF10;B4DLT2;O75694-2;O75694	17;17;17;17	17;17;17;17	17;17;17;17	Nuclear pore complex protein Nup155	NUP155	tr|E9PF10|E9PF10_HUMAN Nuclear pore complex protein Nup155 OS=Homo sapiens GN=NUP155 PE=4 SV=1;tr|B4DLT2|B4DLT2_HUMAN Nuclear pore complex protein Nup155 OS=Homo sapiens GN=NUP155 PE=2 SV=1;sp|O75694-2|NU155_HUMAN Isoform 2 of Nuclear pore complex protein	4	17	17	17	17	17	17	16.7	16.7	16.7	148.09	1327	1327;1353;1332;1391	4.19	4	4	3	1	12	7	1	0	96.716	59678	15032	56870	24802	90995	18343	50346	24151	52188	30343	59678	15032	56870	24802	90995	18343	50346	24151	52188
Q7Z721;B4DLT4;P23443-2;P23443;F6UYM1;Q9UBS0	Q7Z721;B4DLT4;P23443-2;P23443;F6UYM1	4;4;4;4;3;1	4;4;4;4;3;1	4;4;4;4;3;1	Ribosomal protein S6 kinase beta-1	RPS6KB1	tr|Q7Z721|Q7Z721_HUMAN RPS6KB1 protein OS=Homo sapiens GN=RPS6KB1 PE=2 SV=1;tr|B4DLT4|B4DLT4_HUMAN Ribosomal protein S6 kinase beta-1 OS=Homo sapiens GN=RPS6KB1 PE=2 SV=1;sp|P23443-2|KS6B1_HUMAN Isoform Alpha II of Ribosomal protein S6 kinase beta-1 OS=Hom	6	4	4	4	4	4	4	8.2	8.2	8.2	51.016	451	451;472;502;525;502;482	5.33				1	4	4		0	7.1036	16308	9651.4	15495	15773	19947	11564	10950	11104	11556	12803	16308	9651.4	15495	15773	19947	11564	10950	11104	11556
F5H6G7;Q9BSC4-2;B4DLV0;Q9BSC4;H7C1Z3;Q9BSC4-3	F5H6G7;Q9BSC4-2;B4DLV0;Q9BSC4;H7C1Z3	4;4;4;4;2;1	4;4;4;4;2;1	4;4;4;4;2;1	Nucleolar protein 10	NOL10	tr|F5H6G7|F5H6G7_HUMAN Nucleolar protein 10 OS=Homo sapiens GN=NOL10 PE=4 SV=1;sp|Q9BSC4-2|NOL10_HUMAN Isoform 2 of Nucleolar protein 10 OS=Homo sapiens GN=NOL10;tr|B4DLV0|B4DLV0_HUMAN Nucleolar protein 10 OS=Homo sapiens GN=NOL10 PE=2 SV=1;sp|Q9BSC4|NOL10	6	4	4	4	4	4	4	11	11	11	74.382	638	638;638;662;688;252;195	3.8	2				1	2		0	18.648	3756.3	1370	3226.6	2570.1	4840.1	1564.3	2848.4	1973.7	2818.1	2417	3756.3	1370	3226.6	2570.1	4840.1	1564.3	2848.4	1973.7	2818.1
F8WB55;B4DLZ9;Q5VTB9	F8WB55;B4DLZ9;Q5VTB9	1;1;1	1;1;1	1;1;1	E3 ubiquitin-protein ligase RNF220	RNF220	tr|F8WB55|F8WB55_HUMAN E3 ubiquitin-protein ligase RNF220 OS=Homo sapiens GN=RNF220 PE=4 SV=1;tr|B4DLZ9|B4DLZ9_HUMAN E3 ubiquitin-protein ligase RNF220 OS=Homo sapiens GN=RNF220 PE=2 SV=1;sp|Q5VTB9|RN220_HUMAN E3 ubiquitin-protein ligase RNF220 OS=Homo sap	3	1	1	1	1	1	1	5.2	5.2	5.2	34.796	309	309;353;566	6						1		0	3.8253	423.99	145.07	524.34	293.87	397.2	148.19	136.02	148.82	266.89	77.405	423.99	145.07	524.34	293.87	397.2	148.19	136.02	148.82	266.89
F5H6Y7;F8VS23;F5H7B0;F8VNU1;B4DM01;Q15477	F5H6Y7;F8VS23;F5H7B0;F8VNU1;B4DM01;Q15477	1;1;1;1;1;1	1;1;1;1;1;1	1;1;1;1;1;1	Helicase SKI2W	SKIV2L	tr|F5H6Y7|F5H6Y7_HUMAN Helicase SKI2W OS=Homo sapiens GN=SKIV2L PE=4 SV=1;tr|F8VS23|F8VS23_HUMAN Helicase SKI2W OS=Homo sapiens GN=SKIV2L PE=4 SV=1;tr|F5H7B0|F5H7B0_HUMAN Helicase SKI2W OS=Homo sapiens GN=SKIV2L PE=4 SV=1;tr|F8VNU1|F8VNU1_HUMAN Helicase SK	6	1	1	1	1	1	1	1.4	1.4	1.4	97.536	880	880;1053;1053;1088;1088;1246	1.5	1	1						0	4.475	988.42	400.63	1227.9	825.46	1617.7	657.73	981.71	550.96	762.45	868.98	988.42	400.63	1227.9	825.46	1617.7	657.73	981.71	550.96	762.45
B4DM74;Q02543	B4DM74;Q02543	8;8	8;8	8;8	60S ribosomal protein L18a	RPL18A	tr|B4DM74|B4DM74_HUMAN 60S ribosomal protein L18a OS=Homo sapiens GN=RPL18A PE=2 SV=1;sp|Q02543|RL18A_HUMAN 60S ribosomal protein L18a OS=Homo sapiens GN=RPL18A PE=1 SV=2	2	8	8	8	8	8	8	45.5	45.5	45.5	18.11	154	154;176	4.03		11	17	12	8	12	3	0	90.528	134420	43658	118010	113870	149520	85918	85896	95074	74850	89581	134420	43658	118010	113870	149520	85918	85896	95074	74850
H7BXK4;C9IYS7;Q5TA45-2;B4DM87;Q5TA45-3;Q5TA45;G3V1S5	H7BXK4;C9IYS7;Q5TA45-2;B4DM87;Q5TA45-3;Q5TA45;G3V1S5	1;1;1;1;1;1;1	1;1;1;1;1;1;1	1;1;1;1;1;1;1	Integrator complex subunit 11	CPSF3L	tr|H7BXK4|H7BXK4_HUMAN Integrator complex subunit 11 OS=Homo sapiens GN=CPSF3L PE=4 SV=1;tr|C9IYS7|C9IYS7_HUMAN Cleavage and polyadenylation specific factor 3-like, isoform CRA_i OS=Homo sapiens GN=CPSF3L PE=4 SV=1;sp|Q5TA45-2|INT11_HUMAN Isoform 2 of Inte	7	1	1	1	1	1	1	2.5	2.5	2.5	45.245	402	402;502;499;571;578;600;606	2		1						0.00058061	2.334	1667.7	885.32	1593.1	1164.1	2133	789.83	1502.7	972.26	1255	1164.5	1667.7	885.32	1593.1	1164.1	2133	789.83	1502.7	972.26	1255
B4DME2;Q9BZL4-3;Q9BZL4-4;Q9BZL4;B5MEC7;Q9BZL4-2	B4DME2;Q9BZL4-3;Q9BZL4-4;Q9BZL4;B5MEC7;Q9BZL4-2	3;3;3;3;2;2	3;3;3;3;2;2	3;3;3;3;2;2	Protein phosphatase 1 regulatory subunit 12C	PPP1R12C	tr|B4DME2|B4DME2_HUMAN Protein phosphatase 1 regulatory subunit 12C OS=Homo sapiens GN=PPP1R12C PE=2 SV=1;sp|Q9BZL4-3|PP12C_HUMAN Isoform 3 of Protein phosphatase 1 regulatory subunit 12C OS=Homo sapiens GN=PPP1R12C;sp|Q9BZL4-4|PP12C_HUMAN Isoform 4 of Pro	6	3	3	3	3	3	3	5.5	5.5	5.5	77.168	707	707;780;781;782;719;719	2.25	1	2		1				0	3.8379	7054.6	3330.7	6529.2	6685.2	8795.2	5513.5	5369.6	5546.9	5019.7	5426.3	7054.6	3330.7	6529.2	6685.2	8795.2	5513.5	5369.6	5546.9	5019.7
H0YBT6;H0YB25;E5RHA3;B4DMI5;Q86X53	H0YBT6;H0YB25;E5RHA3;B4DMI5;Q86X53	1;1;1;1;1	1;1;1;1;1	1;1;1;1;1	Glutamate-rich protein 1	ERICH1	tr|H0YBT6|H0YBT6_HUMAN Glutamate-rich protein 1 (Fragment) OS=Homo sapiens GN=ERICH1 PE=4 SV=1;tr|H0YB25|H0YB25_HUMAN Glutamate-rich protein 1 (Fragment) OS=Homo sapiens GN=ERICH1 PE=4 SV=1;tr|E5RHA3|E5RHA3_HUMAN Glutamate-rich protein 1 OS=Homo sapiens GN	5	1	1	1	1	1	1	13.7	13.7	13.7	13.513	124	124;223;345;422;443	1.5	1	1						0	4.6426	75.284	56.617	0	125.42	99.878	0	0	0	209.57	59.507	75.284	56.617	0	125.42	99.878	0	0	0	209.57
B4DMI6;Q5MNZ6;I3L3A5;I3L1D0;I3L4S6	B4DMI6;Q5MNZ6	3;3;1;1;1	3;3;1;1;1	3;3;1;1;1	WD repeat domain phosphoinositide-interacting protein 3	WDR45L;WDR45B	tr|B4DMI6|B4DMI6_HUMAN WD repeat domain phosphoinositide-interacting protein 3 OS=Homo sapiens GN=WDR45L PE=2 SV=1;sp|Q5MNZ6|WIPI3_HUMAN WD repeat domain phosphoinositide-interacting protein 3 OS=Homo sapiens GN=WDR45L PE=2 SV=2	5	3	3	3	3	3	3	12	12	12	35.175	316	316;344;124;174;201	4.17			2	2	1	1		0	17.492	5402.6	2368	4984.1	3986	6645.2	3270.5	3606	2832	3391.5	4083	5402.6	2368	4984.1	3986	6645.2	3270.5	3606	2832	3391.5
B4DML5;G3XAG9;Q9BYM8;A6PVJ6;Q5JWR1;A6PVJ7;H0Y4S7;E9PFQ1;Q9BYM8-4;Q9BYM8-3	B4DML5;G3XAG9;Q9BYM8;A6PVJ6;Q5JWR1;A6PVJ7;H0Y4S7;E9PFQ1;Q9BYM8-4;Q9BYM8-3	2;2;2;1;1;1;1;1;1;1	2;2;2;1;1;1;1;1;1;1	2;2;2;1;1;1;1;1;1;1	RanBP-type and C3HC4-type zinc finger-containing protein 1	RBCK1	tr|B4DML5|B4DML5_HUMAN RanBP-type and C3HC4-type zinc finger-containing protein 1 OS=Homo sapiens GN=RBCK1 PE=2 SV=1;tr|G3XAG9|G3XAG9_HUMAN HCG2019817, isoform CRA_d OS=Homo sapiens GN=RBCK1 PE=4 SV=1;sp|Q9BYM8|HOIL1_HUMAN RanBP-type and C3HC4-type zinc fi	10	2	2	2	2	2	2	13.6	13.6	13.6	30.289	272	272;336;510;105;117;117;255;263;230;468	4	1				1	1		0	10.835	3514.5	2373.4	3408.7	3666.5	4379.8	2490.5	2521.7	2556.1	2606.5	3025.4	3514.5	2373.4	3408.7	3666.5	4379.8	2490.5	2521.7	2556.1	2606.5
P32322;B4DMU0;A6NFM2;E2QRB3	P32322;B4DMU0;A6NFM2	7;7;5;2	6;6;4;2	6;6;4;2	Pyrroline-5-carboxylate reductase 1, mitochondrial	PYCR1	sp|P32322|P5CR1_HUMAN Pyrroline-5-carboxylate reductase 1, mitochondrial OS=Homo sapiens GN=PYCR1 PE=1 SV=2;tr|B4DMU0|B4DMU0_HUMAN Pyrroline-5-carboxylate reductase OS=Homo sapiens GN=PYCR1 PE=2 SV=1;tr|A6NFM2|A6NFM2_HUMAN Pyrroline-5-carboxylate reductase	4	7	6	6	7	6	6	27.9	23.8	23.8	33.36	319	319;346;316;272	5.27	2	2	1	1	1	7	8	0	59.416	41489	12592	39565	18232	46039	14974	26728	20910	23975	24306	41489	12592	39565	18232	46039	14974	26728	20910	23975
B4DN34;Q96GC5;F5H702;F5H8D0	B4DN34;Q96GC5;F5H702;F5H8D0	3;3;2;2	3;3;2;2	3;3;2;2	39S ribosomal protein L48, mitochondrial	MRPL48	tr|B4DN34|B4DN34_HUMAN 39S ribosomal protein L48, mitochondrial OS=Homo sapiens GN=MRPL48 PE=2 SV=1;sp|Q96GC5|RM48_HUMAN 39S ribosomal protein L48, mitochondrial OS=Homo sapiens GN=MRPL48 PE=1 SV=2;tr|F5H702|F5H702_HUMAN 39S ribosomal protein L48, mitochon	4	3	3	3	3	3	3	17	17	17	21.749	194	194;212;113;121	5.14			1	2		3	1	0	8.8183	19440	6820.9	18044	11654	22382	8612.9	14578	9034.7	13660	10383	19440	6820.9	18044	11654	22382	8612.9	14578	9034.7	13660
E7ETU5;B4DN88;P29558-2;P29558;E7EPF2;C9J9B2;C9JIJ9;Q6XE24-3;Q6XE24-4;G5E9J9;Q6XE24-2;Q6XE24	E7ETU5;B4DN88;P29558-2;P29558;E7EPF2;C9J9B2;C9JIJ9;Q6XE24-3;Q6XE24-4;G5E9J9;Q6XE24-2;Q6XE24	4;4;4;4;3;2;2;2;2;2;2;2	4;4;4;4;3;2;2;2;2;2;2;2	2;2;2;2;1;1;1;1;1;1;1;1	RNA-binding motif, single-stranded-interacting protein 1;RNA-binding motif, single-stranded-interacting protein 3	RBMS1;RBMS3	tr|E7ETU5|E7ETU5_HUMAN RNA-binding motif, single-stranded-interacting protein 1 OS=Homo sapiens GN=RBMS1 PE=4 SV=1;tr|B4DN88|B4DN88_HUMAN RNA-binding motif, single-stranded-interacting protein 1 OS=Homo sapiens GN=RBMS1 PE=2 SV=1;sp|P29558-2|RBMS1_HUMAN Is	12	4	4	2	4	4	2	12.7	12.7	8.1	40.147	370	370;419;403;406;128;264;436;419;420;421;433;437	4.12			4	6	6			0	13.622	34969	12012	32405	23922	42690	17037	26056	19130	24875	22675	34969	12012	32405	23922	42690	17037	26056	19130	24875
B4DN92;Q8NBN3-2;Q8NBN3-3;Q8NBN3	B4DN92;Q8NBN3-2;Q8NBN3-3;Q8NBN3	1;1;1;1	1;1;1;1	1;1;1;1	Transmembrane protein 87A	TMEM87A	tr|B4DN92|B4DN92_HUMAN Transmembrane protein 87A OS=Homo sapiens GN=TMEM87A PE=2 SV=1;sp|Q8NBN3-2|TM87A_HUMAN Isoform 2 of Transmembrane protein 87A OS=Homo sapiens GN=TMEM87A;sp|Q8NBN3-3|TM87A_HUMAN Isoform 3 of Transmembrane protein 87A OS=Homo sapiens G	4	1	1	1	1	1	1	1.9	1.9	1.9	61.318	531	531;181;494;555	1.33	2	1						0.00020708	3.363	4986.7	1005.8	5272.8	1737.8	7196.1	1735	4642.7	2321.9	4247.9	3105.9	4986.7	1005.8	5272.8	1737.8	7196.1	1735	4642.7	2321.9	4247.9
B4DND4;E7EUG3;P36269-2;P36269;P36269-3	B4DND4;E7EUG3;P36269-2;P36269;P36269-3	1;1;1;1;1	1;1;1;1;1	1;1;1;1;1	Gamma-glutamyltransferase 5;Gamma-glutamyltransferase 5 heavy chain;Gamma-glutamyltransferase 5 light chain	GGT5	tr|B4DND4|B4DND4_HUMAN Gamma-glutamyltransferase 5 heavy chain OS=Homo sapiens GN=GGT5 PE=2 SV=1;tr|E7EUG3|E7EUG3_HUMAN Gamma-glutamyltransferase 5 heavy chain OS=Homo sapiens GN=GGT5 PE=4 SV=1;sp|P36269-2|GGT5_HUMAN Isoform 2 of Gamma-glutamyltransferase	5	1	1	1	1	1	1	2.4	2.4	2.4	53.799	501	501;510;554;586;587	5.5					1	1		0.0002061	3.2686	354.18	105.44	402.35	329.18	546.11	106	174.76	257.82	303.55	116.54	354.18	105.44	402.35	329.18	546.11	106	174.76	257.82	303.55
F5GYR4;Q96I63;B4DNM1;Q96TA2-2;Q96TA2;Q5T8D2;Q5T8D1	F5GYR4;Q96I63;B4DNM1;Q96TA2-2;Q96TA2	8;8;8;8;8;1;1	8;8;8;8;8;1;1	8;8;8;8;8;1;1	ATP-dependent zinc metalloprotease YME1L1	YME1L1	tr|F5GYR4|F5GYR4_HUMAN ATP-dependent zinc metalloprotease YME1L1 OS=Homo sapiens GN=YME1L1 PE=3 SV=1;tr|Q96I63|Q96I63_HUMAN ATP-dependent zinc metalloprotease YME1L1 OS=Homo sapiens GN=YME1L1 PE=2 SV=1;tr|B4DNM1|B4DNM1_HUMAN ATP-dependent zinc metalloprote	7	8	8	8	8	8	8	19.2	19.2	19.2	57.555	516	516;740;683;716;773;248;253	4.71	1			5	4	3	1	0	68.898	30857	6899.3	29640	12561	37253	9961.9	25963	13555	24851	18893	30857	6899.3	29640	12561	37253	9961.9	25963	13555	24851
B4DNM4;Q96GD4;C7G535	B4DNM4;Q96GD4;C7G535	2;2;1	2;2;1	2;2;1	Aurora kinase B	AURKB	tr|B4DNM4|B4DNM4_HUMAN Aurora kinase B OS=Homo sapiens GN=AURKB PE=2 SV=1;sp|Q96GD4|AURKB_HUMAN Aurora kinase B OS=Homo sapiens GN=AURKB PE=1 SV=3;tr|C7G535|C7G535_HUMAN Aurora kinase B OS=Homo sapiens GN=aurkb-sv2 PE=2 SV=1	3	2	2	2	2	2	2	8.9	8.9	8.9	34.76	303	303;344;142	5.5					1	1		0	10.183	4233.3	779.43	3785.5	1121.8	6571.7	1244.8	3660.3	1357.7	2980.8	1625	4233.3	779.43	3785.5	1121.8	6571.7	1244.8	3660.3	1357.7	2980.8
B4DNR3;Q96IU4;F8W9U3;B4DQI4;Q96IU4-2	B4DNR3;Q96IU4;F8W9U3;B4DQI4	7;7;6;5;3	7;7;6;5;3	7;7;6;5;3	Alpha/beta hydrolase domain-containing protein 14B	ABHD14B	tr|B4DNR3|B4DNR3_HUMAN Abhydrolase domain-containing protein 14B OS=Homo sapiens GN=ABHD14B PE=2 SV=1;sp|Q96IU4|ABHEB_HUMAN Abhydrolase domain-containing protein 14B OS=Homo sapiens GN=ABHD14B PE=1 SV=1;tr|F8W9U3|F8W9U3_HUMAN Abhydrolase domain-containing	5	7	7	7	7	7	7	58.9	58.9	58.9	19.796	185	185;210;208;188;172	4.08	2	1		2	5	2		0	50.005	23961	9903.9	23254	19842	28467	13284	17672	15105	15980	18029	23961	9903.9	23254	19842	28467	13284	17672	15105	15980
F8W6T5;B4DNW4;B4E220;H0Y8K2;E9PC21;F5GY19;E7EM69;P29972	F8W6T5;B4DNW4;B4E220;H0Y8K2;E9PC21;F5GY19;E7EM69;P29972	1;1;1;1;1;1;1;1	1;1;1;1;1;1;1;1	1;1;1;1;1;1;1;1	Aquaporin-1	AQP1	tr|F8W6T5|F8W6T5_HUMAN Aquaporin-1 OS=Homo sapiens GN=AQP1 PE=4 SV=1;tr|B4DNW4|B4DNW4_HUMAN Aquaporin-1 OS=Homo sapiens GN=AQP1 PE=2 SV=1;tr|B4E220|B4E220_HUMAN Aquaporin-1 OS=Homo sapiens GN=AQP1 PE=2 SV=1;tr|H0Y8K2|H0Y8K2_HUMAN Uncharacterized protein (F	8	1	1	1	1	1	1	8.8	8.8	8.8	24.283	228	228;254;329;446;154;186;218;269	1	2							0	11.392	1514	921.42	1303.8	1413.8	2189.5	1124.9	1065.3	1170.7	1232.9	1410.3	1514	921.42	1303.8	1413.8	2189.5	1124.9	1065.3	1170.7	1232.9
C9JEN3;C9IYT2;F8WDY4;C9IZ27;C9JW19;C9JWV9;B4DUD2;B4DNZ1;Q969X1;C9JAP5	C9JEN3;C9IYT2;F8WDY4;C9IZ27;C9JW19;C9JWV9;B4DUD2;B4DNZ1;Q969X1;C9JAP5	2;2;2;2;2;2;2;2;2;1	2;2;2;2;2;2;2;2;2;1	2;2;2;2;2;2;2;2;2;1	Protein lifeguard 3	TMBIM1	tr|C9JEN3|C9JEN3_HUMAN Protein lifeguard 3 (Fragment) OS=Homo sapiens GN=TMBIM1 PE=4 SV=1;tr|C9IYT2|C9IYT2_HUMAN Protein lifeguard 3 (Fragment) OS=Homo sapiens GN=TMBIM1 PE=4 SV=1;tr|F8WDY4|F8WDY4_HUMAN Protein lifeguard 3 OS=Homo sapiens GN=TMBIM1 PE=4 SV	10	2	2	2	2	2	2	14.2	14.2	14.2	11.535	106	106;107;140;151;167;171;215;249;311;92	1.67	3	2	1					0	54.787	21345	5114.8	19235	12454	19040	9729.5	11740	10996	10376	12404	21345	5114.8	19235	12454	19040	9729.5	11740	10996	10376
B4DP11;Q15185;B4DP21;B4DDC6;B4DHP2	B4DP11;Q15185;B4DP21;B4DDC6;B4DHP2	10;10;9;6;5	10;10;9;6;5	10;10;9;6;5	Prostaglandin E synthase 3	PTGES3	tr|B4DP11|B4DP11_HUMAN Prostaglandin E synthase 3 OS=Homo sapiens GN=PTGES3 PE=2 SV=1;sp|Q15185|TEBP_HUMAN Prostaglandin E synthase 3 OS=Homo sapiens GN=PTGES3 PE=1 SV=1;tr|B4DP21|B4DP21_HUMAN Prostaglandin E synthase 3 OS=Homo sapiens GN=PTGES3 PE=2 SV=1;	5	10	10	10	10	10	10	64	64	64	16.476	139	139;160;130;124;127	4.63	1	5	9	9	10	9	9	0	56.104	127360	78841	129750	161530	165200	118230	85114	97625	80683	121120	127360	78841	129750	161530	165200	118230	85114	97625	80683
B4DP24;Q9BW60	B4DP24;Q9BW60	1;1	1;1	1;1	Elongation of very long chain fatty acids protein 1	ELOVL1	tr|B4DP24|B4DP24_HUMAN Elongation of very long chain fatty acids protein 1 OS=Homo sapiens GN=ELOVL1 PE=2 SV=1;sp|Q9BW60|ELOV1_HUMAN Elongation of very long chain fatty acids protein 1 OS=Homo sapiens GN=ELOVL1 PE=1 SV=1	2	1	1	1	1	1	1	5.2	5.2	5.2	29.485	252	252;279	2.33		10	5					0	9.1228	17111	5070.5	19729	9430	23650	6487.6	16230	8169.9	14427	11710	17111	5070.5	19729	9430	23650	6487.6	16230	8169.9	14427
E9PR90;E9PMI0;E9PQU7;B4DP26;Q6UX15-2;Q6UX15	E9PR90;E9PMI0;E9PQU7;B4DP26;Q6UX15-2;Q6UX15	1;1;1;1;1;1	1;1;1;1;1;1	1;1;1;1;1;1	Layilin	LAYN	tr|E9PR90|E9PR90_HUMAN Layilin OS=Homo sapiens GN=LAYN PE=4 SV=1;tr|E9PMI0|E9PMI0_HUMAN Layilin OS=Homo sapiens GN=LAYN PE=4 SV=1;tr|E9PQU7|E9PQU7_HUMAN Layilin OS=Homo sapiens GN=LAYN PE=4 SV=1;tr|B4DP26|B4DP26_HUMAN Layilin OS=Homo sapiens GN=LAYN PE=2 S	6	1	1	1	1	1	1	6.7	6.7	6.7	15.088	134	134;262;270;337;374;382	5					2			0.0092659	1.2932	5295	1776.7	4684.5	3697.9	5250.1	2862	3270.4	2788.8	2826.8	3360.5	5295	1776.7	4684.5	3697.9	5250.1	2862	3270.4	2788.8	2826.8
B4DP27;Q15363;F5GX39;E7EQ72;F6QWA0	B4DP27;Q15363;F5GX39;E7EQ72;F6QWA0	9;9;7;6;5	9;9;7;6;5	9;9;7;6;5	Transmembrane emp24 domain-containing protein 2	TMED2	tr|B4DP27|B4DP27_HUMAN Transmembrane emp24 domain-containing protein 2 OS=Homo sapiens GN=TMED2 PE=2 SV=1;sp|Q15363|TMED2_HUMAN Transmembrane emp24 domain-containing protein 2 OS=Homo sapiens GN=TMED2 PE=1 SV=1;tr|F5GX39|F5GX39_HUMAN Transmembrane emp24 do	5	9	9	9	9	9	9	50.9	50.9	50.9	19.259	169	169;201;116;166;151	4.18	8	2	4	9	15	13		0	53.245	134850	23948	127820	47132	148670	35713	89672	47511	76905	61751	134850	23948	127820	47132	148670	35713	89672	47511	76905
E7ENK0;E7ETP5;Q13137;E9PBE5;B4DP36;D6REB0;I3L493;D6RBI4;D6RJE7;D6RF70	E7ENK0;E7ETP5;Q13137;E9PBE5;B4DP36;D6REB0	4;4;4;4;4;3;1;1;1;1	4;4;4;4;4;3;1;1;1;1	4;4;4;4;4;3;1;1;1;1	Calcium-binding and coiled-coil domain-containing protein 2	CALCOCO2	tr|E7ENK0|E7ENK0_HUMAN Calcium-binding and coiled-coil domain-containing protein 2 OS=Homo sapiens GN=CALCOCO2 PE=4 SV=1;tr|E7ETP5|E7ETP5_HUMAN Calcium-binding and coiled-coil domain-containing protein 2 OS=Homo sapiens GN=CALCOCO2 PE=4 SV=1;sp|Q13137|CACO	10	4	4	4	4	4	4	17.6	17.6	17.6	43.669	374	374;404;446;467;470;259;121;154;168;193	3.71	1	1	1	2		2		0	19.669	5433.9	1680.1	5350.5	3556	7731.6	3265.6	4880.6	3788.8	3987.8	4445.4	5433.9	1680.1	5350.5	3556	7731.6	3265.6	4880.6	3788.8	3987.8
H0Y6D8;B4DPC1;F5H869;P20226	H0Y6D8;B4DPC1;F5H869;P20226	1;1;1;1	1;1;1;1	1;1;1;1	TATA-box-binding protein	TBP	tr|H0Y6D8|H0Y6D8_HUMAN TATA-box-binding protein (Fragment) OS=Homo sapiens GN=TBP PE=4 SV=1;tr|B4DPC1|B4DPC1_HUMAN TATA-box-binding protein OS=Homo sapiens GN=TBP PE=2 SV=1;tr|F5H869|F5H869_HUMAN TATA-box-binding protein OS=Homo sapiens GN=TBP PE=3 SV=1;sp	4	1	1	1	1	1	1	14.9	14.9	14.9	11.502	101	101;316;319;339	5.5					1	1		0	3.7617	1398.6	107.11	1106.6	355.78	1849.3	261.53	1044	558.92	1058.4	471.91	1398.6	107.11	1106.6	355.78	1849.3	261.53	1044	558.92	1058.4
F6TTN0;B4DPY8;O94842;B4DYA1;O94900;O15405-2;O15405	F6TTN0;B4DPY8;O94842;B4DYA1;O94900;O15405-2;O15405	4;4;4;2;2;2;2	4;4;4;2;2;2;2	3;3;3;1;1;1;1	TOX high mobility group box family member 4;Thymocyte selection-associated high mobility group box protein TOX;TOX high mobility group box family member 3	TOX4;TOX;TOX3	tr|F6TTN0|F6TTN0_HUMAN TOX high mobility group box family member 4 OS=Homo sapiens GN=TOX4 PE=4 SV=1;tr|B4DPY8|B4DPY8_HUMAN TOX high mobility group box family member 4 OS=Homo sapiens GN=TOX4 PE=2 SV=1;sp|O94842|TOX4_HUMAN TOX high mobility group box famil	7	4	4	3	4	4	3	10.2	10.2	8.9	59.36	549	549;598;621;276;526;571;576	4.83		1		1	1	3		0	38.184	3339.2	1380.4	3757	3009.9	4838.5	2148.5	2699.3	2303	2144.7	2418.8	3339.2	1380.4	3757	3009.9	4838.5	2148.5	2699.3	2303	2144.7
B4DQ14;Q9BY44;F8WAE5;B4DF96;C9IZE1;Q9BY44-2;H7C5R5;H7C5Q3;F8WF18;F8WAT3	B4DQ14;Q9BY44;F8WAE5;B4DF96;C9IZE1	18;18;17;16;9;8;7;4;1;1	18;18;17;16;9;8;7;4;1;1	18;18;17;16;9;8;7;4;1;1	Eukaryotic translation initiation factor 2A;Eukaryotic translation initiation factor 2A, N-terminally processed	EIF2A	tr|B4DQ14|B4DQ14_HUMAN Eukaryotic translation initiation factor 2A OS=Homo sapiens GN=EIF2A PE=2 SV=1;sp|Q9BY44|EIF2A_HUMAN Eukaryotic translation initiation factor 2A OS=Homo sapiens GN=EIF2A PE=1 SV=3;tr|F8WAE5|F8WAE5_HUMAN Eukaryotic translation initiat	10	18	18	18	18	18	18	41.1	41.1	41.1	62.288	560	560;585;580;524;237;371;316;158;59;75	4.83	1	3	6	7	9	18	3	0	189.92	110480	42522	102040	80730	129880	64308	77109	74922	71858	83940	110480	42522	102040	80730	129880	64308	77109	74922	71858
B4DQ51;P45954	B4DQ51;P45954	4;4	4;4	4;4	Short/branched chain specific acyl-CoA dehydrogenase, mitochondrial	ACADSB	tr|B4DQ51|B4DQ51_HUMAN Short/branched chain-specific acyl-CoA dehydrogenase, mitochondrial OS=Homo sapiens GN=ACADSB PE=2 SV=1;sp|P45954|ACDSB_HUMAN Short/branched chain specific acyl-CoA dehydrogenase, mitochondrial OS=Homo sapiens GN=ACADSB PE=1 SV=1	2	4	4	4	4	4	4	15.8	15.8	15.8	36.025	330	330;432	5.5					3	3		0	17.863	10996	2147.4	10576	4522.6	13123	3216.9	7830	4311.5	7455.4	5341.2	10996	2147.4	10576	4522.6	13123	3216.9	7830	4311.5	7455.4
B4DQE8;Q92963	B4DQE8;Q92963	1;1	1;1	1;1	GTP-binding protein Rit1	RIT1	tr|B4DQE8|B4DQE8_HUMAN GTP-binding protein Rit1 OS=Homo sapiens GN=RIT1 PE=2 SV=1;sp|Q92963|RIT1_HUMAN GTP-binding protein Rit1 OS=Homo sapiens GN=RIT1 PE=1 SV=1	2	1	1	1	1	1	1	6.6	6.6	6.6	21.633	183	183;219	4				1				0.0061841	1.5116	1385.8	785.81	1607.1	1103.8	2044.3	898.95	1275	876.04	973.79	1327.7	1385.8	785.81	1607.1	1103.8	2044.3	898.95	1275	876.04	973.79
B4DQI6;B4DUA9;Q13595;Q13595-2	B4DQI6;B4DUA9;Q13595;Q13595-2	5;5;5;3	5;5;5;3	5;5;5;3	Transformer-2 protein homolog alpha	TRA2A	tr|B4DQI6|B4DQI6_HUMAN Transformer-2 protein homolog alpha OS=Homo sapiens GN=TRA2A PE=2 SV=1;tr|B4DUA9|B4DUA9_HUMAN Transformer-2 protein homolog alpha OS=Homo sapiens GN=TRA2A PE=2 SV=1;sp|Q13595|TRA2A_HUMAN Transformer-2 protein homolog alpha OS=Homo sa	4	5	5	5	5	5	5	29.4	29.4	29.4	20.589	180	180;181;282;113	3.17	2	1	3	5	1			0	24.665	30826	9259.9	29573	18008	39212	13771	24383	14451	23120	17286	30826	9259.9	29573	18008	39212	13771	24383	14451	23120
B4DQJ8;P52209;F5H7U0;F5H0L3;B4DV68	B4DQJ8;P52209;F5H7U0;F5H0L3;B4DV68	25;25;23;21;14	25;25;23;21;14	25;25;23;21;14	6-phosphogluconate dehydrogenase, decarboxylating	PGD	tr|B4DQJ8|B4DQJ8_HUMAN 6-phosphogluconate dehydrogenase, decarboxylating OS=Homo sapiens GN=PGD PE=2 SV=1;sp|P52209|6PGD_HUMAN 6-phosphogluconate dehydrogenase, decarboxylating OS=Homo sapiens GN=PGD PE=1 SV=3;tr|F5H7U0|F5H7U0_HUMAN 6-phosphogluconate dehy	5	25	25	25	25	25	25	53.2	53.2	53.2	51.872	470	470;483;461;429;299	3.9	10	18	24	27	22	16	8	0	323.31	284060	94825	259730	165090	321110	135110	182550	177060	162020	204630	284060	94825	259730	165090	321110	135110	182550	177060	162020
B4DQQ8;Q8NFH8-3;Q8NFH8-2;Q8NFH8-4;Q8NFH8;E9PFM4	B4DQQ8;Q8NFH8-3;Q8NFH8-2;Q8NFH8-4;Q8NFH8	3;3;3;3;3;1	2;2;2;2;2;1	2;2;2;2;2;1	RalBP1-associated Eps domain-containing protein 2	REPS2	tr|B4DQQ8|B4DQQ8_HUMAN RalBP1-associated Eps domain-containing protein 2 OS=Homo sapiens GN=REPS2 PE=2 SV=1;sp|Q8NFH8-3|REPS2_HUMAN Isoform 3 of RalBP1-associated Eps domain-containing protein 2 OS=Homo sapiens GN=REPS2;sp|Q8NFH8-2|REPS2_HUMAN Isoform 2 of	6	3	2	2	3	2	2	8.5	6.3	6.3	51.074	459	459;520;521;659;660;607	5					2			0	13.021	3742.3	1337.3	2799.9	2940.1	4353.1	2265.1	2154.4	2657.2	2871.3	3021.5	3742.3	1337.3	2799.9	2940.1	4353.1	2265.1	2154.4	2657.2	2871.3
B4DR03;Q86UY6;F5H2C9;B4DU10	B4DR03;Q86UY6;F5H2C9;B4DU10	2;2;1;1	2;2;1;1	2;2;1;1	N-alpha-acetyltransferase 40	NAA40	tr|B4DR03|B4DR03_HUMAN N-alpha-acetyltransferase 40 OS=Homo sapiens GN=NAA40 PE=2 SV=1;sp|Q86UY6|NAA40_HUMAN N-alpha-acetyltransferase 40 OS=Homo sapiens GN=NAA40 PE=2 SV=1;tr|F5H2C9|F5H2C9_HUMAN N-alpha-acetyltransferase 40 OS=Homo sapiens GN=NAA40 PE=4 S	4	2	2	2	2	2	2	13.4	13.4	13.4	24.752	216	216;237;124;197	5.12				2	3	3		0	10.481	8418.2	5208.2	8103.1	9547.9	11525	5965.1	7596.1	6354.1	6666.8	6595	8418.2	5208.2	8103.1	9547.9	11525	5965.1	7596.1	6354.1	6666.8
F5H437;B4DR06;P24385	F5H437;B4DR06;P24385	2;2;2	2;2;2	2;2;2	G1/S-specific cyclin-D1	CCND1	tr|F5H437|F5H437_HUMAN G1/S-specific cyclin-D1 OS=Homo sapiens GN=CCND1 PE=4 SV=1;tr|B4DR06|B4DR06_HUMAN G1/S-specific cyclin-D1 OS=Homo sapiens GN=CCND1 PE=2 SV=1;sp|P24385|CCND1_HUMAN G1/S-specific cyclin-D1 OS=Homo sapiens GN=CCND1 PE=1 SV=1	3	2	2	2	2	2	2	35.8	35.8	35.8	7.8042	67	67;161;295	2.5		1	1					0.00076132	2.0906	7074.2	2635.9	6477.5	5469.4	9552.8	4389.4	5990.8	4893.2	6105.2	5413.9	7074.2	2635.9	6477.5	5469.4	9552.8	4389.4	5990.8	4893.2	6105.2
B4DR12;E9PB19;O60291-4;O60291;O60291-3;O60291-2	B4DR12;E9PB19;O60291-4;O60291;O60291-3;O60291-2	2;2;2;2;2;2	2;2;2;2;2;2	2;2;2;2;2;2	E3 ubiquitin-protein ligase MGRN1	MGRN1	tr|B4DR12|B4DR12_HUMAN E3 ubiquitin-protein ligase MGRN1 OS=Homo sapiens GN=MGRN1 PE=2 SV=1;tr|E9PB19|E9PB19_HUMAN E3 ubiquitin-protein ligase MGRN1 OS=Homo sapiens GN=MGRN1 PE=4 SV=1;sp|O60291-4|MGRN1_HUMAN Isoform 4 of E3 ubiquitin-protein ligase MGRN1 O	6	2	2	2	2	2	2	9.7	9.7	9.7	36.181	320	320;531;530;552;554;576	4			1		1			0.00020329	3.0895	2894.8	913.76	2464.8	1891.5	3299.9	1834.6	2229.2	1950.3	1977.9	2470	2894.8	913.76	2464.8	1891.5	3299.9	1834.6	2229.2	1950.3	1977.9
B4DR61;P61619;P61619-3;F8W776;Q8TC24;Q9H9S3-2;F8W773;Q9H9S3;H7C1Q9;C9JXC6;H7C069;A6NK38;F2Z2C7;A6NIF9;C9JJV4;H7C287	B4DR61;P61619;P61619-3	7;7;5;3;3;3;3;3;2;2;2;2;2;2;2;1	7;7;5;3;3;3;3;3;2;2;2;2;2;2;2;1	7;7;5;3;3;3;3;3;2;2;2;2;2;2;2;1	Protein transport protein Sec61 subunit alpha isoform 1	SEC61A1	tr|B4DR61|B4DR61_HUMAN Protein transport protein Sec61 subunit alpha isoform 1 OS=Homo sapiens GN=SEC61A1 PE=2 SV=1;sp|P61619|S61A1_HUMAN Protein transport protein Sec61 subunit alpha isoform 1 OS=Homo sapiens GN=SEC61A1 PE=1 SV=2;sp|P61619-3|S61A1_HUMAN I	16	7	7	7	7	7	7	14.5	14.5	14.5	52.949	482	482;476;356;410;418;437;454;476;94;101;145;159;162;168;189;210	3.73	3	5	6	5	6	4	1	0	26.904	47628	10472	44213	20045	60717	15774	32644	21480	27484	28181	47628	10472	44213	20045	60717	15774	32644	21480	27484
B4DR80;Q9Y6E0-2;Q9Y6E0;E9PCB9;F5H2G3;H0Y630;E9PCB4;Q5JV98;Q5JV99	B4DR80;Q9Y6E0-2;Q9Y6E0;E9PCB9;F5H2G3;H0Y630;E9PCB4	9;9;9;8;6;6;5;4;3	9;9;9;8;6;6;5;4;3	5;5;5;4;2;3;4;3;2	Serine/threonine-protein kinase 24;Serine/threonine-protein kinase 24 36 kDa subunit;Serine/threonine-protein kinase 24 12 kDa subunit	STK24	tr|B4DR80|B4DR80_HUMAN Serine/threonine-protein kinase 24 36 kDa subunit OS=Homo sapiens GN=STK24 PE=2 SV=1;sp|Q9Y6E0-2|STK24_HUMAN Isoform A of Serine/threonine-protein kinase 24 OS=Homo sapiens GN=STK24;sp|Q9Y6E0|STK24_HUMAN Serine/threonine-protein kina	9	9	9	5	9	9	5	26.7	26.7	16	45.835	412	412;431;443;439;342;369;223;209;142	3.29		9	5	4	6			0	80.908	48235	22640	43786	51422	61284	37725	36670	36380	32399	41876	48235	22640	43786	51422	61284	37725	36670	36380	32399
Q02809;B4DR87;Q5JXB7;E7EWK8;Q5JXB9;Q5JXB8	Q02809;B4DR87	14;14;6;6;5;3	14;14;6;6;5;3	14;14;6;6;5;3	Procollagen-lysine,2-oxoglutarate 5-dioxygenase 1	PLOD1	sp|Q02809|PLOD1_HUMAN Procollagen-lysine,2-oxoglutarate 5-dioxygenase 1 OS=Homo sapiens GN=PLOD1 PE=1 SV=2;tr|B4DR87|B4DR87_HUMAN Procollagen-lysine,2-oxoglutarate 5-dioxygenase 1 OS=Homo sapiens GN=PLOD1 PE=2 SV=1	6	14	14	14	14	14	14	24.3	24.3	24.3	83.549	727	727;774;283;391;199;225	4.2	4	4	7	12	10	12	1	0	146.46	102390	37719	92741	72068	121110	47455	68440	54515	62628	59876	102390	37719	92741	72068	121110	47455	68440	54515	62628
B4DRC4;Q9NWX5	B4DRC4;Q9NWX5	1;1	1;1	1;1	Ankyrin repeat and SOCS box protein 6	ASB6	tr|B4DRC4|B4DRC4_HUMAN Ankyrin repeat and SOCS box protein 6 OS=Homo sapiens GN=ASB6 PE=2 SV=1;sp|Q9NWX5|ASB6_HUMAN Ankyrin repeat and SOCS box protein 6 OS=Homo sapiens GN=ASB6 PE=1 SV=1	2	1	1	1	1	1	1	3.2	3.2	3.2	38.305	342	342;421	6						1		0.0080994	1.3789	1201.1	612.38	1226.6	1026.8	1688.5	710.78	917.04	944.24	852.4	1250.3	1201.1	612.38	1226.6	1026.8	1688.5	710.78	917.04	944.24	852.4
B4DRG2;O14967;D6RAZ4	B4DRG2;O14967	7;7;1	7;7;1	7;7;1	Calmegin	CLGN	tr|B4DRG2|B4DRG2_HUMAN Calmegin OS=Homo sapiens GN=CLGN PE=2 SV=1;sp|O14967|CLGN_HUMAN Calmegin OS=Homo sapiens GN=CLGN PE=1 SV=1	3	7	7	7	7	7	7	20.5	20.5	20.5	60.495	527	527;610;179	3.38	2	1	1	1	2	1		0	32.435	18491	5734.6	17350	12195	23798	8800.4	13698	11483	13341	13500	18491	5734.6	17350	12195	23798	8800.4	13698	11483	13341
Q5JVZ5;B4DRL5;Q96JJ3;Q7Z5G9;H0YEH5;B4DZ20;F5GZP8;H0YCM7;Q5JVZ8;Q5JW01;Q5JVZ4;B4DJV6;Q92556;H7C0S6;Q92556-3;H7C0N5;H7C3P3;Q92556-2	Q5JVZ5;B4DRL5;Q96JJ3;Q7Z5G9;H0YEH5;B4DZ20;F5GZP8;H0YCM7	16;16;16;14;12;12;12;10;7;6;6;3;3;2;2;1;1;1	16;16;16;14;12;12;12;10;7;6;6;3;3;2;2;1;1;1	16;16;16;14;12;12;12;10;7;6;6;3;3;2;2;1;1;1	Engulfment and cell motility protein 2	ELMO2	tr|Q5JVZ5|Q5JVZ5_HUMAN Engulfment and cell motility 2 OS=Homo sapiens GN=ELMO2 PE=2 SV=1;tr|B4DRL5|B4DRL5_HUMAN Engulfment and cell motility protein 2 OS=Homo sapiens GN=ELMO2 PE=2 SV=1;sp|Q96JJ3|ELMO2_HUMAN Engulfment and cell motility protein 2 OS=Homo s	18	16	16	16	16	16	16	28	28	28	82.364	718	718;732;720;632;451;452;537;441;267;283;338;631;727;182;429;124;194;247	3.31	5	12	5	6	5	6		0	101.36	58869	21791	55320	42280	73628	34216	44757	39638	39346	46540	58869	21791	55320	42280	73628	34216	44757	39638	39346
F5H831;B4E236;B4DRN0;O60353	F5H831;B4E236;B4DRN0;O60353	3;3;3;3	3;3;3;3	3;3;3;3	Frizzled-6	FZD6	tr|F5H831|F5H831_HUMAN Frizzled-6 OS=Homo sapiens GN=FZD6 PE=4 SV=1;tr|B4E236|B4E236_HUMAN Frizzled-6 OS=Homo sapiens GN=FZD6 PE=2 SV=1;tr|B4DRN0|B4DRN0_HUMAN Frizzled-6 OS=Homo sapiens GN=FZD6 PE=2 SV=1;sp|O60353|FZD6_HUMAN Frizzled-6 OS=Homo sapiens GN=F	4	3	3	3	3	3	3	8.2	8.2	8.2	44.304	401	401;651;674;706	2.25	3					1		0	4.846	7150.1	1984	6057.7	3598	8634.7	3425.1	4998.8	4263	4564.4	4510.6	7150.1	1984	6057.7	3598	8634.7	3425.1	4998.8	4263	4564.4
Q86YS7;Q86YS7-2;B4DRN7;F5H2A1;F5H5R1;F5H3N1	Q86YS7;Q86YS7-2;B4DRN7;F5H2A1;F5H5R1;F5H3N1	2;2;2;2;2;1	2;2;2;2;2;1	2;2;2;2;2;1	C2 domain-containing protein 5	C2CD5	sp|Q86YS7|K0528_HUMAN Uncharacterized protein KIAA0528 OS=Homo sapiens GN=KIAA0528 PE=1 SV=1;sp|Q86YS7-2|K0528_HUMAN Isoform 2 of Uncharacterized protein KIAA0528 OS=Homo sapiens GN=KIAA0528;tr|B4DRN7|B4DRN7_HUMAN Uncharacterized protein KIAA0528 OS=Homo s	6	2	2	2	2	2	2	3.2	3.2	3.2	110.45	1000	1000;1042;1051;1053;1054;856	4		1				1		0	5.9143	1504.2	555.52	1362.1	968.89	1968.3	698.63	1150.8	813.34	1057.6	1090.1	1504.2	555.52	1362.1	968.89	1968.3	698.63	1150.8	813.34	1057.6
B4DRN8;Q5W0Z9;Q5W0Z9-2;Q2TB82;Q5W0Z9-3	B4DRN8;Q5W0Z9;Q5W0Z9-2;Q2TB82;Q5W0Z9-3	2;2;1;1;1	2;2;1;1;1	2;2;1;1;1	Palmitoyltransferase;Probable palmitoyltransferase ZDHHC20	ZDHHC20	tr|B4DRN8|B4DRN8_HUMAN Probable palmitoyltransferase ZDHHC20 OS=Homo sapiens GN=ZDHHC20 PE=2 SV=1;sp|Q5W0Z9|ZDH20_HUMAN Probable palmitoyltransferase ZDHHC20 OS=Homo sapiens GN=ZDHHC20 PE=1 SV=1;sp|Q5W0Z9-2|ZDH20_HUMAN Isoform 2 of Probable palmitoyltransf	5	2	2	2	2	2	2	9.6	9.6	9.6	33.743	292	292;365;130;320;354	5.67					1	2		0	7.1946	2246.6	533.98	2092.1	1289.5	2919.3	1177.2	1679.3	1504.4	1450.4	1476.7	2246.6	533.98	2092.1	1289.5	2919.3	1177.2	1679.3	1504.4	1450.4
G5EA06;Q92552;B4DRT2;D6RH20;D6RJC7;E5RJ73	G5EA06;Q92552;B4DRT2;D6RH20	7;7;7;6;2;1	7;7;7;6;2;1	7;7;7;6;2;1	28S ribosomal protein S27, mitochondrial	MRPS27	tr|G5EA06|G5EA06_HUMAN 28S ribosomal protein S27, mitochondrial OS=Homo sapiens GN=MRPS27 PE=4 SV=1;sp|Q92552|RT27_HUMAN 28S ribosomal protein S27, mitochondrial OS=Homo sapiens GN=MRPS27 PE=1 SV=3;tr|B4DRT2|B4DRT2_HUMAN 28S ribosomal protein S27, mitochon	6	7	7	7	7	7	7	21.2	21.2	21.2	41.329	358	358;414;428;299;197;94	4.64	1	3	1	3	5	8	1	0	29.091	46437	11295	45014	20979	65256	17181	37266	21749	33945	23920	46437	11295	45014	20979	65256	17181	37266	21749	33945
B4DS44;Q8N1B4;B4DNI9	B4DS44;Q8N1B4;B4DNI9	3;3;2	3;3;2	3;3;2	Vacuolar protein sorting-associated protein 52 homolog	VPS52	tr|B4DS44|B4DS44_HUMAN Vacuolar protein sorting-associated protein 52 homolog OS=Homo sapiens GN=VPS52 PE=2 SV=1;sp|Q8N1B4|VPS52_HUMAN Vacuolar protein sorting-associated protein 52 homolog OS=Homo sapiens GN=VPS52 PE=1 SV=1;tr|B4DNI9|B4DNI9_HUMAN Vacuolar	3	3	3	3	3	3	3	5	5	5	80.09	701	701;723;598	2.5		2	2					0	8.4057	10407	2786.9	10368	6643.3	13096	4425.8	7334.3	5341.2	7327	6612.1	10407	2786.9	10368	6643.3	13096	4425.8	7334.3	5341.2	7327
E7EV84;B4DS82;Q14457	E7EV84;B4DS82;Q14457	1;1;1	1;1;1	1;1;1	Beclin-1	BECN1	tr|E7EV84|E7EV84_HUMAN Beclin-1 OS=Homo sapiens GN=BECN1 PE=4 SV=1;tr|B4DS82|B4DS82_HUMAN Beclin-1 OS=Homo sapiens GN=BECN1 PE=2 SV=1;sp|Q14457|BECN1_HUMAN Beclin-1 OS=Homo sapiens GN=BECN1 PE=1 SV=2	3	1	1	1	1	1	1	3.6	3.6	3.6	32.358	279	279;363;450	1	1							0.00019853	2.6783	284.08	74.235	245.95	82.536	449.07	78.762	249.6	84.345	132.25	76.577	284.08	74.235	245.95	82.536	449.07	78.762	249.6	84.345	132.25
B4DSB0;O95453-2;O95453-3;O95453;H3BRK1	B4DSB0;O95453-2;O95453-3;O95453	4;4;4;4;1	4;4;4;4;1	4;4;4;4;1	Poly(A)-specific ribonuclease PARN	PARN	tr|B4DSB0|B4DSB0_HUMAN Poly(A)-specific ribonuclease PARN OS=Homo sapiens GN=PARN PE=2 SV=1;sp|O95453-2|PARN_HUMAN Isoform 2 of Poly(A)-specific ribonuclease PARN OS=Homo sapiens GN=PARN;sp|O95453-3|PARN_HUMAN Isoform 3 of Poly(A)-specific ribonuclease PAR	5	4	4	4	4	4	4	9.7	9.7	9.7	52.988	464	464;578;593;639;261	4.8	1				1	3		0	6.6974	13073	7637.7	13240	13037	16705	9905.3	8823.8	10715	9139.7	10604	13073	7637.7	13240	13037	16705	9905.3	8823.8	10715	9139.7
B4DSE2;O14773-2;O14773	B4DSE2;O14773-2;O14773	3;3;3	3;3;3	3;3;3	Tripeptidyl-peptidase 1	TPP1	tr|B4DSE2|B4DSE2_HUMAN Uncharacterized protein OS=Homo sapiens GN=TPP1 PE=2 SV=1;sp|O14773-2|TPP1_HUMAN Isoform 2 of Tripeptidyl-peptidase 1 OS=Homo sapiens GN=TPP1;sp|O14773|TPP1_HUMAN Tripeptidyl-peptidase 1 OS=Homo sapiens GN=TPP1 PE=1 SV=2	3	3	3	3	3	3	3	10.1	10.1	10.1	41.675	385	385;320;563	4.17			1	3	2			0	21.369	12236	5419.3	12541	11823	13198	7332.1	7528.4	7363.7	7285.9	8028.4	12236	5419.3	12541	11823	13198	7332.1	7528.4	7363.7	7285.9
H0YAJ5;G5E9Y1;B4DSL4;Q92870;E9PG87;D6RGD4;D6RAJ4;D6RD19;H0YA92;Q92870-2	H0YAJ5;G5E9Y1;B4DSL4;Q92870;E9PG87;D6RGD4;D6RAJ4;D6RD19;H0YA92;Q92870-2	2;2;2;2;2;1;1;1;1;1	2;2;2;2;2;1;1;1;1;1	2;2;2;2;2;1;1;1;1;1	Amyloid beta A4 precursor protein-binding family B member 2	APBB2	tr|H0YAJ5|H0YAJ5_HUMAN Amyloid beta A4 precursor protein-binding family B member 2 (Fragment) OS=Homo sapiens GN=APBB2 PE=4 SV=1;tr|G5E9Y1|G5E9Y1_HUMAN Amyloid beta (A4) protein-binding, family B, member 2 (Fe65-like), isoform CRA_c OS=Homo sapiens GN=APBB	10	2	2	2	2	2	2	3.7	3.7	3.7	79.972	728	728;737;210;758;759;87;95;102;180;736	5.5					1	1		0	4.7135	3693.1	1658.9	3811.1	2452.4	5204	2365.8	3449.7	3697.5	2533.8	3458.7	3693.1	1658.9	3811.1	2452.4	5204	2365.8	3449.7	3697.5	2533.8
B4DST5	B4DST5	15	1	1	Protein-tyrosine-phosphatase		tr|B4DST5|B4DST5_HUMAN Tyrosine-protein phosphatase non-receptor type 23 OS=Homo sapiens GN=PTPN23 PE=2 SV=1	1	15	1	1	15	1	1	11	0.5	0.5	164.56	1510	1510	3.5			1	1				1	-2	4242.7	2553.7	4235.4	4110.4	6153.6	3741.8	3391.4	3310.9	2906.9	4151.5	4242.7	2553.7	4235.4	4110.4	6153.6	3741.8	3391.4	3310.9	2906.9
E7EUM5;B4DT35;Q7Z3B4;Q7Z3B4-2	E7EUM5;B4DT35;Q7Z3B4;Q7Z3B4-2	11;11;11;8	11;11;11;8	11;11;11;8	Nucleoporin p54	NUP54	tr|E7EUM5|E7EUM5_HUMAN Nucleoporin p54 OS=Homo sapiens GN=NUP54 PE=4 SV=2;tr|B4DT35|B4DT35_HUMAN Nucleoporin p54 OS=Homo sapiens GN=NUP54 PE=2 SV=1;sp|Q7Z3B4|NUP54_HUMAN Nucleoporin p54 OS=Homo sapiens GN=NUP54 PE=1 SV=2;sp|Q7Z3B4-2|NUP54_HUMAN Isoform 2 o	4	11	11	11	11	11	11	44.3	44.3	44.3	37.349	327	327;459;507;291	3.04	6	2	5	7	1	2		0	69.4	44508	22091	45574	43107	60207	37419	38341	32864	32563	31595	44508	22091	45574	43107	60207	37419	38341	32864	32563
B4DT55;Q9HAD4;H0Y9Z3;B4E2L4;H0YAA3	B4DT55;Q9HAD4;H0Y9Z3;B4E2L4;H0YAA3	2;2;1;1;1	2;2;1;1;1	2;2;1;1;1	WD repeat-containing protein 41	WDR41	tr|B4DT55|B4DT55_HUMAN WD repeat-containing protein 41 OS=Homo sapiens GN=WDR41 PE=2 SV=1;sp|Q9HAD4|WDR41_HUMAN WD repeat-containing protein 41 OS=Homo sapiens GN=WDR41 PE=2 SV=3;tr|H0Y9Z3|H0Y9Z3_HUMAN WD repeat-containing protein 41 (Fragment) OS=Homo sap	5	2	2	2	2	2	2	6.2	6.2	6.2	45.505	404	404;459;163;205;394	4.67				2		1		0	13.554	5184.5	1388.1	4907.5	3312.3	7285.5	2104.6	4834.3	3431	4317.5	3608.2	5184.5	1388.1	4907.5	3312.3	7285.5	2104.6	4834.3	3431	4317.5
I3L1D2;I3L4E0;I3L295;Q96K24;Q9H3L2;Q1HDL3;B4DT74;O75352	I3L1D2;I3L4E0;I3L295;Q96K24;Q9H3L2;Q1HDL3;B4DT74;O75352	2;2;2;2;2;2;2;2	2;2;2;2;2;2;2;2	2;2;2;2;2;2;2;2	Mannose-P-dolichol utilization defect 1 protein	MPDU1;HBEBP2BPA	tr|I3L1D2|I3L1D2_HUMAN Mannose-P-dolichol utilization defect 1 protein OS=Homo sapiens GN=MPDU1 PE=4 SV=1;tr|I3L4E0|I3L4E0_HUMAN Mannose-P-dolichol utilization defect 1 protein OS=Homo sapiens GN=MPDU1 PE=4 SV=1;tr|I3L295|I3L295_HUMAN Mannose-P-dolichol ut	8	2	2	2	2	2	2	32.8	32.8	32.8	6.4788	61	61;75;109;126;211;299;186;247	3.5	2					2		0	4.4722	5487.4	1762.8	5759.8	4108.4	8643.2	3184.3	5163.8	3647.9	4596.1	3870	5487.4	1762.8	5759.8	4108.4	8643.2	3184.3	5163.8	3647.9	4596.1
B4DT96;C9JYA1;O15504-2;O15504;F8WC66	B4DT96;C9JYA1;O15504-2;O15504;F8WC66	2;2;2;2;1	2;2;2;2;1	2;2;2;2;1	Nucleoporin-like protein 2	NUPL2	tr|B4DT96|B4DT96_HUMAN Nucleoporin-like protein 2 OS=Homo sapiens GN=NUPL2 PE=2 SV=1;tr|C9JYA1|C9JYA1_HUMAN Nucleoporin-like protein 2 (Fragment) OS=Homo sapiens GN=NUPL2 PE=4 SV=1;sp|O15504-2|NUPL2_HUMAN Isoform 2 of Nucleoporin-like protein 2 OS=Homo sap	5	2	2	2	2	2	2	14.2	14.2	14.2	17.388	155	155;435;224;423;44	3		3				1		0	4.0723	2008.2	213.78	1867.2	995.76	2252.3	848.2	1295.4	954.62	1455	1068.8	2008.2	213.78	1867.2	995.76	2252.3	848.2	1295.4	954.62	1455
H7C5I5;C9J7K9;B4DTE8;O15162;C9J0H3;C9J9P4;C9JE06	H7C5I5;C9J7K9;B4DTE8;O15162;C9J0H3;C9J9P4;C9JE06	2;2;2;2;1;1;1	2;2;2;2;1;1;1	2;2;2;2;1;1;1	Phospholipid scramblase 1	PLSCR1	tr|H7C5I5|H7C5I5_HUMAN Phospholipid scramblase 1 (Fragment) OS=Homo sapiens GN=PLSCR1 PE=4 SV=1;tr|C9J7K9|C9J7K9_HUMAN Phospholipid scramblase 1 OS=Homo sapiens GN=PLSCR1 PE=4 SV=1;tr|B4DTE8|B4DTE8_HUMAN Phospholipid scramblase 1 OS=Homo sapiens GN=PLSCR1	7	2	2	2	2	2	2	15.8	15.8	15.8	18.91	171	171;311;237;318;171;248;249	3.75			1	3				0	22.309	10653	4002.2	9952.6	8133.1	12438	6750.5	7550.2	6908.7	6129.7	9764.4	10653	4002.2	9952.6	8133.1	12438	6750.5	7550.2	6908.7	6129.7
B4DTG6;Q8ND56-2;Q8ND56;I3L420;I3L4Q1;I3L3F8	B4DTG6;Q8ND56-2;Q8ND56;I3L420	5;5;5;3;2;1	5;5;5;3;2;1	5;5;5;3;2;1	Protein LSM14 homolog A	LSM14A	tr|B4DTG6|B4DTG6_HUMAN Protein LSM14 homolog A OS=Homo sapiens GN=LSM14A PE=2 SV=1;sp|Q8ND56-2|LS14A_HUMAN Isoform 2 of Protein LSM14 homolog A OS=Homo sapiens GN=LSM14A;sp|Q8ND56|LS14A_HUMAN Protein LSM14 homolog A OS=Homo sapiens GN=LSM14A PE=1 SV=3;tr|I	6	5	5	5	5	5	5	15.9	15.9	15.9	46.411	422	422;463;463;344;102;80	2.67		5	2	2				0	40.152	22881	11231	21067	22949	26491	17070	17248	17041	14819	18586	22881	11231	21067	22949	26491	17070	17248	17041	14819
E9PGC0;P20936-2;B4DTL2;P20936;H0YD89;Q68CU6	E9PGC0;P20936-2;B4DTL2;P20936;H0YD89	21;21;21;21;14;7	21;21;21;21;14;7	21;21;21;21;14;7	Ras GTPase-activating protein 1	RASA1	tr|E9PGC0|E9PGC0_HUMAN Ras GTPase-activating protein 1 OS=Homo sapiens GN=RASA1 PE=4 SV=1;sp|P20936-2|RASA1_HUMAN Isoform 2 of Ras GTPase-activating protein 1 OS=Homo sapiens GN=RASA1;tr|B4DTL2|B4DTL2_HUMAN Ras GTPase-activating protein 1 OS=Homo sapiens G	6	21	21	21	21	21	21	29.9	29.9	29.9	101.79	881	881;870;880;1047;871;539	3.71	7	5	11	3	4	10	2	0	92.417	86523	29471	81853	59634	109870	49292	65555	57937	61275	69211	86523	29471	81853	59634	109870	49292	65555	57937	61275
B4DTR1;P04626-3;P04626-2;P04626-4;P04626	B4DTR1;P04626-3;P04626-2;P04626-4;P04626	2;2;2;2;2	1;1;1;1;1	1;1;1;1;1	Receptor protein-tyrosine kinase;Receptor tyrosine-protein kinase erbB-2	ERBB2	tr|B4DTR1|B4DTR1_HUMAN Receptor tyrosine-protein kinase erbB-2 OS=Homo sapiens GN=ERBB2 PE=2 SV=1;sp|P04626-3|ERBB2_HUMAN Isoform 3 of Receptor tyrosine-protein kinase erbB-2 OS=Homo sapiens GN=ERBB2;sp|P04626-2|ERBB2_HUMAN Isoform 2 of Receptor tyrosine-p	5	2	1	1	2	1	1	3	1.7	1.7	107.57	979	979;569;645;1240;1255	1	1							0	3.6697	566.64	152.3	660.59	742.93	1020.9	482.17	658.14	694.64	691.17	819.35	566.64	152.3	660.59	742.93	1020.9	482.17	658.14	694.64	691.17
Q13740-2;B4DTU0;Q13740;F5GXJ9;H7C543;Q6ZS95	Q13740-2;B4DTU0;Q13740;F5GXJ9	19;19;19;18;9;8	19;19;19;18;9;8	19;19;19;18;9;8	CD166 antigen	ALCAM	sp|Q13740-2|CD166_HUMAN Isoform 2 of CD166 antigen OS=Homo sapiens GN=ALCAM;tr|B4DTU0|B4DTU0_HUMAN CD166 antigen OS=Homo sapiens GN=ALCAM PE=2 SV=1;sp|Q13740|CD166_HUMAN CD166 antigen OS=Homo sapiens GN=ALCAM PE=1 SV=2;tr|F5GXJ9|F5GXJ9_HUMAN CD166 antigen	6	19	19	19	19	19	19	42.3	42.3	42.3	63.665	570	570;570;583;532;344;305	4.52	3	4	8	13	27	18		0	263.39	169230	48146	153190	103430	170780	72337	100700	88839	95702	104410	169230	48146	153190	103430	170780	72337	100700	88839	95702
B4DTU4;P18858;H0YFI6;F5GZ28;B4E135	B4DTU4;P18858;H0YFI6;F5GZ28	7;7;6;6;2	7;7;6;6;2	7;7;6;6;2	DNA ligase 1;DNA ligase	LIG1	tr|B4DTU4|B4DTU4_HUMAN DNA ligase OS=Homo sapiens GN=LIG1 PE=2 SV=1;sp|P18858|DNLI1_HUMAN DNA ligase 1 OS=Homo sapiens GN=LIG1 PE=1 SV=1;tr|H0YFI6|H0YFI6_HUMAN DNA ligase OS=Homo sapiens GN=LIG1 PE=3 SV=1;tr|F5GZ28|F5GZ28_HUMAN DNA ligase OS=Homo sapiens G	5	7	7	7	7	7	7	9.9	9.9	9.9	98.227	888	888;919;832;851;415	4.19	2	1	1	4	4	4		0	27.632	25873	13331	25358	23157	40062	19348	22419	18978	19606	19670	25873	13331	25358	23157	40062	19348	22419	18978	19606
B4DTZ7;Q68DH5	B4DTZ7;Q68DH5	3;3	3;3	3;3	LMBR1 domain-containing protein 2	LMBRD2	tr|B4DTZ7|B4DTZ7_HUMAN LMBR1 domain-containing protein 2 OS=Homo sapiens GN=LMBRD2 PE=2 SV=1;sp|Q68DH5|LMBD2_HUMAN LMBR1 domain-containing protein 2 OS=Homo sapiens GN=LMBRD2 PE=1 SV=1	2	3	3	3	3	3	3	6.6	6.6	6.6	69.334	589	589;695	2	4					1		0	25.807	5274.8	1149.4	3729.9	2980.6	5950.3	2166.1	3515.9	2937.4	2835.2	3630.6	5274.8	1149.4	3729.9	2980.6	5950.3	2166.1	3515.9	2937.4	2835.2
B4DU58;P40121;B8ZZS7;E7ENU9;B8ZZL6;H7C0X8	B4DU58;P40121;B8ZZS7;E7ENU9;B8ZZL6	12;12;11;9;6;3	12;12;11;9;6;3	12;12;11;9;6;3	Macrophage-capping protein	CAPG	tr|B4DU58|B4DU58_HUMAN Macrophage-capping protein OS=Homo sapiens GN=CAPG PE=2 SV=1;sp|P40121|CAPG_HUMAN Macrophage-capping protein OS=Homo sapiens GN=CAPG PE=1 SV=2;tr|B8ZZS7|B8ZZS7_HUMAN Macrophage-capping protein OS=Homo sapiens GN=CAPG PE=4 SV=1;tr|E7E	6	12	12	12	12	12	12	50.8	50.8	50.8	36.248	327	327;348;333;253;218;103	3.89	4	4	18	43	22	3		0	264.57	184160	131130	185000	286030	218090	166740	121060	134340	117230	159690	184160	131130	185000	286030	218090	166740	121060	134340	117230
Q5JRJ0;E7EWD5;B4DU81;Q99576-4;Q99576;Q99576-3;D6RD92;Q5JRJ2	Q5JRJ0;E7EWD5;B4DU81;Q99576-4;Q99576;Q99576-3;D6RD92;Q5JRJ2	2;2;2;2;2;2;1;1	1;1;1;1;1;1;1;1	1;1;1;1;1;1;1;1	TSC22 domain family protein 3	TSC22D3	tr|Q5JRJ0|Q5JRJ0_HUMAN TSC22 domain family protein 3 OS=Homo sapiens GN=TSC22D3 PE=2 SV=1;tr|E7EWD5|E7EWD5_HUMAN TSC22 domain family protein 3 OS=Homo sapiens GN=TSC22D3 PE=4 SV=1;tr|B4DU81|B4DU81_HUMAN TSC22 domain family protein 3 OS=Homo sapiens GN=TSC2	8	2	1	1	2	1	1	14.5	6.4	6.4	12.254	110	110;132;179;122;134;200;25;77	3			1					1	-2	1733.6	1624.4	1750.3	2789.4	2477.3	1716.1	1306.6	1356.5	1286.4	1744	1733.6	1624.4	1750.3	2789.4	2477.3	1716.1	1306.6	1356.5	1286.4
B4DUC9;Q8WW59	B4DUC9;Q8WW59	2;2	2;2	2;2	SPRY domain-containing protein 4	SPRYD4	tr|B4DUC9|B4DUC9_HUMAN SPRY domain-containing protein 4 OS=Homo sapiens GN=SPRYD4 PE=2 SV=1;sp|Q8WW59|SPRY4_HUMAN SPRY domain-containing protein 4 OS=Homo sapiens GN=SPRYD4 PE=1 SV=2	2	2	2	2	2	2	2	24	24	24	14.456	129	129;207	5.33					2	1		0	23.925	3889.9	1365.6	3274.5	2442.9	4748.9	1838.5	2786.2	2658.8	2552.5	2938.9	3889.9	1365.6	3274.5	2442.9	4748.9	1838.5	2786.2	2658.8	2552.5
B4DUD5;P33240-2;P33240;E7EWR4;E9PID8	B4DUD5;P33240-2;P33240;E7EWR4;E9PID8	13;13;13;12;11	13;13;13;12;11	8;8;8;7;7	Cleavage stimulation factor subunit 2	CSTF2	tr|B4DUD5|B4DUD5_HUMAN Cleavage stimulation factor subunit 2 OS=Homo sapiens GN=CSTF2 PE=2 SV=1;sp|P33240-2|CSTF2_HUMAN Isoform 2 of Cleavage stimulation factor subunit 2 OS=Homo sapiens GN=CSTF2;sp|P33240|CSTF2_HUMAN Cleavage stimulation factor subunit 2	5	13	13	8	13	13	8	32.5	32.5	22.1	58.617	553	553;560;577;597;438	3.12	1	12	11	5	3	1	1	0	92.113	48731	38968	47885	76364	67784	46104	37484	38460	34773	40309	48731	38968	47885	76364	67784	46104	37484	38460	34773
F5GY47;B4DUE9;Q13530;Q5H936	F5GY47;B4DUE9;Q13530	3;3;3;1	3;3;3;1	3;3;3;1	Serine incorporator 3	SERINC3	tr|F5GY47|F5GY47_HUMAN Serine incorporator 3 OS=Homo sapiens GN=SERINC3 PE=4 SV=1;tr|B4DUE9|B4DUE9_HUMAN Serine incorporator 3 OS=Homo sapiens GN=SERINC3 PE=2 SV=1;sp|Q13530|SERC3_HUMAN Serine incorporator 3 OS=Homo sapiens GN=SERINC3 PE=2 SV=2	4	3	3	3	3	3	3	6.1	6.1	6.1	49.36	440	440;418;473;212	3.33	1	1					1	0.002984	1.8027	6766.3	3291.8	6541.3	6043.5	9565.5	4450.2	6140.9	5009.5	5183.5	5630.7	6766.3	3291.8	6541.3	6043.5	9565.5	4450.2	6140.9	5009.5	5183.5
C9J435;B4DXS7;Q9H0M4-2;B4DUQ2;Q9H0M4	C9J435;B4DXS7;Q9H0M4-2;B4DUQ2;Q9H0M4	1;1;1;1;1	1;1;1;1;1	1;1;1;1;1	Zinc finger CW-type PWWP domain protein 1	ZCWPW1	tr|C9J435|C9J435_HUMAN Zinc finger CW-type PWWP domain protein 1 OS=Homo sapiens GN=ZCWPW1 PE=4 SV=1;tr|B4DXS7|B4DXS7_HUMAN Uncharacterized protein OS=Homo sapiens GN=ZCWPW1 PE=2 SV=1;sp|Q9H0M4-2|ZCPW1_HUMAN Isoform 2 of Zinc finger CW-type PWWP domain pro	5	1	1	1	1	1	1	1.7	1.7	1.7	52.777	469	469;609;468;524;648	4				1				1	-2	1193.2	335.03	1326.7	536.19	1494.4	305.75	1085.5	481.4	695.19	807.94	1193.2	335.03	1326.7	536.19	1494.4	305.75	1085.5	481.4	695.19
B4DUQ5;F5H2Q1;Q9H2D1	B4DUQ5;F5H2Q1;Q9H2D1	1;1;1	1;1;1	1;1;1	Mitochondrial folate transporter/carrier	SLC25A32	tr|B4DUQ5|B4DUQ5_HUMAN Mitochondrial folate transporter/carrier OS=Homo sapiens GN=SLC25A32 PE=2 SV=1;tr|F5H2Q1|F5H2Q1_HUMAN Mitochondrial folate transporter/carrier OS=Homo sapiens GN=SLC25A32 PE=3 SV=1;sp|Q9H2D1|MFTC_HUMAN Mitochondrial folate transporte	3	1	1	1	1	1	1	10.4	10.4	10.4	21.01	183	183;299;315	5					2			0	5.4683	1844.2	246.94	2117.3	623.79	2977.9	647.78	1752.1	809.87	1811.8	1302.1	1844.2	246.94	2117.3	623.79	2977.9	647.78	1752.1	809.87	1811.8
B4DUS5;Q96B01-3;Q96B01-2;Q96B01	B4DUS5;Q96B01-3;Q96B01-2;Q96B01	1;1;1;1	1;1;1;1	1;1;1;1	RAD51-associated protein 1	RAD51AP1	tr|B4DUS5|B4DUS5_HUMAN RAD51-associated protein 1 OS=Homo sapiens GN=RAD51AP1 PE=2 SV=1;sp|Q96B01-3|R51A1_HUMAN Isoform 3 of RAD51-associated protein 1 OS=Homo sapiens GN=RAD51AP1;sp|Q96B01-2|R51A1_HUMAN Isoform 2 of RAD51-associated protein 1 OS=Homo sapi	4	1	1	1	1	1	1	4.7	4.7	4.7	25.005	233	233;302;335;352	6						1		0.0097587	1.254	3825.1	2328.1	4301.1	5910.3	4783.4	3418.3	2446.1	3535.8	2113.5	3117.8	3825.1	2328.1	4301.1	5910.3	4783.4	3418.3	2446.1	3535.8	2113.5
B4DV59;Q9P2K3-2;Q9P2K3-4;Q9P2K3;Q9P2K3-3;H0YDD7	B4DV59;Q9P2K3-2;Q9P2K3-4;Q9P2K3;Q9P2K3-3	3;3;3;3;3;1	1;1;1;1;1;1	1;1;1;1;1;1	REST corepressor 3	RCOR3	tr|B4DV59|B4DV59_HUMAN REST corepressor 3 OS=Homo sapiens GN=RCOR3 PE=2 SV=1;sp|Q9P2K3-2|RCOR3_HUMAN Isoform 2 of REST corepressor 3 OS=Homo sapiens GN=RCOR3;sp|Q9P2K3-4|RCOR3_HUMAN Isoform 4 of REST corepressor 3 OS=Homo sapiens GN=RCOR3;sp|Q9P2K3|RCOR3_H	6	3	1	1	3	1	1	11.2	3.5	3.5	41.802	374	374;436;449;495;553;143	3			1					0.00076879	2.2297	0	0	0	0	0	0	0	0	0	0	0	0	0	0	0	0	0	0	0
B4DV79;F8W8C8;P55884;P55884-2;C9JZG1;C9JQN7	B4DV79;F8W8C8;P55884;P55884-2	32;32;32;32;15;8	32;32;32;32;15;8	32;32;32;32;15;8	Eukaryotic translation initiation factor 3 subunit B	EIF3B	tr|B4DV79|B4DV79_HUMAN Eukaryotic translation initiation factor 3 subunit B OS=Homo sapiens GN=EIF3B PE=2 SV=1;tr|F8W8C8|F8W8C8_HUMAN Eukaryotic translation initiation factor 3 subunit B OS=Homo sapiens GN=EIF3B PE=3 SV=1;sp|P55884|EIF3B_HUMAN Eukaryotic t	6	32	32	32	32	32	32	47.8	47.8	47.8	85.134	738	738;872;814;873;302;153	4.12	11	18	18	26	41	29	2	0	323.31	279470	107010	264020	227970	363930	190600	212420	225570	202840	250400	279470	107010	264020	227970	363930	190600	212420	225570	202840
B4DV82;G3V167;Q9UGN5-2;Q9UGN5	B4DV82;G3V167;Q9UGN5-2;Q9UGN5	1;1;1;1	1;1;1;1	1;1;1;1	Poly [ADP-ribose] polymerase 2	PARP2	tr|B4DV82|B4DV82_HUMAN Uncharacterized protein OS=Homo sapiens GN=PARP2 PE=2 SV=1;tr|G3V167|G3V167_HUMAN Poly (ADP-ribose) polymerase family, member 2, isoform CRA_a OS=Homo sapiens GN=PARP2 PE=4 SV=1;sp|Q9UGN5-2|PARP2_HUMAN Isoform 2 of Poly [ADP-ribose]	4	1	1	1	1	1	1	1.9	1.9	1.9	46.913	411	411;531;570;583	5					2			0.00058072	2.3363	1287.5	545.49	1314.7	691.84	1702.3	605.12	1043.9	482.46	631.29	530.08	1287.5	545.49	1314.7	691.84	1702.3	605.12	1043.9	482.46	631.29
B4DV96;Q9H477	B4DV96;Q9H477	1;1	1;1	1;1	Ribokinase	RBKS	tr|B4DV96|B4DV96_HUMAN Ribokinase OS=Homo sapiens GN=RBKS PE=2 SV=1;sp|Q9H477|RBSK_HUMAN Ribokinase OS=Homo sapiens GN=RBKS PE=1 SV=1	2	1	1	1	1	1	1	3.5	3.5	3.5	30.36	286	286;322	2.33		2	1					0.00039549	2.619	2925	1796.7	4050.4	4788.1	4222.6	2309.5	1982.1	2170.8	2275.8	2766.7	2925	1796.7	4050.4	4788.1	4222.6	2309.5	1982.1	2170.8	2275.8
E9PDK5;B4DVE7;P50995;E9PDS7;H0Y6E1;E5RIN3;Q5T0G9;P27216;P27216-2	E9PDK5;B4DVE7;P50995	21;21;21;6;5;1;1;1;1	21;21;21;6;5;1;1;1;1	21;21;21;6;5;1;1;1;1	Annexin A11	ANXA11	tr|E9PDK5|E9PDK5_HUMAN Annexin OS=Homo sapiens GN=ANXA11 PE=3 SV=1;tr|B4DVE7|B4DVE7_HUMAN Annexin OS=Homo sapiens GN=ANXA11 PE=2 SV=1;sp|P50995|ANX11_HUMAN Annexin A11 OS=Homo sapiens GN=ANXA11 PE=1 SV=1	9	21	21	21	21	21	21	50	50	50	45.728	412	412;472;505;162;148;113;204;316;357	3.05	18	15	16	13	8	6	2	0	148.34	140270	65692	136200	121340	165050	85512	95177	92019	88871	105280	140270	65692	136200	121340	165050	85512	95177	92019	88871
B4DVK1;F8WDM9;Q9NZM5	B4DVK1;F8WDM9;Q9NZM5	4;4;4	4;4;4	4;4;4	Glioma tumor suppressor candidate region gene 2 protein	GLTSCR2	tr|B4DVK1|B4DVK1_HUMAN Glioma tumor suppressor candidate region gene 2 protein OS=Homo sapiens GN=GLTSCR2 PE=2 SV=1;tr|F8WDM9|F8WDM9_HUMAN Glioma tumor suppressor candidate region gene 2 protein OS=Homo sapiens GN=GLTSCR2 PE=4 SV=1;sp|Q9NZM5|GSCR2_HUMAN Gl	3	4	4	4	4	4	4	18.3	18.3	18.3	30.243	263	263;472;478	3.67	1	1	1	1		2		0	13.652	10195	2535.8	9631.7	4043.9	13833	3930.9	8748.4	4541	8288.5	5873.5	10195	2535.8	9631.7	4043.9	13833	3930.9	8748.4	4541	8288.5
B4DVN1;O75190;C9J2C4;O75190-2;O75190-3;E9PH18;C9JB42;C9JDR7;C9JDX6;F8WCZ4;C9J2P2;B4DN73;C9JN01;Q8WWF6;Q8NHS0	B4DVN1;O75190;C9J2C4;O75190-2;O75190-3;E9PH18;C9JB42;C9JDR7;C9JDX6;F8WCZ4;C9J2P2;B4DN73	6;6;5;5;5;4;3;3;3;3;3;3;2;1;1	6;6;5;5;5;4;3;3;3;3;3;3;2;1;1	5;5;4;4;4;4;3;3;3;3;3;2;2;1;0	DnaJ homolog subfamily B member 6	DNAJB6	tr|B4DVN1|B4DVN1_HUMAN Uncharacterized protein OS=Homo sapiens GN=DNAJB6 PE=2 SV=1;sp|O75190|DNJB6_HUMAN DnaJ homolog subfamily B member 6 OS=Homo sapiens GN=DNAJB6 PE=1 SV=2;tr|C9J2C4|C9J2C4_HUMAN DnaJ homolog subfamily B member 6 (Fragment) OS=Homo sapie	15	6	6	5	6	6	5	24.3	24.3	20.5	29.487	268	268;326;228;241;325;211;66;98;125;129;146;277;45;145;232	3.38	3	4	6	1	4	3		0	25.685	48514	17583	45983	31526	64689	24549	39105	29151	32711	34905	48514	17583	45983	31526	64689	24549	39105	29151	32711
B4DVP2;Q9Y478	B4DVP2;Q9Y478	1;1	1;1	1;1	5-AMP-activated protein kinase subunit beta-1	PRKAB1	tr|B4DVP2|B4DVP2_HUMAN 5-AMP-activated protein kinase subunit beta-1 OS=Homo sapiens GN=PRKAB1 PE=2 SV=1;sp|Q9Y478|AAKB1_HUMAN 5-AMP-activated protein kinase subunit beta-1 OS=Homo sapiens GN=PRKAB1 PE=1 SV=4	2	1	1	1	1	1	1	12.9	12.9	12.9	26.424	233	233;270	6						1		0	24.305	779.32	113.19	575.65	415.35	1218	391.03	475.32	361.46	184.33	587.9	779.32	113.19	575.65	415.35	1218	391.03	475.32	361.46	184.33
B4DVQ5;H3BRV0;Q99613;F5H4V1;B5ME19;B4DDN4;B4DVU3;B4DRU0;C9J1F3;H3BPE4;H3BPE3;H3BTY8	B4DVQ5;H3BRV0;Q99613;F5H4V1;B5ME19;B4DDN4;B4DVU3;B4DRU0;C9J1F3	31;31;31;30;30;28;26;25;25;4;3;2	31;31;31;30;30;28;26;25;25;4;3;2	31;31;31;30;30;28;26;25;25;4;3;2	Eukaryotic translation initiation factor 3 subunit C;Eukaryotic translation initiation factor 3 subunit C-like protein	EIF3C;EIF3CL	tr|B4DVQ5|B4DVQ5_HUMAN Eukaryotic translation initiation factor 3 subunit C OS=Homo sapiens GN=EIF3C PE=2 SV=1;tr|H3BRV0|H3BRV0_HUMAN Eukaryotic translation initiation factor 3 subunit C OS=Homo sapiens GN=EIF3C PE=4 SV=1;sp|Q99613|EIF3C_HUMAN Eukaryotic t	12	31	31	31	31	31	31	32	32	32	103.64	898	898;903;913;899;914;792;761;735;762;148;133;80	3.88	6	8	26	31	21	13		0	156.26	169620	67156	148720	148590	219730	119210	128030	137470	119700	150660	169620	67156	148720	148590	219730	119210	128030	137470	119700
F2Z3C9;P15509-6;B4DW68;P15509-4;P15509-3;P15509-5;P15509;P15509-2;P15509-7	F2Z3C9;P15509-6;B4DW68;P15509-4;P15509-3;P15509-5;P15509;P15509-2;P15509-7	1;1;1;1;1;1;1;1;1	1;1;1;1;1;1;1;1;1	1;1;1;1;1;1;1;1;1	Granulocyte-macrophage colony-stimulating factor receptor subunit alpha	CSF2RA	tr|F2Z3C9|F2Z3C9_HUMAN Granulocyte-macrophage colony-stimulating factor receptor subunit alpha OS=Homo sapiens GN=CSF2RA PE=4 SV=1;sp|P15509-6|CSF2R_HUMAN Isoform 6 of Granulocyte-macrophage colony-stimulating factor receptor subunit alpha OS=Homo sapiens	9	1	1	1	1	1	1	4.9	4.9	4.9	32.815	285	285;233;267;286;333;378;400;410;434	5.5					1	1		0	6.9098	1787.3	507.61	1301.9	837.38	1914	739.45	871.33	848.28	664.6	864.21	1787.3	507.61	1301.9	837.38	1914	739.45	871.33	848.28	664.6
C9J306;B4DXI5;E9PEN4;B4DWI1;Q9UJ83;Q7Z773;F8WCH9;C9JJM7;B3KPX4	C9J306;B4DXI5;E9PEN4;B4DWI1;Q9UJ83;Q7Z773;F8WCH9;C9JJM7;B3KPX4	2;2;2;2;2;1;1;1;1	2;2;2;2;2;1;1;1;1	2;2;2;2;2;1;1;1;1	2-hydroxyacyl-CoA lyase 1	HACL1	tr|C9J306|C9J306_HUMAN 2-hydroxyacyl-CoA lyase 1 (Fragment) OS=Homo sapiens GN=HACL1 PE=3 SV=1;tr|B4DXI5|B4DXI5_HUMAN 2-hydroxyacyl-CoA lyase 1 OS=Homo sapiens GN=HACL1 PE=2 SV=1;tr|E9PEN4|E9PEN4_HUMAN 2-hydroxyacyl-CoA lyase 1 OS=Homo sapiens GN=HACL1 PE=	9	2	2	2	2	2	2	7.8	7.8	7.8	26.388	244	244;496;518;551;578;119;137;157;337	2	1		1					0.0003904	2.4397	1967.9	1206.6	1871.9	2032.6	2817.4	1786.6	1883.4	1541	1464	1716.7	1967.9	1206.6	1871.9	2032.6	2817.4	1786.6	1883.4	1541	1464
B4DWI3;Q99523	B4DWI3;Q99523	2;2	2;2	2;2	Sortilin	SORT1	tr|B4DWI3|B4DWI3_HUMAN Sortilin OS=Homo sapiens GN=SORT1 PE=2 SV=1;sp|Q99523|SORT_HUMAN Sortilin OS=Homo sapiens GN=SORT1 PE=1 SV=3	2	2	2	2	2	2	2	3.9	3.9	3.9	77.374	694	694;831	2.67		2	4					0	7.4657	11841	3067.4	11219	7094.8	17580	5590.1	10127	7114	8727.8	7928.1	11841	3067.4	11219	7094.8	17580	5590.1	10127	7114	8727.8
C9JGX3;Q96F24-2;B4DWS0;Q96F24	C9JGX3;Q96F24-2;B4DWS0;Q96F24	3;3;3;3	3;3;3;3	3;3;3;3	Nuclear receptor-binding factor 2	NRBF2	tr|C9JGX3|C9JGX3_HUMAN Nuclear receptor-binding factor 2 OS=Homo sapiens GN=NRBF2 PE=4 SV=2;sp|Q96F24-2|NRBF2_HUMAN Isoform 2 of Nuclear receptor-binding factor 2 OS=Homo sapiens GN=NRBF2;tr|B4DWS0|B4DWS0_HUMAN Nuclear receptor-binding factor 2 OS=Homo sap	4	3	3	3	3	3	3	11	11	11	26.941	237	237;237;277;287	4.5	1				1	2		0.0024354	1.8774	8075.1	6423	8143.8	12326	11377	7894.2	6553.3	7423.3	5672.1	7089.4	8075.1	6423	8143.8	12326	11377	7894.2	6553.3	7423.3	5672.1
Q5JW58;B4DWT2;Q9H410;Q5JW53;Q5JW54;Q9H410-3;Q9H410-2	Q5JW58;B4DWT2;Q9H410;Q5JW53;Q5JW54;Q9H410-3;Q9H410-2	2;2;2;1;1;1;1	2;2;2;1;1;1;1	2;2;2;1;1;1;1	Kinetochore-associated protein DSN1 homolog	DSN1	tr|Q5JW58|Q5JW58_HUMAN Chromosome 20 open reading frame 172 (Fragment) OS=Homo sapiens GN=C20orf172 PE=2 SV=2;tr|B4DWT2|B4DWT2_HUMAN Chromosome 20 open reading frame 172, isoform CRA_d OS=Homo sapiens GN=DSN1 PE=2 SV=1;sp|Q9H410|DSN1_HUMAN Kinetochore-asso	7	2	2	2	2	2	2	4.9	4.9	4.9	34.511	304	304;340;356;241;284;249;289	6						2		0.0081066	1.3859	1581.5	685.73	1576	1511	2279.4	1233	1184.3	898.08	1164.9	1204.2	1581.5	685.73	1576	1511	2279.4	1233	1184.3	898.08	1164.9
B4DWW1;P40616;F8VYN9;B4DZG7;F8VP99;F8W1Z8;F8VP63	B4DWW1;P40616;F8VYN9;B4DZG7	6;6;5;4;1;1;1	6;6;5;4;1;1;1	6;6;5;4;1;1;1	ADP-ribosylation factor-like protein 1	ARL1	tr|B4DWW1|B4DWW1_HUMAN ADP-ribosylation factor-like protein 1 OS=Homo sapiens GN=ARL1 PE=2 SV=1;sp|P40616|ARL1_HUMAN ADP-ribosylation factor-like protein 1 OS=Homo sapiens GN=ARL1 PE=1 SV=1;tr|F8VYN9|F8VYN9_HUMAN ADP-ribosylation factor-like protein 1 OS=H	7	6	6	6	6	6	6	51.2	51.2	51.2	18.565	164	164;181;194;135;17;52;64	3.79	5	4	4	2	6	6	1	0	76.834	45554	12843	41521	21755	51541	14825	30471	17428	25841	22010	45554	12843	41521	21755	51541	14825	30471	17428	25841
F5GXB3;B4DX32;O60870	F5GXB3;B4DX32;O60870	9;9;9	9;9;9	9;9;9	DNA/RNA-binding protein KIN17	KIN	tr|F5GXB3|F5GXB3_HUMAN DNA/RNA-binding protein KIN17 OS=Homo sapiens GN=KIN PE=4 SV=1;tr|B4DX32|B4DX32_HUMAN DNA/RNA-binding protein KIN17 OS=Homo sapiens GN=KIN PE=2 SV=1;sp|O60870|KIN17_HUMAN DNA/RNA-binding protein KIN17 OS=Homo sapiens GN=KIN PE=1 SV=2	3	9	9	9	9	9	9	31.6	31.6	31.6	32.838	288	288;374;393	2.94	7	1	2	4	2	2		0	34.282	22163	9738.5	19352	17948	29520	12472	16918	14035	15609	12787	22163	9738.5	19352	17948	29520	12472	16918	14035	15609
F8VRH6;F8VVC4;F8W0K6;H0YHS4;F8W1R9;B4DY26;B4DXN7;P36897;P36897-2	F8VRH6;F8VVC4;F8W0K6;H0YHS4;F8W1R9;B4DY26;B4DXN7;P36897;P36897-2	1;1;1;1;1;1;1;1;1	1;1;1;1;1;1;1;1;1	1;1;1;1;1;1;1;1;1	Receptor protein serine/threonine kinase;TGF-beta receptor type-1	TGFBR1	tr|F8VRH6|F8VRH6_HUMAN TGF-beta receptor type-1 (Fragment) OS=Homo sapiens GN=TGFBR1 PE=4 SV=1;tr|F8VVC4|F8VVC4_HUMAN TGF-beta receptor type-1 (Fragment) OS=Homo sapiens GN=TGFBR1 PE=4 SV=1;tr|F8W0K6|F8W0K6_HUMAN TGF-beta receptor type-1 (Fragment) OS=Homo	9	1	1	1	1	1	1	18.4	18.4	18.4	12.418	114	114;118;127;188;383;434;465;503;507	3			1					0	4.9736	2289.1	448.98	1925	922.57	2021.8	751.07	1559.4	1180.1	1269.8	1685.4	2289.1	448.98	1925	922.57	2021.8	751.07	1559.4	1180.1	1269.8
G3V4W0;B4DY08;G3V4C1;P07910-2;P07910-4;G3V2D6;G3V5X6;G3V3K6;G3V251	G3V4W0;B4DY08;G3V4C1;P07910-2;P07910-4;G3V2D6	21;21;21;21;17;13;9;9;9	21;21;21;21;17;13;9;9;9	1;1;1;1;1;1;1;1;1	Heterogeneous nuclear ribonucleoproteins C1/C2	HNRNPC	tr|G3V4W0|G3V4W0_HUMAN Heterogeneous nuclear ribonucleoproteins C1/C2 (Fragment) OS=Homo sapiens GN=HNRNPC PE=4 SV=1;tr|B4DY08|B4DY08_HUMAN Heterogeneous nuclear ribonucleoproteins C1/C2 OS=Homo sapiens GN=HNRNPC PE=2 SV=1;tr|G3V4C1|G3V4C1_HUMAN Heterogene	9	21	21	1	21	21	1	65.6	65.6	6.9	28.916	262	262;288;292;293;250;214;117;121;126	4.18	9	15	23	31	37	23	8	0	247.24	478760	64749	425750	119140	499310	97386	305490	126760	287040	154330	478760	64749	425750	119140	499310	97386	305490	126760	287040
B4DYA3;Q8TCJ0-3;Q8TCJ0-2;Q8TCJ0	B4DYA3;Q8TCJ0-3;Q8TCJ0-2;Q8TCJ0	1;1;1;1	1;1;1;1	1;1;1;1	F-box only protein 25	FBXO25	tr|B4DYA3|B4DYA3_HUMAN F-box only protein 25 OS=Homo sapiens GN=FBXO25 PE=2 SV=1;sp|Q8TCJ0-3|FBX25_HUMAN Isoform 3 of F-box only protein 25 OS=Homo sapiens GN=FBXO25;sp|Q8TCJ0-2|FBX25_HUMAN Isoform 2 of F-box only protein 25 OS=Homo sapiens GN=FBXO25;sp|Q8	4	1	1	1	1	1	1	2.4	2.4	2.4	38.916	330	330;291;358;367	6						1		1	-2	1051.5	955.1	1202.6	1896.6	1674.5	1367.1	988.78	661.99	1303.2	1335.4	1051.5	955.1	1202.6	1896.6	1674.5	1367.1	988.78	661.99	1303.2
B4DYB4;Q8NFH5;B4DP57;C9IYQ7;F8WCF5;F8WEL4;C9JIY9	B4DYB4;Q8NFH5;B4DP57	6;6;4;2;2;2;1	6;6;4;2;2;2;1	6;6;4;2;2;2;1	Nucleoporin NUP53	NUP35	tr|B4DYB4|B4DYB4_HUMAN Nucleoporin NUP53 OS=Homo sapiens GN=NUP35 PE=2 SV=1;sp|Q8NFH5|NUP53_HUMAN Nucleoporin NUP53 OS=Homo sapiens GN=NUP35 PE=1 SV=1;tr|B4DP57|B4DP57_HUMAN Nucleoporin NUP53 OS=Homo sapiens GN=NUP35 PE=2 SV=1	7	6	6	6	6	6	6	25.2	25.2	25.2	33.12	309	309;326;191;115;136;152;76	3.75	1	1	1	2	2	1		0	20.227	20712	6842.8	19183	13311	26795	10131	15775	10832	14257	12601	20712	6842.8	19183	13311	26795	10131	15775	10832	14257
P18615;B4DYX9;B4DUN1;A2ABK1;A2ABK2;A2ABK3;E9PD43;A2ABK4	P18615;B4DYX9;B4DUN1;A2ABK1;A2ABK2;A2ABK3;E9PD43	10;10;9;7;6;5;5;4	10;10;9;7;6;5;5;4	10;10;9;7;6;5;5;4	Negative elongation factor E	NELFE	sp|P18615|NELFE_HUMAN Negative elongation factor E OS=Homo sapiens GN=RDBP PE=1 SV=3;tr|B4DYX9|B4DYX9_HUMAN Negative elongation factor E OS=Homo sapiens GN=RDBP PE=2 SV=1;tr|B4DUN1|B4DUN1_HUMAN Negative elongation factor E OS=Homo sapiens GN=RDBP PE=2 SV=1	8	10	10	10	10	10	10	33.2	33.2	33.2	43.239	380	380;387;350;334;294;240;260;159	4.83		1	6	3	8	9	2	0	57.509	45445	24785	41029	47173	54003	32573	34593	35746	31067	32568	45445	24785	41029	47173	54003	32573	34593	35746	31067
B4DYZ9;O15164-2;O15164;C9JPT4;E7ES63;F8WCX0	B4DYZ9;O15164-2;O15164;C9JPT4	6;6;6;3;2;1	6;6;6;3;2;1	6;6;6;3;2;1	Transcription intermediary factor 1-alpha	TRIM24	tr|B4DYZ9|B4DYZ9_HUMAN Transcription intermediary factor 1-alpha OS=Homo sapiens GN=TRIM24 PE=2 SV=1;sp|O15164-2|TIF1A_HUMAN Isoform Short of Transcription intermediary factor 1-alpha OS=Homo sapiens GN=TRIM24;sp|O15164|TIF1A_HUMAN Transcription intermedia	6	6	6	6	6	6	6	8.2	8.2	8.2	107.7	961	961;1016;1050;442;549;181	4.5			2	3		3		0	23.262	13318	3177.4	11098	5642.9	16648	3903.6	10070	5805.2	9509.8	6343.1	13318	3177.4	11098	5642.9	16648	3903.6	10070	5805.2	9509.8
B4DZ51;B4E025;Q9UBD5;Q9UBD5-2	B4DZ51;B4E025;Q9UBD5;Q9UBD5-2	1;1;1;1	1;1;1;1	1;1;1;1	Origin recognition complex subunit 3	ORC3	tr|B4DZ51|B4DZ51_HUMAN Origin recognition complex subunit 3 OS=Homo sapiens GN=ORC3 PE=2 SV=1;tr|B4E025|B4E025_HUMAN Origin recognition complex subunit 3 OS=Homo sapiens GN=ORC3 PE=2 SV=1;sp|Q9UBD5|ORC3_HUMAN Origin recognition complex subunit 3 OS=Homo sa	4	1	1	1	1	1	1	3.6	3.6	3.6	51.186	444	444;568;711;712	5					1			0	4.2755	113.09	0	267.62	0	477.43	108.53	418.09	85.888	273.09	237.18	113.09	0	267.62	0	477.43	108.53	418.09	85.888	273.09
B4DZ67;P57740;Q6PJE1;H0YG15	B4DZ67;P57740;Q6PJE1	9;9;8;3	9;9;8;3	9;9;8;3	Nuclear pore complex protein Nup107	NUP107	tr|B4DZ67|B4DZ67_HUMAN Nuclear pore complex protein Nup107 OS=Homo sapiens GN=NUP107 PE=2 SV=1;sp|P57740|NU107_HUMAN Nuclear pore complex protein Nup107 OS=Homo sapiens GN=NUP107 PE=1 SV=1;tr|Q6PJE1|Q6PJE1_HUMAN NUP107 protein OS=Homo sapiens GN=NUP107 PE=	4	9	9	9	9	9	9	14	14	14	103.17	896	896;925;686;80	3.16	3	5	2	5	3	1		0	44.317	41422	11410	40433	23365	54456	16614	31530	19831	28514	23437	41422	11410	40433	23365	54456	16614	31530	19831	28514
B4DZI8;P35606;D6RBT6;D6R997;D6RBZ7;D6RCL6;D6RBG7;H0YAC7;H0Y938	B4DZI8;P35606	40;40;6;5;4;4;4;4;4	40;40;6;5;4;4;4;4;4	40;40;6;5;4;4;4;4;4	Coatomer subunit beta	COPB2	tr|B4DZI8|B4DZI8_HUMAN Coatomer protein complex, subunit beta 2 (Beta prime), isoform CRA_b OS=Homo sapiens GN=COPB2 PE=2 SV=1;sp|P35606|COPB2_HUMAN Coatomer subunit beta OS=Homo sapiens GN=COPB2 PE=1 SV=2	9	40	40	40	40	40	40	58.8	58.8	58.8	99.045	877	877;906;111;153;77;86;89;118;177	4.02	6	16	39	25	21	28	5	0	323.31	274820	111630	258870	226960	333490	160740	192870	189800	182920	208490	274820	111630	258870	226960	333490	160740	192870	189800	182920
E9PFK9;E7ERJ8;H7BYE7;Q9UJ41-2;B4DZM7;Q9UJ41-3;Q9UJ41;Q3HKR1;E9PHB8	E9PFK9;E7ERJ8;H7BYE7;Q9UJ41-2;B4DZM7;Q9UJ41-3;Q9UJ41;Q3HKR1	4;4;4;4;4;4;4;3;1	4;4;4;4;4;4;4;3;1	4;4;4;4;4;4;4;3;1	Rab5 GDP/GTP exchange factor	RABGEF1	tr|E9PFK9|E9PFK9_HUMAN Rab5 GDP/GTP exchange factor OS=Homo sapiens GN=RABGEF1 PE=4 SV=1;tr|E7ERJ8|E7ERJ8_HUMAN BTB/POZ domain-containing protein KCTD7 OS=Homo sapiens GN=KCTD7 PE=4 SV=1;tr|H7BYE7|H7BYE7_HUMAN BTB/POZ domain-containing protein KCTD7 OS=Hom	9	4	4	4	4	4	4	10.5	10.5	10.5	58.394	504	504;531;575;491;505;531;708;407;232	2	3	2			1			0	64.684	10743	4940.3	10603	10395	14373	8211.5	8346.2	8927.2	8006.5	10986	10743	4940.3	10603	10395	14373	8211.5	8346.2	8927.2	8006.5
B4DZM8;Q16401;F2Z3J2;Q4VXH0;Q4VXG9	B4DZM8;Q16401	19;19;4;4;3	19;19;4;4;3	19;19;4;4;3	26S proteasome non-ATPase regulatory subunit 5	PSMD5	tr|B4DZM8|B4DZM8_HUMAN 26S proteasome non-ATPase regulatory subunit 5 OS=Homo sapiens GN=PSMD5 PE=2 SV=1;sp|Q16401|PSMD5_HUMAN 26S proteasome non-ATPase regulatory subunit 5 OS=Homo sapiens GN=PSMD5 PE=1 SV=3	5	19	19	19	19	19	19	57.7	57.7	57.7	51.311	461	461;504;72;97;157	4.31	4	3	9	10	14	15		0	132.03	108280	30694	98691	62108	129640	50251	78020	65940	70472	78677	108280	30694	98691	62108	129640	50251	78020	65940	70472
E7EW52;B4E016;Q96AT9-2;Q96AT9;F8WBT4;C9J6A7;C9J9T0;C9IZU8;C9JPQ7;Q53TV9	E7EW52;B4E016;Q96AT9-2;Q96AT9;F8WBT4;C9J6A7;C9J9T0;C9IZU8;C9JPQ7;Q53TV9	2;2;2;2;1;1;1;1;1;1	2;2;2;2;1;1;1;1;1;1	2;2;2;2;1;1;1;1;1;1	Ribulose-phosphate 3-epimerase	RPE	tr|E7EW52|E7EW52_HUMAN Ribulose-phosphate 3-epimerase OS=Homo sapiens GN=RPE PE=3 SV=1;tr|B4E016|B4E016_HUMAN Ribulose-phosphate 3-epimerase OS=Homo sapiens GN=RPE PE=2 SV=1;sp|Q96AT9-2|RPE_HUMAN Isoform 2 of Ribulose-phosphate 3-epimerase OS=Homo sapiens	10	2	2	2	2	2	2	12.7	12.7	12.7	23.95	220	220;199;220;228;60;159;191;225;160;178	3.5		1			1			0	21.77	2225	793.87	2132.8	1940	2683.2	1239.1	1641.6	1461.1	1157.7	1839.6	2225	793.87	2132.8	1940	2683.2	1239.1	1641.6	1461.1	1157.7
E9PMH5;B4E026;Q13490;F5GYF2;E9PI77;E9PIW1;H0YDY3;H0YEZ0;Q13489;E9PQZ9	E9PMH5;B4E026;Q13490;F5GYF2	5;5;5;4;2;2;2;2;2;1	5;5;5;4;2;2;2;2;2;1	5;5;5;4;2;2;2;2;2;1	Baculoviral IAP repeat-containing protein 2	BIRC2	tr|E9PMH5|E9PMH5_HUMAN Baculoviral IAP repeat-containing protein 2 OS=Homo sapiens GN=BIRC2 PE=4 SV=1;tr|B4E026|B4E026_HUMAN Baculoviral IAP repeat-containing protein 2 OS=Homo sapiens GN=BIRC2 PE=2 SV=1;sp|Q13490|BIRC2_HUMAN Baculoviral IAP repeat-contain	10	5	5	5	5	5	5	9.7	9.7	9.7	67.513	597	597;569;618;534;139;183;262;372;604;79	3.14	2	2		1		2		0	16.377	6902.4	2970.6	6576.8	7010.6	8894.4	4914.1	5505.1	5143.5	4957.3	5642	6902.4	2970.6	6576.8	7010.6	8894.4	4914.1	5505.1	5143.5	4957.3
P11234;B4E040;C9J6B1;C9JQB3;Q6ZS74;C9JYR1;F8WEQ6	P11234;B4E040;C9J6B1;C9JQB3;Q6ZS74;C9JYR1	9;9;8;8;8;6;3	4;4;4;4;4;2;2	4;4;4;4;4;2;2	Ras-related protein Ral-B	RALB	sp|P11234|RALB_HUMAN Ras-related protein Ral-B OS=Homo sapiens GN=RALB PE=1 SV=1;tr|B4E040|B4E040_HUMAN Ras-related protein Ral-B OS=Homo sapiens GN=RALB PE=2 SV=1;tr|C9J6B1|C9J6B1_HUMAN Ras-related protein Ral-B (Fragment) OS=Homo sapiens GN=RALB PE=4 SV=	7	9	4	4	9	4	4	48.1	17	17	23.408	206	206;228;167;171;227;112;46	4.5	2				2	4		0	18.409	29979	9472.9	25949	18819	33867	14640	20017	16925	19590	19137	29979	9472.9	25949	18819	33867	14640	20017	16925	19590
Q2TAM5;E9PKH5;B4E082;Q04206-2;Q04206;Q04206-4;Q04206-3;E9PKV4;Q96CP1;E9PI38;E9PQS6;E9PMD5;E9PRX2;E9PJR1;E9PNV4;E9PJZ9;E9PM47;H0YCB4;E9PNK5;E9PN69	Q2TAM5;E9PKH5;B4E082;Q04206-2;Q04206;Q04206-4;Q04206-3;E9PKV4;Q96CP1	17;17;17;17;17;16;15;9;9;8;8;4;3;2;2;1;1;1;1;1	17;17;17;17;17;16;15;9;9;8;8;4;3;2;2;1;1;1;1;1	17;17;17;17;17;16;15;9;9;8;8;4;3;2;2;1;1;1;1;1	Transcription factor p65	RELA	tr|Q2TAM5|Q2TAM5_HUMAN RELA protein OS=Homo sapiens GN=RELA PE=2 SV=1;tr|E9PKH5|E9PKH5_HUMAN Transcription factor p65 (Fragment) OS=Homo sapiens GN=RELA PE=4 SV=1;tr|B4E082|B4E082_HUMAN Transcription factor p65 OS=Homo sapiens GN=RELA PE=2 SV=1;sp|Q04206-2	20	17	17	17	17	17	17	50.1	50.1	50.1	42.868	377	377;418;425;537;551;548;541;237;246;185;208;161;95;90;153;29;64;72;85;134	2.92	14	5	6	4	2	6	1	0	104.62	56681	31986	54214	59914	72056	39752	42285	45579	39703	50873	56681	31986	54214	59914	72056	39752	42285	45579	39703
B4E083;P53350;Q58A51	B4E083;P53350;Q58A51	4;4;3	4;4;3	4;4;3	Serine/threonine-protein kinase PLK1	PLK1;Plk-1 delta	tr|B4E083|B4E083_HUMAN Serine/threonine-protein kinase PLK1 OS=Homo sapiens GN=PLK1 PE=2 SV=1;sp|P53350|PLK1_HUMAN Serine/threonine-protein kinase PLK1 OS=Homo sapiens GN=PLK1 PE=1 SV=1;tr|Q58A51|Q58A51_HUMAN Polo-like kinase 1 delta OS=Homo sapiens GN=Plk	3	4	4	4	4	4	4	9.1	9.1	9.1	58.156	506	506;603;247	4.4			1	1	3			0	6.9464	9489.8	3458.3	8770.8	5682.1	14382	5300.8	7753.3	6032.8	7129.2	6085.9	9489.8	3458.3	8770.8	5682.1	14382	5300.8	7753.3	6032.8	7129.2
Q5JRC6;Q8IWS0-2;B4E0G4;Q8IWS0;E9PC97	Q5JRC6;Q8IWS0-2;B4E0G4;Q8IWS0;E9PC97	6;6;6;6;6	6;6;6;6;6	6;6;6;6;6	PHD finger protein 6	PHF6	tr|Q5JRC6|Q5JRC6_HUMAN PHD finger protein 6 OS=Homo sapiens GN=PHF6 PE=2 SV=1;sp|Q8IWS0-2|PHF6_HUMAN Isoform 2 of PHD finger protein 6 OS=Homo sapiens GN=PHF6;tr|B4E0G4|B4E0G4_HUMAN PHD finger protein 6 OS=Homo sapiens GN=PHF6 PE=2 SV=1;sp|Q8IWS0|PHF6_HUMA	5	6	6	6	6	6	6	18.5	18.5	18.5	36.43	324	324;312;331;365;366	3.33	4	1	3	3	2	1	1	0	23.566	23768	10720	23565	20616	29256	15330	18003	15890	15900	13705	23768	10720	23565	20616	29256	15330	18003	15890	15900
B4E0H8;P26006;P26006-1;H0YA49;B4DDT0;H0YA32;D6R9X8	B4E0H8;P26006;P26006-1	17;17;16;3;3;2;2	17;17;16;3;3;2;2	17;17;16;3;3;2;2	Integrin alpha-3;Integrin alpha-3 heavy chain;Integrin alpha-3 light chain	ITGA3	tr|B4E0H8|B4E0H8_HUMAN Integrin alpha-3 OS=Homo sapiens GN=ITGA3 PE=2 SV=1;sp|P26006|ITA3_HUMAN Integrin alpha-3 OS=Homo sapiens GN=ITGA3 PE=1 SV=5;sp|P26006-1|ITA3_HUMAN Isoform 2 of Integrin alpha-3 OS=Homo sapiens GN=ITGA3	7	17	17	17	17	17	17	19.7	19.7	19.7	115.17	1037	1037;1051;1066;221;294;84;142	4.04	4	7	16	14	17	14		0	103.47	157850	48444	146950	99623	172000	76920	107270	93039	102210	110160	157850	48444	146950	99623	172000	76920	107270	93039	102210
G3XAN4;B4E0K2;Q15629	G3XAN4;B4E0K2;Q15629	2;2;2	2;2;2	2;2;2	Translocating chain-associated membrane protein 1	TRAM1	tr|G3XAN4|G3XAN4_HUMAN Translocating chain-associated membrane protein 1 OS=Homo sapiens GN=TRAM1 PE=4 SV=1;tr|B4E0K2|B4E0K2_HUMAN Translocating chain-associated membrane protein 1 OS=Homo sapiens GN=TRAM1 PE=2 SV=1;sp|Q15629|TRAM1_HUMAN Translocating chai	3	2	2	2	2	2	2	8.7	8.7	8.7	33.435	288	288;343;374	5.5				1		3		0	22.449	6799.7	2004.3	6177.3	3331.9	9534	3195.1	4696.2	6340.3	3757.3	7817.5	6799.7	2004.3	6177.3	3331.9	9534	3195.1	4696.2	6340.3	3757.3
B4E0K9;O00754;G5E928;H7BZP0	B4E0K9;O00754;G5E928	6;6;5;1	6;6;5;1	6;6;5;1	Alpha-mannosidase;Lysosomal alpha-mannosidase;Lysosomal alpha-mannosidase A peptide;Lysosomal alpha-mannosidase B peptide;Lysosomal alpha-mannosidase C peptide;Lysosomal alpha-mannosidase D peptide;Lysosomal alpha-mannosidase E peptide	MAN2B1	tr|B4E0K9|B4E0K9_HUMAN Lysosomal alpha-mannosidase B peptide OS=Homo sapiens GN=MAN2B1 PE=2 SV=1;sp|O00754|MA2B1_HUMAN Lysosomal alpha-mannosidase OS=Homo sapiens GN=MAN2B1 PE=1 SV=3;tr|G5E928|G5E928_HUMAN Lysosomal alpha-mannosidase B peptide OS=Homo sapi	4	6	6	6	6	6	6	7.7	7.7	7.7	107.46	950	950;1011;1010;187	5		2	1		4	8		0	19.105	23798	12945	24184	20177	34251	16798	19439	17158	17444	19379	23798	12945	24184	20177	34251	16798	19439	17158	17444
D6R9A3;C9JPH1;B4E0Q0;C9JYS5;Q96ET8-2;Q96ET8-3;Q9NYZ1;Q96ET8	D6R9A3;C9JPH1;B4E0Q0;C9JYS5;Q96ET8-2;Q96ET8-3;Q9NYZ1;Q96ET8	1;1;1;1;1;1;1;1	1;1;1;1;1;1;1;1	1;1;1;1;1;1;1;1	Golgi apparatus membrane protein TVP23 homolog;Golgi apparatus membrane protein TVP23 homolog C;Golgi apparatus membrane protein TVP23 homolog B	TVP23C;TVP23B	tr|D6R9A3|D6R9A3_HUMAN Protein FAM18B2-CDRT4 OS=Homo sapiens GN=FAM18B2-CDRT4 PE=4 SV=2;tr|C9JPH1|C9JPH1_HUMAN Protein FAM18B2 OS=Homo sapiens GN=FAM18B2 PE=4 SV=2;tr|B4E0Q0|B4E0Q0_HUMAN Protein FAM18B2 OS=Homo sapiens GN=FAM18B2-CDRT4 PE=2 SV=1;tr|C9JYS5|	8	1	1	1	1	1	1	10.3	10.3	10.3	9.2214	78	78;110;185;205;164;203;205;276	5					1			0.0097639	1.2586	694.46	451.31	734.01	914.86	1039.4	709.82	598.72	500.6	508.25	710.23	694.46	451.31	734.01	914.86	1039.4	709.82	598.72	500.6	508.25
Q96II8-3;B4E0T7;Q96II8;Q96II8-2;E9PD99;F8WFB5;H7C1G3;H7C0J8;F5H3V2;Q9Y2L9-2;Q9Y2L9;F8W6F0	Q96II8-3;B4E0T7;Q96II8;Q96II8-2;E9PD99	4;4;4;4;2;1;1;1;1;1;1;1	4;4;4;4;2;1;1;1;1;1;1;1	4;4;4;4;2;1;1;1;1;1;1;1	Leucine-rich repeat and calponin homology domain-containing protein 3	LRCH3	sp|Q96II8-3|LRCH3_HUMAN Isoform 3 of Leucine-rich repeat and calponin homology domain-containing protein 3 OS=Homo sapiens GN=LRCH3;tr|B4E0T7|B4E0T7_HUMAN Leucine-rich repeat and calponin homology domain-containing protein 3 OS=Homo sapiens GN=LRCH3 PE=2 S	12	4	4	4	4	4	4	10.3	10.3	10.3	78.801	712	712;725;777;803;623;92;214;227;372;696;728;763	5			1	2		2	1	0	26.23	7635.7	2328.5	6898.5	4713.7	9396	4854.8	5311.9	6029.4	5943.8	6539.6	7635.7	2328.5	6898.5	4713.7	9396	4854.8	5311.9	6029.4	5943.8
H7C155;B4E0X2;P04049;P04049-2;B4E1N6;H7C560;P15056	H7C155;B4E0X2;P04049;P04049-2;B4E1N6	7;7;7;7;6;3;3	7;7;7;7;6;3;3	4;4;4;4;3;1;1	RAF proto-oncogene serine/threonine-protein kinase	RAF1	tr|H7C155|H7C155_HUMAN RAF proto-oncogene serine/threonine-protein kinase (Fragment) OS=Homo sapiens GN=RAF1 PE=3 SV=1;tr|B4E0X2|B4E0X2_HUMAN RAF proto-oncogene serine/threonine-protein kinase OS=Homo sapiens GN=RAF1 PE=2 SV=1;sp|P04049|RAF1_HUMAN RAF prot	7	7	7	4	7	7	4	17.5	17.5	11.6	59.741	527	527;567;648;668;433;375;766	4.93			2	3	4	6		0	27.427	25088	8284.3	22777	18413	31420	14722	18200	20257	16660	21363	25088	8284.3	22777	18413	31420	14722	18200	20257	16660
B4E0X8;F8W7W2;Q96AE4;Q96AE4-2;E9PEB5;B4DT31;C9JSZ1	B4E0X8;F8W7W2;Q96AE4;Q96AE4-2;E9PEB5;B4DT31	30;29;29;29;28;28;11	25;24;24;24;23;23;10	25;24;24;24;23;23;10	Far upstream element-binding protein 1	FUBP1	tr|B4E0X8|B4E0X8_HUMAN Far upstream element-binding protein 1 OS=Homo sapiens GN=FUBP1 PE=2 SV=1;tr|F8W7W2|F8W7W2_HUMAN Far upstream element-binding protein 1 OS=Homo sapiens GN=FUBP1 PE=4 SV=1;sp|Q96AE4|FUBP1_HUMAN Far upstream element-binding protein 1 O	7	30	25	25	30	25	25	58.8	55	55	66.231	629	629;654;644;653;655;665;232	3.44	3	18	24	24	8	7		0	168.63	128810	81970	125330	165020	162860	107950	97086	103840	85390	95550	128810	81970	125330	165020	162860	107950	97086	103840	85390
Q8NBY1;B4E0Y9;Q9P289-3;Q9P289;Q9P289-2;C9JJV0;C9JDH9;C9J6L2;C9JCC0;C9J232	Q8NBY1;B4E0Y9;Q9P289-3;Q9P289;Q9P289-2	6;6;6;6;5;2;2;2;2;2	2;2;2;2;2;1;1;1;1;1	1;1;1;1;1;0;0;0;0;0	Serine/threonine-protein kinase 26	STK26	tr|Q8NBY1|Q8NBY1_HUMAN Serine/threonine-protein kinase MST4 OS=Homo sapiens GN=MST4 PE=2 SV=1;tr|B4E0Y9|B4E0Y9_HUMAN Serine/threonine-protein kinase MST4 OS=Homo sapiens GN=MST4 PE=2 SV=1;sp|Q9P289-3|MST4_HUMAN Isoform 3 of Serine/threonine-protein kinase	10	6	2	1	6	2	1	16.8	5.6	2.3	43.867	392	392;438;354;416;339;79;148;161;163;177	2	1		1					0	7.5414	5434.5	2757.5	5051.7	5820.8	6956.7	4458.7	4455.4	3613.9	3632.7	4926	5434.5	2757.5	5051.7	5820.8	6956.7	4458.7	4455.4	3613.9	3632.7
B4E100;Q7Z5R6;Q9NWJ6;Q8IYL7	B4E100;Q7Z5R6;Q9NWJ6	6;6;3;1	5;5;3;1	5;5;3;1	Amyloid beta A4 precursor protein-binding family B member 1-interacting protein	APBB1IP	tr|B4E100|B4E100_HUMAN Amyloid beta A4 precursor protein-binding family B member 1-interacting protein OS=Homo sapiens GN=APBB1IP PE=2 SV=1;sp|Q7Z5R6|AB1IP_HUMAN Amyloid beta A4 precursor protein-binding family B member 1-interacting protein OS=Homo sapien	4	6	5	5	6	5	5	11.5	10.1	10.1	70.672	635	635;666;288;172	4		1	3	1	1	2		0	34.028	20106	11819	18755	22944	25970	15892	14793	15194	14121	17255	20106	11819	18755	22944	25970	15892	14793	15194	14121
B4E107;F5GXE4;O95260-2;B3KWA3	B4E107;F5GXE4;O95260-2	3;3;3;1	3;3;3;1	1;1;1;0	Arginyl-tRNA--protein transferase 1	ATE1	tr|B4E107|B4E107_HUMAN Arginyl-tRNA--protein transferase 1 OS=Homo sapiens GN=ATE1 PE=2 SV=1;tr|F5GXE4|F5GXE4_HUMAN Arginyl-tRNA--protein transferase 1 OS=Homo sapiens GN=ATE1 PE=3 SV=1;sp|O95260-2|ATE1_HUMAN Isoform ATE1-2 of Arginyl-tRNA--protein transfe	4	3	3	1	3	3	1	9	9	2.8	47.834	422	422;511;518;219	4.5			2			2		0	11.229	7506.6	4791.6	7094.4	6923.7	10278	5177.3	6628.5	5065.8	5335.8	5045.1	7506.6	4791.6	7094.4	6923.7	10278	5177.3	6628.5	5065.8	5335.8
B4E152;B4E1D7;Q9NVS9;B4E0V0	B4E152;B4E1D7;Q9NVS9;B4E0V0	4;4;4;3	4;4;4;3	4;4;4;3	Pyridoxine-5-phosphate oxidase	PNPO	tr|B4E152|B4E152_HUMAN Pyridoxine-5-phosphate oxidase OS=Homo sapiens GN=PNPO PE=2 SV=1;tr|B4E1D7|B4E1D7_HUMAN Pyridoxine-5-phosphate oxidase OS=Homo sapiens GN=PNPO PE=2 SV=1;sp|Q9NVS9|PNPO_HUMAN Pyridoxine-5-phosphate oxidase OS=Homo sapiens GN=PNPO P	4	4	4	4	4	4	4	21.6	21.6	21.6	25.199	218	218;243;261;166	2.6	3			1		1		0	12.726	6738.8	5684.2	7615.7	9456.4	11055	7597.4	6053.6	5826.1	6379.8	7443.5	6738.8	5684.2	7615.7	9456.4	11055	7597.4	6053.6	5826.1	6379.8
B4E192;P14136	B4E192;P14136	3;3	1;1	1;1	Glial fibrillary acidic protein	GFAP	tr|B4E192|B4E192_HUMAN Glial fibrillary acidic protein OS=Homo sapiens GN=GFAP PE=2 SV=1;sp|P14136|GFAP_HUMAN Glial fibrillary acidic protein OS=Homo sapiens GN=GFAP PE=1 SV=1	2	3	1	1	3	1	1	6.4	2.7	2.7	47.336	407	407;432	1	1							1	-2	747.09	846.5	700.93	1048	932.22	443.67	627.95	698.26	555.17	478.69	747.09	846.5	700.93	1048	932.22	443.67	627.95	698.26	555.17
H3BLY0;B4E1B9;Q9UHN6-2;Q9UHN6	H3BLY0;B4E1B9;Q9UHN6-2;Q9UHN6	1;1;1;1	1;1;1;1	1;1;1;1	Transmembrane protein 2	TMEM2	tr|H3BLY0|H3BLY0_HUMAN Transmembrane protein 2 (Fragment) OS=Homo sapiens GN=TMEM2 PE=4 SV=1;tr|B4E1B9|B4E1B9_HUMAN Transmembrane protein 2 OS=Homo sapiens GN=TMEM2 PE=2 SV=1;sp|Q9UHN6-2|TMEM2_HUMAN Isoform 2 of Transmembrane protein 2 OS=Homo sapiens GN=T	4	1	1	1	1	1	1	8.4	8.4	8.4	20.365	178	178;376;1320;1383	1	1							0	8.4687	868.08	504.45	945.93	965.35	1407.9	627.72	837.1	710.99	666.62	703.62	868.08	504.45	945.93	965.35	1407.9	627.72	837.1	710.99	666.62
B4E1G1;Q9BUN8-2;Q9BUN8;E5RGY0	B4E1G1;Q9BUN8-2;Q9BUN8;E5RGY0	2;2;2;1	2;2;2;1	2;2;2;1	Derlin-1	DERL1	tr|B4E1G1|B4E1G1_HUMAN Derlin-1 OS=Homo sapiens GN=DERL1 PE=2 SV=1;sp|Q9BUN8-2|DERL1_HUMAN Isoform 2 of Derlin-1 OS=Homo sapiens GN=DERL1;sp|Q9BUN8|DERL1_HUMAN Derlin-1 OS=Homo sapiens GN=DERL1 PE=1 SV=1;tr|E5RGY0|E5RGY0_HUMAN Derlin-1 OS=Homo sapiens GN=D	4	2	2	2	2	2	2	10.6	10.6	10.6	17.033	151	151;231;251;151	2.57	2	2	2			1		0	3.6425	1422.6	360.07	1402.3	935.48	2408.7	667.63	1096	779.24	968.33	811.18	1422.6	360.07	1402.3	935.48	2408.7	667.63	1096	779.24	968.33
B4E1N2;Q16270	B4E1N2;Q16270	6;6	6;6	6;6	Insulin-like growth factor-binding protein 7	IGFBP7	tr|B4E1N2|B4E1N2_HUMAN Insulin-like growth factor-binding protein 7 OS=Homo sapiens GN=IGFBP7 PE=2 SV=1;sp|Q16270|IBP7_HUMAN Insulin-like growth factor-binding protein 7 OS=Homo sapiens GN=IGFBP7 PE=1 SV=1	2	6	6	6	6	6	6	31.5	31.5	31.5	28.86	279	279;282	4.11	2		1		4	2		0	169.26	13694	11472	13243	24549	18366	12586	8949.4	10280	9397.2	11786	13694	11472	13243	24549	18366	12586	8949.4	10280	9397.2
B4E241;P84103	B4E241;P84103	7;7	6;6	6;6	Serine/arginine-rich splicing factor 3	SRSF3	tr|B4E241|B4E241_HUMAN Serine/arginine-rich-splicing factor 3 OS=Homo sapiens GN=SRSF3 PE=2 SV=1;sp|P84103|SRSF3_HUMAN Serine/arginine-rich splicing factor 3 OS=Homo sapiens GN=SRSF3 PE=1 SV=1	2	7	6	6	7	6	6	53.2	53.2	53.2	14.203	124	124;164	3.78	4	2	6	2	3	4	2	0	26.834	73064	21891	64910	47335	79556	33973	47975	37775	40395	31066	73064	21891	64910	47335	79556	33973	47975	37775	40395
Q8TB72-2;B4E2B6;Q8TB72-3;Q8TB72	Q8TB72-2;B4E2B6;Q8TB72-3;Q8TB72	4;4;4;4	2;2;2;2	2;2;2;2	Pumilio homolog 2	PUM2	sp|Q8TB72-2|PUM2_HUMAN Isoform 2 of Pumilio homolog 2 OS=Homo sapiens GN=PUM2;tr|B4E2B6|B4E2B6_HUMAN Pumilio homolog 2 OS=Homo sapiens GN=PUM2 PE=2 SV=1;sp|Q8TB72-3|PUM2_HUMAN Isoform 3 of Pumilio homolog 2 OS=Homo sapiens GN=PUM2;sp|Q8TB72|PUM2_HUMAN Pumi	4	4	2	2	4	2	2	4.4	2.4	2.4	106.21	987	987;1008;1064;1066	5.5					1	1		0.0024454	1.9313	6048.8	3989.8	6801.7	10627	7705	6534.5	4942.6	6063.1	6370.8	5287.9	6048.8	3989.8	6801.7	10627	7705	6534.5	4942.6	6063.1	6370.8
Q8WZA0;B4E2N0	Q8WZA0;B4E2N0	9;9	9;9	9;9	Protein LZIC	LZIC	sp|Q8WZA0|LZIC_HUMAN Protein LZIC OS=Homo sapiens GN=LZIC PE=1 SV=1;tr|B4E2N0|B4E2N0_HUMAN Protein LZIC OS=Homo sapiens GN=LZIC PE=2 SV=1	2	9	9	9	9	9	9	54.2	54.2	54.2	21.494	190	190;211	4.55		2	4	3	6	7		0	32.84	31594	27655	31804	52084	39378	31304	22581	24593	18944	27831	31594	27655	31804	52084	39378	31304	22581	24593	18944
H0YAV1;B4E2N4;Q7LG56-2;Q7LG56;Q7LG56-3	H0YAV1;B4E2N4;Q7LG56-2;Q7LG56	4;4;4;4;1	3;3;3;3;1	3;3;3;3;1	Ribonucleoside-diphosphate reductase subunit M2 B	RRM2B	tr|H0YAV1|H0YAV1_HUMAN Ribonucleoside-diphosphate reductase subunit M2 B (Fragment) OS=Homo sapiens GN=RRM2B PE=4 SV=1;tr|B4E2N4|B4E2N4_HUMAN Ribonucleoside-diphosphate reductase subunit M2 B OS=Homo sapiens GN=RRM2B PE=2 SV=1;sp|Q7LG56-2|RIR2B_HUMAN Isofo	5	4	3	3	4	3	3	10.8	9.1	9.1	46.966	408	408;297;299;351;139	4.33		1			1	1		0	4.6835	4056.5	1520.6	3639.1	3153.7	5917.3	2568.7	3143.4	3147.5	3099	2759.9	4056.5	1520.6	3639.1	3153.7	5917.3	2568.7	3143.4	3147.5	3099
E9PRP1;E9PS62;Q9BZ67-2;B4E2P1;Q9BZ67	E9PRP1;E9PS62;Q9BZ67-2;B4E2P1;Q9BZ67	2;2;2;2;2	2;2;2;2;2	2;2;2;2;2	FERM domain-containing protein 8	FRMD8	tr|E9PRP1|E9PRP1_HUMAN FERM domain-containing protein 8 (Fragment) OS=Homo sapiens GN=FRMD8 PE=4 SV=1;tr|E9PS62|E9PS62_HUMAN FERM domain-containing protein 8 (Fragment) OS=Homo sapiens GN=FRMD8 PE=4 SV=1;sp|Q9BZ67-2|FRMD8_HUMAN Isoform 2 of FERM domain-con	5	2	2	2	2	2	2	18.1	18.1	18.1	17.167	155	155;184;408;430;464	3	1				1			0	4.4076	2674.7	1205.9	3112.6	1917.6	3254.8	1674.5	1673.5	1558.8	1555.9	1865.2	2674.7	1205.9	3112.6	1917.6	3254.8	1674.5	1673.5	1558.8	1555.9
C9JA28;Q9UNL2;B4E2P2;C9J365	C9JA28;Q9UNL2;B4E2P2;C9J365	3;3;3;2	3;3;3;2	3;3;3;2	Translocon-associated protein subunit gamma	SSR3	tr|C9JA28|C9JA28_HUMAN Translocon-associated protein subunit gamma OS=Homo sapiens GN=SSR3 PE=4 SV=1;sp|Q9UNL2|SSRG_HUMAN Translocon-associated protein subunit gamma OS=Homo sapiens GN=SSR3 PE=1 SV=1;tr|B4E2P2|B4E2P2_HUMAN Translocon-associated protein sub	4	3	3	3	3	3	3	16.7	16.7	16.7	20.161	174	174;185;198;133	1.57	5	1		1				0	62.997	14313	2427.6	13391	5167.3	17360	4019.2	11125	5495.4	8783.6	7156.2	14313	2427.6	13391	5167.3	17360	4019.2	11125	5495.4	8783.6
B4E2S7;P13473-2;P13473;P13473-3;H0YCG2;B7Z2R9	B4E2S7;P13473-2;P13473;P13473-3;H0YCG2;B7Z2R9	4;4;3;3;2;2	4;4;3;3;2;2	4;4;3;3;2;2	Lysosome-associated membrane glycoprotein 2	LAMP2	tr|B4E2S7|B4E2S7_HUMAN Lysosome-associated membrane glycoprotein 2 OS=Homo sapiens GN=LAMP2 PE=2 SV=1;sp|P13473-2|LAMP2_HUMAN Isoform LAMP-2B of Lysosome-associated membrane glycoprotein 2 OS=Homo sapiens GN=LAMP2;sp|P13473|LAMP2_HUMAN Lysosome-associated	6	4	4	4	4	4	4	10.2	10.2	10.2	39.811	363	363;410;410;411;258;300	5.18		2		4	4	10	2	0	23.145	36236	6893.8	33956	10936	41272	9603.9	22633	13076	17296	17751	36236	6893.8	33956	10936	41272	9603.9	22633	13076	17296
B4E2W0;P55084;F5GZQ3;B5MD38;C9JEY0;C9JE81;C9K0M0	B4E2W0;P55084;F5GZQ3;B5MD38	20;20;17;12;6;6;3	20;20;17;12;6;6;3	20;20;17;12;6;6;3	Trifunctional enzyme subunit beta, mitochondrial;3-ketoacyl-CoA thiolase	HADHB	tr|B4E2W0|B4E2W0_HUMAN 3-ketoacyl-CoA thiolase OS=Homo sapiens GN=HADHB PE=2 SV=1;sp|P55084|ECHB_HUMAN Trifunctional enzyme subunit beta, mitochondrial OS=Homo sapiens GN=HADHB PE=1 SV=3;tr|F5GZQ3|F5GZQ3_HUMAN 3-ketoacyl-CoA thiolase OS=Homo sapiens GN=HAD	7	20	20	20	20	20	20	42.9	42.9	42.9	48.879	452	452;474;459;351;150;176;85	4.16	2	13	11	11	15	6	9	0	81.488	181480	43824	166860	76359	198490	57524	116440	74035	111170	91113	181480	43824	166860	76359	198490	57524	116440	74035	111170
H0YNI7;B4E2W3;F5H7D6;H0YNT2;F8W8S3;H0YKT5;H0YKN8;H0YL70;Q04726-2;F8W964;Q04726-3;Q6PI57;E9PD64;Q04726-4;Q04726;B3KQ29;G8JLG4;F8W9R0;Q04727-2;F8W6T6;Q04724;Q04727;Q04727-3;B4E345;H0YLI3;H7BY44;H7C4E4;B4DE62;H7C3N4;E9PEV7;F8WCH2;Q04725	H0YNI7;B4E2W3;F5H7D6;H0YNT2;F8W8S3;H0YKT5;H0YKN8;H0YL70;Q04726-2;F8W964;Q04726-3;Q6PI57;E9PD64;Q04726-4;Q04726;B3KQ29;G8JLG4;F8W9R0;Q04727-2;F8W6T6;Q04724;Q04727;Q04727-3	5;5;5;5;5;5;5;5;5;5;5;5;5;5;5;3;3;3;3;3;3;3;3;2;2;1;1;1;1;1;1;1	5;5;5;5;5;5;5;5;5;5;5;5;5;5;5;3;3;3;3;3;3;3;3;2;2;1;1;1;1;1;1;1	5;5;5;5;5;5;5;5;5;5;5;5;5;5;5;3;3;3;3;3;3;3;3;2;2;1;1;1;1;1;1;1	Transducin-like enhancer protein 3;Transducin-like enhancer protein 4;Transducin-like enhancer protein 1	TLE3;TLE4;TLE1	tr|H0YNI7|H0YNI7_HUMAN Transducin-like enhancer protein 3 OS=Homo sapiens GN=TLE3 PE=4 SV=1;tr|B4E2W3|B4E2W3_HUMAN Uncharacterized protein OS=Homo sapiens GN=TLE3 PE=2 SV=1;tr|F5H7D6|F5H7D6_HUMAN Transducin-like enhancer protein 3 OS=Homo sapiens GN=TLE3 P	32	5	5	5	5	5	5	16.4	16.4	16.4	38.368	353	353;430;699;716;764;774;778;782;760;762;764;767;769;772;772;410;704;805;704;748;770;773;805;568;611;292;343;410;686;621;706;743	4.5		2			4	2		0	7.7678	17029	4542.7	15481	9408.3	20699	6665.8	11144	7951.6	11014	9387	17029	4542.7	15481	9408.3	20699	6665.8	11144	7951.6	11014
B4E2X3;Q8N6R0-3;Q8N6R0;H3BLW2;Q8N6R0-2;Q8N6R0-1;Q8N6R0-4	B4E2X3;Q8N6R0-3;Q8N6R0;H3BLW2;Q8N6R0-2;Q8N6R0-1;Q8N6R0-4	4;4;4;3;3;3;2	4;4;4;3;3;3;2	4;4;4;3;3;3;2	Methyltransferase-like protein 13	METTL13	tr|B4E2X3|B4E2X3_HUMAN Methyltransferase-like protein 13 OS=Homo sapiens GN=METTL13 PE=2 SV=1;sp|Q8N6R0-3|MET13_HUMAN Isoform 3 of Methyltransferase-like protein 13 OS=Homo sapiens GN=METTL13;sp|Q8N6R0|MET13_HUMAN Methyltransferase-like protein 13 OS=Homo	7	4	4	4	4	4	4	8	8	8	78.687	698	698;613;699;399;396;543;642	3.17	2		1	1	2			0	16.13	8197.8	3874.2	7204.5	6392.8	12262	4720.1	7206.5	5575.9	5572.7	6256.6	8197.8	3874.2	7204.5	6392.8	12262	4720.1	7206.5	5575.9	5572.7
B4E351;P22692	B4E351;P22692	6;6	6;6	6;6	Insulin-like growth factor-binding protein 4	IGFBP4	tr|B4E351|B4E351_HUMAN Insulin-like growth factor-binding protein 4 OS=Homo sapiens GN=IGFBP4 PE=2 SV=1;sp|P22692|IBP4_HUMAN Insulin-like growth factor-binding protein 4 OS=Homo sapiens GN=IGFBP4 PE=1 SV=2	2	6	6	6	6	6	6	44.9	44.9	44.9	17.635	158	158;258	2.78	2	3	1	1	2			0	19.014	20085	15544	19974	26171	29938	18076	18269	16668	17686	19447	20085	15544	19974	26171	29938	18076	18269	16668	17686
B4E394;F5H683;Q9UNW1;Q9UNW1-3;Q9UNW1-2	B4E394;F5H683;Q9UNW1	3;3;3;1;1	3;3;3;1;1	3;3;3;1;1	Multiple inositol polyphosphate phosphatase 1	MINPP1	tr|B4E394|B4E394_HUMAN Multiple inositol polyphosphate phosphatase 1 OS=Homo sapiens GN=MINPP1 PE=2 SV=1;tr|F5H683|F5H683_HUMAN Multiple inositol polyphosphate phosphatase 1 OS=Homo sapiens GN=MINPP1 PE=4 SV=1;sp|Q9UNW1|MINP1_HUMAN Multiple inositol polyph	5	3	3	3	3	3	3	11.6	11.6	11.6	39.849	346	346;286;487;284;312	4.5				2	2			0	10.028	12079	5751.2	12203	9159.1	16285	6407	10154	8596	9180.6	9823.4	12079	5751.2	12203	9159.1	16285	6407	10154	8596	9180.6
B4E3F7;O95205;Q5VZF2-3;Q5VZF2-2;Q5VZF2	B4E3F7;O95205;Q5VZF2-3;Q5VZF2-2;Q5VZF2	5;5;5;5;5	1;1;1;1;1	1;1;1;1;1	Muscleblind-like protein 2	MBLL;MBNL2	tr|B4E3F7|B4E3F7_HUMAN Muscleblind-like protein 2 OS=Homo sapiens GN=MBNL2 PE=2 SV=1;tr|O95205|O95205_HUMAN Muscleblind-like 2 (Drosophila), isoform CRA_b OS=Homo sapiens GN=MBLL PE=2 SV=1;sp|Q5VZF2-3|MBNL2_HUMAN Isoform 3 of Muscleblind-like protein 2 OS=	5	5	1	1	5	1	1	19.4	3.9	3.9	23.029	206	206;255;361;367;373	1.5	1	1						0.0085929	1.3304	191.24	86.111	362.61	266.78	521.35	211.09	280.68	395.48	158.66	339.68	191.24	86.111	362.61	266.78	521.35	211.09	280.68	395.48	158.66
H0YG96;G3V1N5;B4E3L3;Q6NZX9;Q96RU2-2;Q96RU2	H0YG96;G3V1N5;B4E3L3;Q6NZX9;Q96RU2-2;Q96RU2	1;1;1;1;1;1	1;1;1;1;1;1	1;1;1;1;1;1	Ubiquitin carboxyl-terminal hydrolase;Ubiquitin carboxyl-terminal hydrolase 28	USP28	tr|H0YG96|H0YG96_HUMAN Ubiquitin carboxyl-terminal hydrolase 28 (Fragment) OS=Homo sapiens GN=USP28 PE=4 SV=1;tr|G3V1N5|G3V1N5_HUMAN Ubiquitin carboxyl-terminal hydrolase 28 OS=Homo sapiens GN=USP28 PE=4 SV=1;tr|B4E3L3|B4E3L3_HUMAN Ubiquitin carboxyl-termi	6	1	1	1	1	1	1	3.1	3.1	3.1	41.935	360	360;753;920;583;1045;1077	1	1							0.0024358	1.8794	823.3	345.18	847.73	985.96	1229.7	655.08	775.45	447.89	604.43	533.22	823.3	345.18	847.73	985.96	1229.7	655.08	775.45	447.89	604.43
H0YFD0;B5AK60;P08183;H7C0M2	H0YFD0;B5AK60;P08183;H7C0M2	2;2;2;1	1;1;1;0	1;1;1;0	Multidrug resistance protein 1	ABCB1;ABCB4	tr|H0YFD0|H0YFD0_HUMAN Multidrug resistance protein 1 OS=Homo sapiens GN=ABCB1 PE=3 SV=1;tr|B5AK60|B5AK60_HUMAN Multidrug resistance protein 1 OS=Homo sapiens GN=ABCB1 PE=2 SV=1;sp|P08183|MDR1_HUMAN Multidrug resistance protein 1 OS=Homo sapiens GN=ABCB1 P	4	2	1	1	2	1	1	2.6	1.3	1.3	116.7	1061	1061;1216;1280;99	1	1							1	-2	435.42	363.18	387.41	722.96	989.32	585.16	790.99	760.52	629.83	892.9	435.42	363.18	387.41	722.96	989.32	585.16	790.99	760.52	629.83
B5MBX5;B5MCP4;Q53QV2	B5MBX5;B5MCP4;Q53QV2	1;1;1	1;1;1	1;1;1	Protein LBH	LBH	tr|B5MBX5|B5MBX5_HUMAN Protein LBH OS=Homo sapiens GN=LBH PE=4 SV=1;tr|B5MCP4|B5MCP4_HUMAN Protein LBH OS=Homo sapiens GN=LBH PE=4 SV=1;sp|Q53QV2|LBH_HUMAN Protein LBH OS=Homo sapiens GN=LBH PE=1 SV=1	3	1	1	1	1	1	1	21.6	21.6	21.6	10.193	88	88;111;105	1	2							0	4.9586	1101.6	428.59	1082.1	1024.6	1561.1	766.19	921.17	832.07	776.52	868.32	1101.6	428.59	1082.1	1024.6	1561.1	766.19	921.17	832.07	776.52
B5MC35;B5MD16;B5MCA1;Q96G28;Q96G28-2	B5MC35;B5MD16;B5MCA1;Q96G28;Q96G28-2	1;1;1;1;1	1;1;1;1;1	1;1;1;1;1	Cilia- and flagella-associated protein 36	CFAP36	tr|B5MC35|B5MC35_HUMAN Coiled-coil domain-containing protein 104 OS=Homo sapiens GN=CCDC104 PE=4 SV=1;tr|B5MD16|B5MD16_HUMAN Coiled-coil domain-containing protein 104 OS=Homo sapiens GN=CCDC104 PE=4 SV=1;tr|B5MCA1|B5MCA1_HUMAN Coiled-coil domain-containing	5	1	1	1	1	1	1	6.9	6.9	6.9	24.971	218	218;223;313;342;367	5				1	1	1		0	5.7986	1059	874.7	1049.6	1542.1	1714.3	945.71	880.44	985.39	753.79	1222.5	1059	874.7	1049.6	1542.1	1714.3	945.71	880.44	985.39	753.79
Q86YP4-2;Q86YP4;B5MC40;B4DKZ7;H7C3H1;F5H7D9;C9JVY3;C9JMI3;C9JGN4;C9JHD7;C9JJK9	Q86YP4-2;Q86YP4;B5MC40;B4DKZ7	9;9;9;6;4;4;1;1;1;1;1	9;9;9;6;4;4;1;1;1;1;1	8;8;8;5;3;3;1;1;1;1;1	Transcriptional repressor p66-alpha	GATAD2A	sp|Q86YP4-2|P66A_HUMAN Isoform 2 of Transcriptional repressor p66-alpha OS=Homo sapiens GN=GATAD2A;sp|Q86YP4|P66A_HUMAN Transcriptional repressor p66-alpha OS=Homo sapiens GN=GATAD2A PE=1 SV=1;tr|B5MC40|B5MC40_HUMAN Transcriptional repressor p66-alpha OS=H	11	9	9	8	9	9	8	19.2	19.2	17.4	65.225	608	608;633;653;436;235;262;93;126;139;168;177	4.83	1		2	1	2	5	1	0	74.274	24363	4231.1	22938	9514.6	34209	8040.6	21160	11132	20440	12882	24363	4231.1	22938	9514.6	34209	8040.6	21160	11132	20440
B5MC56;P53814-5;P53814;P53814-6;C9K039;P53814-2;H7BZZ8;B5MBZ4;B5MCI0	B5MC56;P53814-5;P53814;P53814-6;C9K039	5;5;5;5;3;2;1;1;1	5;5;5;5;3;2;1;1;1	5;5;5;5;3;2;1;1;1	Smoothelin	SMTN	tr|B5MC56|B5MC56_HUMAN Smoothelin OS=Homo sapiens GN=SMTN PE=4 SV=1;sp|P53814-5|SMTN_HUMAN Isoform B2 of Smoothelin OS=Homo sapiens GN=SMTN;sp|P53814|SMTN_HUMAN Smoothelin OS=Homo sapiens GN=SMTN PE=1 SV=7;sp|P53814-6|SMTN_HUMAN Isoform B3 of Smoothelin OS	9	5	5	5	5	5	5	6.4	6.4	6.4	101.34	938	938;915;917;940;913;461;216;295;438	2	5						1	0	11.72	11674	3792.6	10943	7525.9	19394	6768.6	11998	8518.4	11352	8755	11674	3792.6	10943	7525.9	19394	6768.6	11998	8518.4	11352
B5MC72;Q96DZ1;Q96DZ1-2	B5MC72;Q96DZ1;Q96DZ1-2	8;8;7	8;8;7	8;8;7	Endoplasmic reticulum lectin 1	ERLEC1	tr|B5MC72|B5MC72_HUMAN Endoplasmic reticulum lectin 1 OS=Homo sapiens GN=ERLEC1 PE=4 SV=1;sp|Q96DZ1|ERLEC_HUMAN Endoplasmic reticulum lectin 1 OS=Homo sapiens GN=ERLEC1 PE=1 SV=1;sp|Q96DZ1-2|ERLEC_HUMAN Isoform 2 of Endoplasmic reticulum lectin 1 OS=Homo s	3	8	8	8	8	8	8	22.5	22.5	22.5	51.91	457	457;483;429	3.92	1	4	1	2		4	1	0	52.692	30005	10819	29344	19333	35166	15097	20858	16536	19994	19713	30005	10819	29344	19333	35166	15097	20858	16536	19994
B5MCA4;P16422	B5MCA4;P16422	2;2	2;2	2;2	Epithelial cell adhesion molecule	EPCAM	tr|B5MCA4|B5MCA4_HUMAN Epithelial cell adhesion molecule OS=Homo sapiens GN=EPCAM PE=4 SV=1;sp|P16422|EPCAM_HUMAN Epithelial cell adhesion molecule OS=Homo sapiens GN=EPCAM PE=1 SV=2	2	2	2	2	2	2	2	4.4	4.4	4.4	37.893	342	342;314	3	1				1			1	-2	1731.9	1947.8	1450.3	5855	2701.6	1415.3	1389.8	1423.3	2688.9	1862.6	1731.9	1947.8	1450.3	5855	2701.6	1415.3	1389.8	1423.3	2688.9
B5MCF9;O00541;O00541-2;B3KXD6;C9JXJ1;H7C267	B5MCF9;O00541;O00541-2;B3KXD6	14;14;13;9;5;2	14;14;13;9;5;2	14;14;13;9;5;2	Pescadillo homolog	PES1	tr|B5MCF9|B5MCF9_HUMAN Pescadillo homolog OS=Homo sapiens GN=PES1 PE=4 SV=1;sp|O00541|PESC_HUMAN Pescadillo homolog OS=Homo sapiens GN=PES1 PE=1 SV=1;sp|O00541-2|PESC_HUMAN Isoform 2 of Pescadillo homolog OS=Homo sapiens GN=PES1;tr|B3KXD6|B3KXD6_HUMAN Pesc	6	14	14	14	14	14	14	26.4	26.4	26.4	66.077	571	571;588;583;449;171;194	3.67	7	2	2	2	3	8		0	64.7	48236	16140	46570	32904	67396	21233	41050	23475	38619	26430	48236	16140	46570	32904	67396	21233	41050	23475	38619
B5MCG1;P84101;F8WBN3;B9A031;C9JQZ0;B8ZZY7;F8WBV6;A6NL45;B9A026	B5MCG1;P84101;F8WBN3;B9A031;C9JQZ0;B8ZZY7;F8WBV6;A6NL45;B9A026	3;3;2;2;2;2;2;2;2	3;3;2;2;2;2;2;2;2	3;3;2;2;2;2;2;2;2	Small EDRK-rich factor 2	SERF2	tr|B5MCG1|B5MCG1_HUMAN Small EDRK-rich factor 2 OS=Homo sapiens GN=SERF2 PE=4 SV=1;sp|P84101|SERF2_HUMAN Small EDRK-rich factor 2 OS=Homo sapiens GN=SERF2 PE=1 SV=1;tr|F8WBN3|F8WBN3_HUMAN Small EDRK-rich factor 2 OS=Homo sapiens GN=SERF2 PE=4 SV=1;tr|B9A03	9	3	3	3	3	3	3	55.6	55.6	55.6	5.2159	45	45;59;40;42;71;83;108;133;170	1.92	6	3	1	2				0	5.6229	19245	15813	18164	31672	24792	18604	14728	17589	14081	17794	19245	15813	18164	31672	24792	18604	14728	17589	14081
Q6ICJ4;B5MCL2;P0CG30;P0CG29	Q6ICJ4;B5MCL2;P0CG30;P0CG29	2;2;2;2	2;2;2;2	2;2;2;2	Glutathione S-transferase theta-2B;Glutathione S-transferase theta-2	Em:AP000351.3;GSTT2B;GSTT2	tr|Q6ICJ4|Q6ICJ4_HUMAN Em:AP000351.3 protein OS=Homo sapiens GN=Em:AP000351.3 PE=2 SV=1;tr|B5MCL2|B5MCL2_HUMAN Glutathione S-transferase theta-2 OS=Homo sapiens GN=GSTT2 PE=4 SV=2;sp|P0CG30|GSTT2_HUMAN Glutathione S-transferase theta-2B OS=Homo sapiens GN=	4	2	2	2	2	2	2	10.9	10.9	10.9	25.948	230	230;230;244;244	5				1	1	1		0	5.8065	4164.7	769.37	4193.4	1626.8	6160.5	1449.8	3475	2015.8	2876.7	3152	4164.7	769.37	4193.4	1626.8	6160.5	1449.8	3475	2015.8	2876.7
B5MCN7;Q15788-2;Q15788-3;Q15788	B5MCN7;Q15788-2;Q15788-3;Q15788	1;1;1;1	1;1;1;1	1;1;1;1	Nuclear receptor coactivator 1	NCOA1	tr|B5MCN7|B5MCN7_HUMAN Nuclear receptor coactivator 1 OS=Homo sapiens GN=NCOA1 PE=4 SV=1;sp|Q15788-2|NCOA1_HUMAN Isoform 2 of Nuclear receptor coactivator 1 OS=Homo sapiens GN=NCOA1;sp|Q15788-3|NCOA1_HUMAN Isoform 3 of Nuclear receptor coactivator 1 OS=Hom	4	1	1	1	1	1	1	1.4	1.4	1.4	135.62	1248	1248;1399;1440;1441	5					1			0.00077071	2.2627	763.07	295.14	706.44	744.53	984.24	318.85	524.72	513.88	542.68	726.37	763.07	295.14	706.44	744.53	984.24	318.85	524.72	513.88	542.68
B7Z254;Q15084;F8WA83;B5MCQ5;Q15084-2	B7Z254;Q15084;F8WA83;B5MCQ5;Q15084-2	20;20;20;20;20	20;20;20;20;20	20;20;20;20;20	Protein disulfide-isomerase A6	PDIA6	tr|B7Z254|B7Z254_HUMAN Protein disulfide-isomerase A6 OS=Homo sapiens GN=PDIA6 PE=2 SV=1;sp|Q15084|PDIA6_HUMAN Protein disulfide-isomerase A6 OS=Homo sapiens GN=PDIA6 PE=1 SV=1;tr|F8WA83|F8WA83_HUMAN Protein disulfide-isomerase A6 OS=Homo sapiens GN=PDIA6	5	20	20	20	20	20	20	56.3	56.3	56.3	47.837	437	437;440;445;488;492	2.97	29	16	18	20	15	7		0	323.31	187950	59297	169650	114350	206190	80495	119730	92029	111280	108390	187950	59297	169650	114350	206190	80495	119730	92029	111280
F8WF57;F8WDM4;C9JR33;C9J3U7;F8WCF4;C9JZQ0;B5MCS1;E7EWX6;E7EXB6;Q8IXJ6-4;Q8IXJ6-2;Q8IXJ6-3;Q8IXJ6	F8WF57;F8WDM4;C9JR33;C9J3U7;F8WCF4;C9JZQ0;B5MCS1;E7EWX6;E7EXB6;Q8IXJ6-4;Q8IXJ6-2;Q8IXJ6-3;Q8IXJ6	1;1;1;1;1;1;1;1;1;1;1;1;1	1;1;1;1;1;1;1;1;1;1;1;1;1	1;1;1;1;1;1;1;1;1;1;1;1;1	NAD-dependent protein deacetylase sirtuin-2	SIRT2	tr|F8WF57|F8WF57_HUMAN NAD-dependent protein deacetylase sirtuin-2 OS=Homo sapiens GN=SIRT2 PE=4 SV=1;tr|F8WDM4|F8WDM4_HUMAN NAD-dependent protein deacetylase sirtuin-2 OS=Homo sapiens GN=SIRT2 PE=4 SV=1;tr|C9JR33|C9JR33_HUMAN NAD-dependent protein deacety	13	1	1	1	1	1	1	30.8	30.8	30.8	4.5792	39	39;52;73;78;111;130;169;237;389;271;352;369;389	3		1	4	1				0.00020825	3.4705	4901	2370.9	5022.4	4676.6	6618.2	3055.6	3951.7	3693.7	3600.3	4394.4	4901	2370.9	5022.4	4676.6	6618.2	3055.6	3951.7	3693.7	3600.3
F8W820;B5MCW3;Q9H0E9-2;Q9H0E9;H7C128;H7C179;H7C127;Q9H0E9-4	F8W820;B5MCW3;Q9H0E9-2;Q9H0E9;H7C128;H7C179;H7C127;Q9H0E9-4	2;2;2;2;1;1;1;1	2;2;2;2;1;1;1;1	2;2;2;2;1;1;1;1	Bromodomain-containing protein 8	BRD8	tr|F8W820|F8W820_HUMAN Bromodomain-containing protein 8 OS=Homo sapiens GN=BRD8 PE=4 SV=1;tr|B5MCW3|B5MCW3_HUMAN Bromodomain-containing protein 8 OS=Homo sapiens GN=BRD8 PE=4 SV=1;sp|Q9H0E9-2|BRD8_HUMAN Isoform 2 of Bromodomain-containing protein 8 OS=Homo	8	2	2	2	2	2	2	4.7	4.7	4.7	91.137	837	837;878;951;1235;857;861;892;866	2.67	2					1		0	8.4339	811.38	0	786.12	403.02	1251.6	241.98	858.88	268.24	634.33	624.61	811.38	0	786.12	403.02	1251.6	241.98	858.88	268.24	634.33
B5MDQ0;Q2NKX8	B5MDQ0;Q2NKX8	16;16	16;16	16;16	DNA excision repair protein ERCC-6-like	ERCC6L	tr|B5MDQ0|B5MDQ0_HUMAN DNA excision repair protein ERCC-6-like OS=Homo sapiens GN=ERCC6L PE=4 SV=1;sp|Q2NKX8|ERC6L_HUMAN DNA excision repair protein ERCC-6-like OS=Homo sapiens GN=ERCC6L PE=1 SV=1	2	16	16	16	16	16	16	18.4	18.4	18.4	126.98	1127	1127;1250	3.56	4	6	8	4	7	5		0	142.01	52186	27952	51219	52166	78492	42424	46956	44505	42453	50008	52186	27952	51219	52166	78492	42424	46956	44505	42453
B9TX33;E7ERA9;E7EP16;B5ME50;E7EMY0;Q71SY5-5;Q71SY5;Q71SY5-2;Q71SY5-4;Q71SY5-3	B9TX33;E7ERA9;E7EP16;B5ME50;E7EMY0;Q71SY5-5;Q71SY5;Q71SY5-2;Q71SY5-4;Q71SY5-3	1;1;1;1;1;1;1;1;1;1	1;1;1;1;1;1;1;1;1;1	1;1;1;1;1;1;1;1;1;1	Mediator of RNA polymerase II transcription subunit 25	MED25	tr|B9TX33|B9TX33_HUMAN Mediator complex subunit MED25 variant MED25_i6 OS=Homo sapiens GN=MED25 PE=2 SV=1;tr|E7ERA9|E7ERA9_HUMAN Mediator of RNA polymerase II transcription subunit 25 OS=Homo sapiens GN=MED25 PE=4 SV=2;tr|E7EP16|E7EP16_HUMAN Mediator of RN	10	1	1	1	1	1	1	4.5	4.5	4.5	41.548	397	397;724;755;782;794;730;747;754;793;796	6						2		0.00020416	3.1275	4130.2	1280.3	3821.1	1447.2	5166.7	1547.4	3060.6	1836.6	2616.7	2303.9	4130.2	1280.3	3821.1	1447.2	5166.7	1547.4	3060.6	1836.6	2616.7
B5ME91;Q53EL6;Q5VZS7	B5ME91;Q53EL6	5;5;1	5;5;1	5;5;1	Programmed cell death protein 4	PDCD4	tr|B5ME91|B5ME91_HUMAN Programmed cell death protein 4 OS=Homo sapiens GN=PDCD4 PE=4 SV=2;sp|Q53EL6|PDCD4_HUMAN Programmed cell death protein 4 OS=Homo sapiens GN=PDCD4 PE=1 SV=2	3	5	5	5	5	5	5	16.2	16.2	16.2	50.576	458	458;469;231	2.11	2	4	3					0	28.351	23105	10557	20746	22481	24512	14607	14361	12949	13391	14678	23105	10557	20746	22481	24512	14607	14361	12949	13391
E7EW69;E7EX04;B5ME97;Q9P0V9-3;Q9P0V9;Q9P0V9-2;E9PBL4;B7Z371;B7Z277;F5GYV2;C9JEW2;C9JNR7;F5H1F2	E7EW69;E7EX04;B5ME97;Q9P0V9-3;Q9P0V9;Q9P0V9-2;E9PBL4;B7Z371	11;11;11;11;11;11;8;6;3;1;1;1;1	10;10;10;10;10;10;7;5;2;1;1;1;1	10;10;10;10;10;10;7;5;2;1;1;1;1	Septin-10	2010-09-01	tr|E7EW69|E7EW69_HUMAN Septin-10 OS=Homo sapiens GN=SEPT10 PE=3 SV=1;tr|E7EX04|E7EX04_HUMAN Septin-10 OS=Homo sapiens GN=SEPT10 PE=3 SV=1;tr|B5ME97|B5ME97_HUMAN Septin 10, isoform CRA_c OS=Homo sapiens GN=SEPT10 PE=3 SV=2;sp|Q9P0V9-3|SEP10_HUMAN Isoform 3	13	11	10	10	11	10	10	37.6	33.3	33.3	52.145	450	450;473;544;431;454;503;317;321;283;26;58;61;98	5.17			4	4	9	7	5	0	138.03	39337	16526	34976	28400	43975	21311	27473	25199	24475	30267	39337	16526	34976	28400	43975	21311	27473	25199	24475
B5MEB7;Q8WXE1-3;Q8WXE1-2;Q8WXE1	B5MEB7;Q8WXE1-3;Q8WXE1-2;Q8WXE1	1;1;1;1	1;1;1;1	1;1;1;1	ATR-interacting protein	ATRIP	tr|B5MEB7|B5MEB7_HUMAN ATR-interacting protein OS=Homo sapiens GN=ATRIP PE=4 SV=2;sp|Q8WXE1-3|ATRIP_HUMAN Isoform 3 of ATR-interacting protein OS=Homo sapiens GN=ATRIP;sp|Q8WXE1-2|ATRIP_HUMAN Isoform 2 of ATR-interacting protein OS=Homo sapiens GN=ATRIP;sp	4	1	1	1	1	1	1	1.7	1.7	1.7	72.361	664	664;698;764;791	1.25	3	1						0.0053065	1.5709	9499	4518.6	10127	8785.3	13056	6302.2	8541	6931.2	6763.3	8315.4	9499	4518.6	10127	8785.3	13056	6302.2	8541	6931.2	6763.3
B5MED8;Q96PQ0	B5MED8;Q96PQ0	5;5	5;5	5;5	VPS10 domain-containing receptor SorCS2	SORCS2	tr|B5MED8|B5MED8_HUMAN VPS10 domain-containing receptor SorCS2 OS=Homo sapiens GN=SORCS2 PE=4 SV=3;sp|Q96PQ0|SORC2_HUMAN VPS10 domain-containing receptor SorCS2 OS=Homo sapiens GN=SORCS2 PE=1 SV=3	2	5	5	5	5	5	5	6.9	6.9	6.9	112.28	1002	1002;1159	2.8	4	3				3		0	18.539	11075	3522.7	10932	7415.9	10860	5094	6355.1	5230.8	6197	6434.6	11075	3522.7	10932	7415.9	10860	5094	6355.1	5230.8	6197
B5MEE5;Q8WXG6-5;Q8WXG6-4;Q8WXG6-3;Q8WXG6-2;F8W9P9;Q8WXG6-6;Q8WXG6;Q8WXG6-7;C9J6B0;F8W8U2	B5MEE5;Q8WXG6-5;Q8WXG6-4;Q8WXG6-3;Q8WXG6-2;F8W9P9;Q8WXG6-6;Q8WXG6;Q8WXG6-7	4;4;4;4;4;3;3;3;2;1;1	4;4;4;4;4;3;3;3;2;1;1	4;4;4;4;4;3;3;3;2;1;1	MAP kinase-activating death domain protein	MADD	tr|B5MEE5|B5MEE5_HUMAN MAP kinase-activating death domain protein OS=Homo sapiens GN=MADD PE=4 SV=2;sp|Q8WXG6-5|MADD_HUMAN Isoform 5 of MAP kinase-activating death domain protein OS=Homo sapiens GN=MADD;sp|Q8WXG6-4|MADD_HUMAN Isoform 4 of MAP kinase-activa	11	4	4	4	4	4	4	2.7	2.7	2.7	171	1541	1541;1545;1565;1588;1608;1479;1479;1647;1581;154;439	4.43		1		2	3	1		0	6.3908	8553	3646.5	8743.9	7684.6	13939	5561.7	8162.3	7256.9	6402.6	8179.5	8553	3646.5	8743.9	7684.6	13939	5561.7	8162.3	7256.9	6402.6
B5MEH6;Q96KR1;H0Y8W1	B5MEH6;Q96KR1	16;16;2	16;16;2	16;16;2	Zinc finger RNA-binding protein	ZFR	tr|B5MEH6|B5MEH6_HUMAN Zinc finger RNA-binding protein OS=Homo sapiens GN=ZFR PE=4 SV=1;sp|Q96KR1|ZFR_HUMAN Zinc finger RNA-binding protein OS=Homo sapiens GN=ZFR PE=1 SV=2	3	16	16	16	16	16	16	17	17	17	115.15	1056	1056;1074;182	3.61	3	5	6	5	5	3	1	0	97.567	58089	12878	50678	22800	76887	18289	44028	22517	41244	24838	58089	12878	50678	22800	76887	18289	44028	22517	41244
Q86YL5;B6VF03	Q86YL5;B6VF03	1;1	1;1	1;1	Testis development-related protein	TDRP	sp|Q86YL5|CH042_HUMAN Uncharacterized protein C8orf42 OS=Homo sapiens GN=C8orf42 PE=2 SV=2;tr|B6VF03|B6VF03_HUMAN TDRP2 OS=Homo sapiens GN=C8orf42 PE=2 SV=1	2	1	1	1	1	1	1	11.4	11.4	11.4	20.402	185	185;198	5					1			0	17.493	843.12	291.3	771.61	793.37	1270.5	803.17	745.73	811.24	877.49	606.51	843.12	291.3	771.61	793.37	1270.5	803.17	745.73	811.24	877.49
B7WNP8;Q7Z392-4;Q7Z392-3;Q7Z392;D6RHE5;Q7Z392-2	B7WNP8;Q7Z392-4;Q7Z392-3;Q7Z392	3;3;3;3;1;1	3;3;3;3;1;1	3;3;3;3;1;1	Trafficking protein particle complex subunit 11	TRAPPC11	tr|B7WNP8|B7WNP8_HUMAN Trafficking protein particle complex subunit 11 OS=Homo sapiens GN=TRAPPC11 PE=4 SV=2;sp|Q7Z392-4|TPC11_HUMAN Isoform 4 of Trafficking protein particle complex subunit 11 OS=Homo sapiens GN=TRAPPC11;sp|Q7Z392-3|TPC11_HUMAN Isoform 3	6	3	3	3	3	3	3	3.7	3.7	3.7	115.93	1018	1018;1018;1086;1133;739;430	5.6				1		4		0	11.449	10430	2008.8	9073	3978	11616	4694.3	7553.1	6678.8	6582.5	8083.5	10430	2008.8	9073	3978	11616	4694.3	7553.1	6678.8	6582.5
B7WP88;O15050	B7WP88;O15050	1;1	1;1	1;1	TPR and ankyrin repeat-containing protein 1	TRANK1	tr|B7WP88|B7WP88_HUMAN TPR and ankyrin repeat-containing protein 1 OS=Homo sapiens GN=TRANK1 PE=4 SV=2;sp|O15050|TRNK1_HUMAN TPR and ankyrin repeat-containing protein 1 OS=Homo sapiens GN=TRANK1 PE=2 SV=4	2	1	1	1	1	1	1	0.3	0.3	0.3	273.48	2375	2375;2925	3			1					0.0087563	1.3133	858.61	540.97	1168.8	1149.6	1187.2	1049.1	892.94	791.66	674.22	821.55	858.61	540.97	1168.8	1149.6	1187.2	1049.1	892.94	791.66	674.22
G3V195;G3V1D0;B7WPE2;H0Y3M3;Q32P44;Q32P44-2	G3V195;G3V1D0;B7WPE2;H0Y3M3;Q32P44;Q32P44-2	2;2;2;2;2;2	2;2;2;2;2;2	2;2;2;2;2;2	Echinoderm microtubule-associated protein-like 3	EML3	tr|G3V195|G3V195_HUMAN Echinoderm microtubule associated protein like 3, isoform CRA_c OS=Homo sapiens GN=EML3 PE=4 SV=1;tr|G3V1D0|G3V1D0_HUMAN Echinoderm microtubule associated protein like 3, isoform CRA_f OS=Homo sapiens GN=EML3 PE=4 SV=1;tr|B7WPE2|B7WP	6	2	2	2	2	2	2	4.9	4.9	4.9	73.281	679	679;889;897;912;896;917	3	1				1			0	14.603	2357.2	860.12	2527.4	1501.3	3162.4	1299	2220.8	1779.6	2249	1945.2	2357.2	860.12	2527.4	1501.3	3162.4	1299	2220.8	1779.6	2249
B7WPF4;Q9UPU5	B7WPF4;Q9UPU5	12;12	12;12	12;12	Ubiquitin carboxyl-terminal hydrolase 24	USP24	tr|B7WPF4|B7WPF4_HUMAN Ubiquitin carboxyl-terminal hydrolase OS=Homo sapiens GN=USP24 PE=3 SV=2;sp|Q9UPU5|UBP24_HUMAN Ubiquitin carboxyl-terminal hydrolase 24 OS=Homo sapiens GN=USP24 PE=1 SV=3	2	12	12	12	12	12	12	6.5	6.5	6.5	277.41	2460	2460;2620	4.11	3	1	2	3	3	6		0	39.19	33074	11575	30972	23892	39872	18043	23977	20953	21108	24403	33074	11575	30972	23892	39872	18043	23977	20953	21108
B7WPG3;C9J9G0;Q5JB52;Q8WVV9-4;Q8WVV9;H7C464;C9IYN3;Q8WVV9-3;Q8WVV9-2;H7C0J6;C9JJZ7;H7BXH8	B7WPG3;C9J9G0;Q5JB52;Q8WVV9-4;Q8WVV9;H7C464	12;12;12;12;12;6;4;4;4;3;3;3	11;11;11;11;11;5;4;4;4;3;3;3	11;11;11;11;11;5;4;4;4;3;3;3	Heterogeneous nuclear ribonucleoprotein L-like	HNRNPLL	tr|B7WPG3|B7WPG3_HUMAN Heterogeneous nuclear ribonucleoprotein L-like OS=Homo sapiens GN=HNRPLL PE=4 SV=1;tr|C9J9G0|C9J9G0_HUMAN Heterogeneous nuclear ribonucleoprotein L-like, isoform CRA_a OS=Homo sapiens GN=HNRPLL PE=4 SV=1;tr|Q5JB52|Q5JB52_HUMAN Hetero	12	12	11	11	12	11	11	30.9	29.5	29.5	56.45	508	508;537;508;537;542;133;282;275;282;108;149;217	3.75	3	2	3	5	3	4		0	71.528	32769	13115	32556	25183	44315	17302	25493	20978	23871	20631	32769	13115	32556	25183	44315	17302	25493	20978	23871
P78310-4;P78310-5;D3YHP0;P78310-2;B7WPI3;P78310;P78310-3	P78310-4;P78310-5;D3YHP0;P78310-2;B7WPI3;P78310;P78310-3	2;2;2;2;2;2;1	2;2;2;2;2;2;1	2;2;2;2;2;2;1	Coxsackievirus and adenovirus receptor	CXADR	sp|P78310-4|CXAR_HUMAN Isoform 4 of Coxsackievirus and adenovirus receptor OS=Homo sapiens GN=CXADR;sp|P78310-5|CXAR_HUMAN Isoform 5 of Coxsackievirus and adenovirus receptor OS=Homo sapiens GN=CXADR;tr|D3YHP0|D3YHP0_HUMAN CAR4/6 OS=Homo sapiens GN=CXADR P	7	2	2	2	2	2	2	16	16	16	22.37	200	200;252;324;344;352;365;89	5.5					1	1		0	11.076	1487	280.86	1437.9	863.05	2041.4	625.19	831.95	852.97	840.5	1085.4	1487	280.86	1437.9	863.05	2041.4	625.19	831.95	852.97	840.5
Q92600;B7Z1E5;B5MDQ4;F8WBZ6	Q92600;B7Z1E5;B5MDQ4;F8WBZ6	4;4;3;2	4;4;3;2	4;4;3;2	Cell differentiation protein RCD1 homolog	RQCD1	sp|Q92600|RCD1_HUMAN Cell differentiation protein RCD1 homolog OS=Homo sapiens GN=RQCD1 PE=1 SV=1;tr|B7Z1E5|B7Z1E5_HUMAN Cell differentiation protein RCD1 homolog OS=Homo sapiens GN=RQCD1 PE=2 SV=1;tr|B5MDQ4|B5MDQ4_HUMAN Cell differentiation protein RCD1 h	4	4	4	4	4	4	4	14	14	14	33.631	299	299;331;258;75	4	1		2		5			0	7.9779	11470	4474	9611.9	8690.3	12870	6279.5	8245.9	8339.5	7320.1	8983.3	11470	4474	9611.9	8690.3	12870	6279.5	8245.9	8339.5	7320.1
B7Z4W8;F5H6Z9;E9PD09;B7Z1F2;Q96HH9-4;Q96HH9;Q96HH9-2;Q96HH9-3;D6REP5;F5H0T3	B7Z4W8;F5H6Z9;E9PD09;B7Z1F2;Q96HH9-4;Q96HH9;Q96HH9-2;Q96HH9-3;D6REP5;F5H0T3	2;2;2;2;2;2;2;2;1;1	2;2;2;2;2;2;2;2;1;1	2;2;2;2;2;2;2;2;1;1	GRAM domain-containing protein 3	GRAMD3	tr|B7Z4W8|B7Z4W8_HUMAN GRAM domain-containing protein 3 OS=Homo sapiens GN=GRAMD3 PE=2 SV=1;tr|F5H6Z9|F5H6Z9_HUMAN GRAM domain-containing protein 3 OS=Homo sapiens GN=GRAMD3 PE=4 SV=1;tr|E9PD09|E9PD09_HUMAN GRAM domain-containing protein 3 OS=Homo sapiens	10	2	2	2	2	2	2	12.7	12.7	12.7	36.041	323	323;371;410;328;416;432;440;447;288;292	4		1				1		0	9.8489	1859.7	503.03	1990.4	1382.5	2491.3	648.05	1637.9	980.66	1561	1349.9	1859.7	503.03	1990.4	1382.5	2491.3	648.05	1637.9	980.66	1561
H0Y750;B7Z1I9;B7Z413;B7Z9I3;O75787;H7C3E1	H0Y750;B7Z1I9;B7Z413;B7Z9I3;O75787;H7C3E1	2;2;2;2;2;1	2;2;2;2;2;1	2;2;2;2;2;1	Renin receptor	ATP6AP2	tr|H0Y750|H0Y750_HUMAN Renin receptor (Fragment) OS=Homo sapiens GN=ATP6AP2 PE=4 SV=1;tr|B7Z1I9|B7Z1I9_HUMAN Renin receptor OS=Homo sapiens GN=ATP6AP2 PE=2 SV=1;tr|B7Z413|B7Z413_HUMAN Renin receptor OS=Homo sapiens GN=ATP6AP2 PE=2 SV=1;tr|B7Z9I3|B7Z9I3_HUM	6	2	2	2	2	2	2	7.8	7.8	7.8	26.521	243	243;272;274;318;350;259	5.5					1	1		0	6.1786	7223.7	1040.8	6729	1742.4	9404.1	1757.2	5103.3	3309.1	4115.3	4154	7223.7	1040.8	6729	1742.4	9404.1	1757.2	5103.3	3309.1	4115.3
B7Z1J9;Q8NB37-3;Q8NB37;H0YER3;H0YE25;H0YF25;Q8NB37-2	B7Z1J9;Q8NB37-3;Q8NB37;H0YER3;H0YE25;H0YF25;Q8NB37-2	3;3;3;2;2;2;2	3;3;3;2;2;2;2	3;3;3;2;2;2;2	Parkinson disease 7 domain-containing protein 1	PDDC1	tr|B7Z1J9|B7Z1J9_HUMAN Parkinson disease 7 domain-containing protein 1 OS=Homo sapiens GN=PDDC1 PE=2 SV=1;sp|Q8NB37-3|PDDC1_HUMAN Isoform 3 of Parkinson disease 7 domain-containing protein 1 OS=Homo sapiens GN=PDDC1;sp|Q8NB37|PDDC1_HUMAN Parkinson disease	7	3	3	3	3	3	3	28.8	28.8	28.8	18.235	170	170;184;220;87;144;162;250	4.42	2			3	3	4		0	30.295	12667	8103.1	12845	14243	17167	9127.1	10887	8092.3	10070	11188	12667	8103.1	12845	14243	17167	9127.1	10887	8092.3	10070
B7Z1R5;P38606;B7Z2V6;C9JA17;C9JVW8	B7Z1R5;P38606;B7Z2V6	24;24;14;6;6	24;24;14;6;6	24;24;14;6;6	V-type proton ATPase catalytic subunit A	ATP6V1A	tr|B7Z1R5|B7Z1R5_HUMAN V-type proton ATPase catalytic subunit A OS=Homo sapiens GN=ATP6V1A PE=2 SV=1;sp|P38606|VATA_HUMAN V-type proton ATPase catalytic subunit A OS=Homo sapiens GN=ATP6V1A PE=1 SV=2;tr|B7Z2V6|B7Z2V6_HUMAN V-type proton ATPase catalytic su	5	24	24	24	24	24	24	50.2	50.2	50.2	64.735	584	584;617;334;185;221	3.54	9	16	16	11	14	11	1	0	271.08	135050	52334	131990	108450	166010	77822	105250	93054	88999	101640	135050	52334	131990	108450	166010	77822	105250	93054	88999
B7Z229;Q9UBS8;D6R988;D6RBK4;D6RAS4;D6R996;E7EP22;D6RDU6;B7Z3J5;D6RBU3;D6RA38;A8MTW5	B7Z229;Q9UBS8;D6R988;D6RBK4;D6RAS4;D6R996;E7EP22;D6RDU6;B7Z3J5;D6RBU3;D6RA38	6;5;4;4;4;4;4;4;4;4;4;1	6;5;4;4;4;4;4;4;4;4;4;1	6;5;4;4;4;4;4;4;4;4;4;1	E3 ubiquitin-protein ligase RNF14	RNF14	tr|B7Z229|B7Z229_HUMAN E3 ubiquitin-protein ligase RNF14 OS=Homo sapiens GN=RNF14 PE=2 SV=1;sp|Q9UBS8|RNF14_HUMAN E3 ubiquitin-protein ligase RNF14 OS=Homo sapiens GN=RNF14 PE=1 SV=1;tr|D6R988|D6R988_HUMAN E3 ubiquitin-protein ligase RNF14 (Fragment) OS=Ho	12	6	6	6	6	6	6	21.5	21.5	21.5	33.857	298	298;474;61;64;99;132;153;171;171;185;278;348	3.46	4	1	2	1	1	4		0	25.094	25501	13607	22499	25885	29762	17190	18311	20038	15924	18972	25501	13607	22499	25885	29762	17190	18311	20038	15924
B7Z2A4;P18433-4;P18433-2;P18433-3;P18433;F5H7G8	B7Z2A4;P18433-4;P18433-2;P18433-3;P18433;F5H7G8	7;7;7;7;7;4	7;7;7;7;7;4	6;6;6;6;6;4	Receptor-type tyrosine-protein phosphatase;Receptor-type tyrosine-protein phosphatase alpha	PTPRA	tr|B7Z2A4|B7Z2A4_HUMAN Receptor-type tyrosine-protein phosphatase alpha OS=Homo sapiens GN=PTPRA PE=2 SV=1;sp|P18433-4|PTPRA_HUMAN Isoform 4 of Receptor-type tyrosine-protein phosphatase alpha OS=Homo sapiens GN=PTPRA;sp|P18433-2|PTPRA_HUMAN Isoform 2 of R	6	7	7	6	7	7	6	10.3	10.3	9.3	91.92	813	813;793;793;802;802;412	5.1	1		1		1	7		0	10.702	14302	5263.8	13568	10287	16964	7376.9	9223	8940.7	8004.7	9500.5	14302	5263.8	13568	10287	16964	7376.9	9223	8940.7	8004.7
B7Z2C3;P49593;B5MCT7;A8MX49;C9J2F3;C9JL74	B7Z2C3;P49593;B5MCT7	9;9;8;4;3;1	9;9;8;4;3;1	9;9;8;4;3;1	Protein phosphatase 1F	PPM1F	tr|B7Z2C3|B7Z2C3_HUMAN Protein phosphatase 1F OS=Homo sapiens GN=PPM1F PE=2 SV=1;sp|P49593|PPM1F_HUMAN Protein phosphatase 1F OS=Homo sapiens GN=PPM1F PE=1 SV=3;tr|B5MCT7|B5MCT7_HUMAN Protein phosphatase 1F OS=Homo sapiens GN=PPM1F PE=3 SV=1	6	9	9	9	9	9	9	43.1	43.1	43.1	38.518	350	350;454;286;361;90;82	3.5	4	3		4	5	2		0	136.42	23281	13063	23095	23419	31875	16035	18091	16001	16601	20298	23281	13063	23095	23419	31875	16035	18091	16001	16601
F5H3S6;Q6ZVM7-2;Q6ZVM7-3;B7Z2L7;Q6ZVM7;B7Z2U2;F5GXH5;Q6ZVM7-4	F5H3S6;Q6ZVM7-2;Q6ZVM7-3;B7Z2L7;Q6ZVM7;B7Z2U2;F5GXH5;Q6ZVM7-4	6;6;6;6;6;5;4;3	6;6;6;6;6;5;4;3	6;6;6;6;6;5;4;3	TOM1-like protein 2	TOM1L2	tr|F5H3S6|F5H3S6_HUMAN TOM1-like protein 2 OS=Homo sapiens GN=TOM1L2 PE=4 SV=1;sp|Q6ZVM7-2|TM1L2_HUMAN Isoform 2 of TOM1-like protein 2 OS=Homo sapiens GN=TOM1L2;sp|Q6ZVM7-3|TM1L2_HUMAN Isoform 3 of TOM1-like protein 2 OS=Homo sapiens GN=TOM1L2;tr|B7Z2L7|B	8	6	6	6	6	6	6	33.5	33.5	33.5	42.727	388	388;457;462;483;507;389;277;240	2.07	6	4	3	2				0	83.876	7570.2	3469.3	7604	7948.7	9409.8	5447.3	6301.8	6317.5	5747	6681.7	7570.2	3469.3	7604	7948.7	9409.8	5447.3	6301.8	6317.5	5747
G3V121;B7Z2L8;Q86WR0;Q0VGD4	G3V121;B7Z2L8;Q86WR0;Q0VGD4	2;2;2;1	2;2;2;1	2;2;2;1	Coiled-coil domain-containing protein 25	CCDC25	tr|G3V121|G3V121_HUMAN Coiled-coil domain containing 25, isoform CRA_b OS=Homo sapiens GN=CCDC25 PE=4 SV=1;tr|B7Z2L8|B7Z2L8_HUMAN Coiled-coil domain-containing protein 25 OS=Homo sapiens GN=CCDC25 PE=4 SV=1;sp|Q86WR0|CCD25_HUMAN Coiled-coil domain-containi	4	2	2	2	2	2	2	19.8	19.8	19.8	9.9502	86	86;92;208;42	3.75	1			1	2			0.0044264	1.672	6806	4000.9	7753.9	9454.9	8718.5	6213.7	4299.4	4972.8	3595	6090.5	6806	4000.9	7753.9	9454.9	8718.5	6213.7	4299.4	4972.8	3595
B7Z2S5;Q16881-4;Q16881-3;Q16881;B2R5P6;E2QRB9;E9PNQ6;E7ESI6;E7EW10;Q16881-5;Q16881-2;Q16881-6;E9PIR7;F5H780;E9PMY9;E9PKD3;E9PIZ5;E9PLT3;E9PKI4;E9PQI3;E9PRI8;E9PJU2	B7Z2S5;Q16881-4;Q16881-3;Q16881;B2R5P6;E2QRB9;E9PNQ6;E7ESI6;E7EW10;Q16881-5;Q16881-2;Q16881-6;E9PIR7;F5H780;E9PMY9	27;27;27;27;26;26;26;26;26;26;26;26;25;22;22;11;6;5;5;4;2;1	27;27;27;27;26;26;26;26;26;26;26;26;25;22;22;11;6;5;5;4;2;1	25;25;25;25;24;24;24;24;24;24;24;24;23;21;21;9;4;3;3;3;2;0	Thioredoxin reductase 1, cytoplasmic	TXNRD1	tr|B7Z2S5|B7Z2S5_HUMAN Thioredoxin reductase 1, cytoplasmic OS=Homo sapiens GN=TXNRD1 PE=2 SV=1;sp|Q16881-4|TRXR1_HUMAN Isoform 4 of Thioredoxin reductase 1, cytoplasmic OS=Homo sapiens GN=TXNRD1;sp|Q16881-3|TRXR1_HUMAN Isoform 3 of Thioredoxin reductase 1	22	27	27	25	26	26	25	69.7	69.7	65.3	60.021	547	547;551;598;649;497;541;568;581;612;499;543;614;482;459;461;175;139;70;72;53;44;96	4.45	6	13	20	21	24	32	11	0	323.31	218790	104570	208360	188070	251840	133270	146720	155490	139770	171210	218790	104570	208360	188070	251840	133270	146720	155490	139770
E9PNW7;F5H0V5;H7BYH3;F5H1C5;F5GZB6;B7Z2Y0;O00213-2;O00213	E9PNW7;F5H0V5;H7BYH3;F5H1C5;F5GZB6;B7Z2Y0;O00213-2;O00213	1;1;1;1;1;1;1;1	1;1;1;1;1;1;1;1	1;1;1;1;1;1;1;1	Amyloid beta A4 precursor protein-binding family B member 1	APBB1	tr|E9PNW7|E9PNW7_HUMAN Amyloid beta A4 precursor protein-binding family B member 1 OS=Homo sapiens GN=APBB1 PE=4 SV=1;tr|F5H0V5|F5H0V5_HUMAN Amyloid beta A4 precursor protein-binding family B member 1 OS=Homo sapiens GN=APBB1 PE=4 SV=1;tr|H7BYH3|H7BYH3_HUM	8	1	1	1	1	1	1	4.6	4.6	4.6	28.998	262	262;451;467;475;559;488;708;710	2.5		1	1					0.00020292	3.0563	1111.3	703.97	1355	1206.7	2006.3	875.28	1123.2	1107	771.15	916.14	1111.3	703.97	1355	1206.7	2006.3	875.28	1123.2	1107	771.15
F5H1E5;B7Z2Y2;Q14746-2;Q14746;B7Z7N2	F5H1E5;B7Z2Y2;Q14746-2;Q14746;B7Z7N2	5;5;5;5;4	5;5;5;5;4	5;5;5;5;4	Conserved oligomeric Golgi complex subunit 2	COG2	tr|F5H1E5|F5H1E5_HUMAN Conserved oligomeric Golgi complex subunit 2 OS=Homo sapiens GN=COG2 PE=4 SV=1;tr|B7Z2Y2|B7Z2Y2_HUMAN Conserved oligomeric Golgi complex subunit 2 OS=Homo sapiens GN=COG2 PE=2 SV=1;sp|Q14746-2|COG2_HUMAN Isoform 2 of Conserved oligom	5	5	5	5	5	5	5	12.2	12.2	12.2	69.762	622	622;679;737;738;427	5.25				2	2	4		0	37.455	7416.2	3163.4	6442.4	3951.5	9054.1	2662.3	5445.5	3445.2	6977.3	5640.8	7416.2	3163.4	6442.4	3951.5	9054.1	2662.3	5445.5	3445.2	6977.3
B7Z321;Q96A65;F5H222;E9PED2;F5GZT1	B7Z321;Q96A65;F5H222;E9PED2	6;6;3;3;2	6;6;3;3;2	6;6;3;3;2	Exocyst complex component 4	EXOC4	tr|B7Z321|B7Z321_HUMAN Exocyst complex component 4 OS=Homo sapiens GN=EXOC4 PE=2 SV=1;sp|Q96A65|EXOC4_HUMAN Exocyst complex component 4 OS=Homo sapiens GN=EXOC4 PE=1 SV=1;tr|F5H222|F5H222_HUMAN Exocyst complex component 4 OS=Homo sapiens GN=EXOC4 PE=4 SV=1	5	6	6	6	6	6	6	8.6	8.6	8.6	99.061	873	873;974;593;473;584	2.44	3	3		2	1			0	15.964	14904	4654.2	13735	9100.1	18139	7322	10623	8437.4	9834.6	10108	14904	4654.2	13735	9100.1	18139	7322	10623	8437.4	9834.6
B7Z358;Q8N5N7	B7Z358;Q8N5N7	3;3	3;3	3;3	39S ribosomal protein L50, mitochondrial	MRPL50	tr|B7Z358|B7Z358_HUMAN 39S ribosomal protein L50, mitochondrial OS=Homo sapiens GN=MRPL50 PE=2 SV=1;sp|Q8N5N7|RM50_HUMAN 39S ribosomal protein L50, mitochondrial OS=Homo sapiens GN=MRPL50 PE=1 SV=2	2	3	3	3	3	3	3	32.6	32.6	32.6	15.524	135	135;158	2.12	3	2	2	1				0	25.375	21704	9324.4	20213	18854	26055	11759	15260	11330	13201	13668	21704	9324.4	20213	18854	26055	11759	15260	11330	13201
B7Z382;P49902;Q5JUV6;H0YHR8	B7Z382;P49902	11;11;4;1	11;11;4;1	5;5;4;0	Cytosolic purine 5-nucleotidase	NT5C2	tr|B7Z382|B7Z382_HUMAN Cytosolic purine 5-nucleotidase OS=Homo sapiens GN=NT5C2 PE=2 SV=1;sp|P49902|5NTC_HUMAN Cytosolic purine 5-nucleotidase OS=Homo sapiens GN=NT5C2 PE=1 SV=1	4	11	11	5	11	11	5	25.4	25.4	13.7	61.44	532	532;561;147;157	4.36	1	5	2	3	5	8	1	0	111.76	31114	24400	35514	48334	43736	28975	22711	26007	23226	30092	31114	24400	35514	48334	43736	28975	22711	26007	23226
F5H0M4;B7Z3N3;Q6P1A2	F5H0M4;B7Z3N3;Q6P1A2	1;1;1	1;1;1	1;1;1	Lysophospholipid acyltransferase 5	LPCAT3	tr|F5H0M4|F5H0M4_HUMAN Lysophospholipid acyltransferase 5 OS=Homo sapiens GN=LPCAT3 PE=4 SV=1;tr|B7Z3N3|B7Z3N3_HUMAN Uncharacterized protein OS=Homo sapiens GN=LPCAT3 PE=2 SV=1;sp|Q6P1A2|MBOA5_HUMAN Lysophospholipid acyltransferase 5 OS=Homo sapiens GN=LPC	3	1	1	1	1	1	1	2.6	2.6	2.6	39.374	347	347;407;487	6						1		0.0033377	1.7509	2966.6	752.76	2880.8	2198.9	4262	1388.1	2134.9	1723	2251.3	2239.3	2966.6	752.76	2880.8	2198.9	4262	1388.1	2134.9	1723	2251.3
Q15813;B7Z3P1	Q15813;B7Z3P1	18;18	18;18	17;17	Tubulin-specific chaperone E	TBCE	sp|Q15813|TBCE_HUMAN Tubulin-specific chaperone E OS=Homo sapiens GN=TBCE PE=1 SV=1;tr|B7Z3P1|B7Z3P1_HUMAN Tubulin-specific chaperone E OS=Homo sapiens GN=TBCE PE=2 SV=1	2	18	18	17	18	18	17	48	48	46.7	59.345	527	527;578	4.11	5	5	6	4	12	12		0	191.09	53797	23583	53318	46484	71990	34897	46568	37904	41025	43509	53797	23583	53318	46484	71990	34897	46568	37904	41025
B7Z3Q7;O15439-3;O15439-2;O15439;H7BY43;G3XAP3;A5D8W3;Q9NUT2-2;Q9NUT2	B7Z3Q7;O15439-3;O15439-2;O15439	5;5;5;5;1;1;1;1;1	5;5;5;5;1;1;1;1;1	5;5;5;5;1;1;1;1;1	Multidrug resistance-associated protein 4	ABCC4	tr|B7Z3Q7|B7Z3Q7_HUMAN Multidrug resistance-associated protein 4 OS=Homo sapiens GN=ABCC4 PE=2 SV=1;sp|O15439-3|MRP4_HUMAN Isoform 3 of Multidrug resistance-associated protein 4 OS=Homo sapiens GN=ABCC4;sp|O15439-2|MRP4_HUMAN Isoform 2 of Multidrug resista	9	5	5	5	5	5	5	9.4	9.4	9.4	88.137	784	784;859;1278;1325;701;630;693;718;735	2.3	5	2		2		1		0	33.262	12512	5040.5	12479	8199.4	16052	5943.6	9696.8	9849.6	9160.2	9682.6	12512	5040.5	12479	8199.4	16052	5943.6	9696.8	9849.6	9160.2
B7Z3Y2;B7Z9P8;Q9UHG3;C9K055;F8W8W4;C9JM55;C9JGT6	B7Z3Y2;B7Z9P8;Q9UHG3	15;15;15;7;7;4;3	15;15;15;7;7;4;3	15;15;15;7;7;4;3	Prenylcysteine oxidase 1	PCYOX1	tr|B7Z3Y2|B7Z3Y2_HUMAN Prenylcysteine oxidase 1 OS=Homo sapiens GN=PCYOX1 PE=2 SV=1;tr|B7Z9P8|B7Z9P8_HUMAN Prenylcysteine oxidase 1 OS=Homo sapiens GN=PCYOX1 PE=2 SV=1;sp|Q9UHG3|PCYOX_HUMAN Prenylcysteine oxidase 1 OS=Homo sapiens GN=PCYOX1 PE=1 SV=3	7	15	15	15	15	15	15	48.2	48.2	48.2	48.375	427	427;428;505;209;293;154;130	4.75		4	7	9	12	16	3	0	128.59	144680	31409	131810	59249	150000	49051	83587	62509	76568	73669	144680	31409	131810	59249	150000	49051	83587	62509	76568
P33121-2;P33121;B7Z452;E7EPM6;D6RER0;B7Z3Z9	P33121-2;P33121;B7Z452;E7EPM6;D6RER0;B7Z3Z9	5;5;5;4;3;3	4;4;4;3;3;2	4;4;4;3;3;2	Long-chain-fatty-acid--CoA ligase 1	ACSL1	sp|P33121-2|ACSL1_HUMAN Isoform 2 of Long-chain-fatty-acid--CoA ligase 1 OS=Homo sapiens GN=ACSL1;sp|P33121|ACSL1_HUMAN Long-chain-fatty-acid--CoA ligase 1 OS=Homo sapiens GN=ACSL1 PE=1 SV=1;tr|B7Z452|B7Z452_HUMAN Long-chain-fatty-acid--CoA ligase 1 OS=Hom	6	5	4	4	5	4	4	8.1	6.5	6.5	76.87	688	688;698;698;664;388;527	4.75				2	1	1		0	7.0443	14210	4178.1	13786	5828.9	17369	5084.3	10762	6040	10149	7640.4	14210	4178.1	13786	5828.9	17369	5084.3	10762	6040	10149
B7Z468;B7Z574;G5E946;P20810;E9PCH5;P20810-2;E9PDE4;P20810-4;E7ES10;P20810-3;H0Y7F0;E7EQ12;E7EQA0;H0YA91;H0Y944;E7EN75;D6RGF7;E7EQK6;D6RAA8;D6RC54;D6RBZ8	B7Z468;B7Z574;G5E946;P20810;E9PCH5;P20810-2;E9PDE4;P20810-4;E7ES10;P20810-3;H0Y7F0;E7EQ12	51;44;44;44;43;43;41;41;40;36;31;27;25;21;16;12;10;9;4;4;3	1;0;0;0;0;0;0;0;0;0;0;0;0;0;0;1;1;0;0;0;0	0;0;0;0;0;0;0;0;0;0;0;0;0;0;0;0;0;0;0;0;0	Calpastatin	CAST	tr|B7Z468|B7Z468_HUMAN Calpastatin OS=Homo sapiens GN=CAST PE=2 SV=1;tr|B7Z574|B7Z574_HUMAN Calpastatin OS=Homo sapiens GN=CAST PE=2 SV=1;tr|G5E946|G5E946_HUMAN Calpastatin OS=Homo sapiens GN=CAST PE=4 SV=1;sp|P20810|ICAL_HUMAN Calpastatin OS=Homo sapiens	21	51	1	0	51	1	0	72.5	1.1	0	80.998	754	754;694;686;708;673;695;636;667;642;590;436;423;431;301;288;156;149;156;78;91;82	6						2		0.0060098	1.5282	1199.2	1382.4	1354.9	1905.5	1822.9	1225.9	1189.9	1045.3	928.04	1276.4	1199.2	1382.4	1354.9	1905.5	1822.9	1225.9	1189.9	1045.3	928.04
B7Z5R2;B7Z472;Q9H974	B7Z5R2;B7Z472;Q9H974	2;2;2	2;2;2	2;2;2	Queuine tRNA-ribosyltransferase subunit QTRTD1	QTRTD1	tr|B7Z5R2|B7Z5R2_HUMAN Queuine tRNA-ribosyltransferase subunit QTRTD1 OS=Homo sapiens GN=QTRTD1 PE=2 SV=1;tr|B7Z472|B7Z472_HUMAN Queuine tRNA-ribosyltransferase subunit QTRTD1 OS=Homo sapiens GN=QTRTD1 PE=2 SV=1;sp|Q9H974|QTRD1_HUMAN Queuine tRNA-ribosyltr	3	2	2	2	2	2	2	10.6	10.6	10.6	33.471	292	292;309;415	4.75				2	1	1		0	9.4978	6797.7	2440.3	5954.7	4846.5	8807.8	3499.8	5429.8	4388.5	5575.1	5377.7	6797.7	2440.3	5954.7	4846.5	8807.8	3499.8	5429.8	4388.5	5575.1
P34910;B7Z4A7	P34910;B7Z4A7	1;1	1;1	1;1	Protein EVI2B	EVI2B	sp|P34910|EVI2B_HUMAN Protein EVI2B OS=Homo sapiens GN=EVI2B PE=1 SV=2;tr|B7Z4A7|B7Z4A7_HUMAN Protein EVI2B OS=Homo sapiens GN=EVI2B PE=2 SV=1	2	1	1	1	1	1	1	2.5	2.5	2.5	48.666	448	448;463	3			2					0.00020768	3.4263	3326.3	1250.7	3101.5	3313.4	4085.9	2843.2	2368.5	2842.2	1906.1	2775.3	3326.3	1250.7	3101.5	3313.4	4085.9	2843.2	2368.5	2842.2	1906.1
B7Z4B8;Q9BUJ2-4;Q9BUJ2-2;Q9BUJ2;Q9BUJ2-3;Q9BUJ2-5	B7Z4B8;Q9BUJ2-4;Q9BUJ2-2;Q9BUJ2;Q9BUJ2-3	25;25;25;25;21;6	25;25;25;25;21;6	25;25;25;25;21;6	Heterogeneous nuclear ribonucleoprotein U-like protein 1	HNRNPUL1	tr|B7Z4B8|B7Z4B8_HUMAN Heterogeneous nuclear ribonucleoprotein U-like protein 1 OS=Homo sapiens GN=HNRNPUL1 PE=2 SV=1;sp|Q9BUJ2-4|HNRL1_HUMAN Isoform 4 of Heterogeneous nuclear ribonucleoprotein U-like protein 1 OS=Homo sapiens GN=HNRNPUL1;sp|Q9BUJ2-2|HNRL	6	25	25	25	25	25	25	36	36	36	86.121	767	767;756;804;856;752;390	3.86	2	9	20	12	11	12		0	272.96	171250	64775	158540	145320	211630	103170	116750	110910	117690	106760	171250	64775	158540	145320	211630	103170	116750	110910	117690
B7Z4M2;O75554	B7Z4M2;O75554	2;2	2;2	2;2	WW domain-binding protein 4	WBP4	tr|B7Z4M2|B7Z4M2_HUMAN WW domain-binding protein 4 OS=Homo sapiens GN=WBP4 PE=2 SV=1;sp|O75554|WBP4_HUMAN WW domain-binding protein 4 OS=Homo sapiens GN=WBP4 PE=1 SV=1	2	2	2	2	2	2	2	7	7	7	40.03	355	355;376	3.75		2			1	1		0	6.1841	6860.5	5623.3	7454.1	9859.4	9802.7	6666	6606	5424.9	5610.2	5955.6	6860.5	5623.3	7454.1	9859.4	9802.7	6666	6606	5424.9	5610.2
E5RGX5;B7Z4N6;Q93045;G3V110	E5RGX5;B7Z4N6;Q93045;G3V110	4;4;4;4	1;1;1;1	1;1;1;1	Stathmin;Stathmin-2	STMN2	tr|E5RGX5|E5RGX5_HUMAN Stathmin OS=Homo sapiens GN=STMN2 PE=3 SV=1;tr|B7Z4N6|B7Z4N6_HUMAN Stathmin OS=Homo sapiens GN=STMN2 PE=2 SV=1;sp|Q93045|STMN2_HUMAN Stathmin-2 OS=Homo sapiens GN=STMN2 PE=1 SV=3;tr|G3V110|G3V110_HUMAN Stathmin OS=Homo sapiens GN=STM	4	4	1	1	4	1	1	16.1	6	6	19.574	168	168;168;179;187	2.91		4	4	3				0	8.1277	10888	20045	12353	39192	16441	19726	7178.2	9697.7	6415.3	14283	10888	20045	12353	39192	16441	19726	7178.2	9697.7	6415.3
B7Z4R5;F6RU17;Q99571;E7EPF7	B7Z4R5;F6RU17;Q99571;E7EPF7	1;1;1;1	1;1;1;1	1;1;1;1	P2X purinoceptor;P2X purinoceptor 4	P2RX4	tr|B7Z4R5|B7Z4R5_HUMAN P2X purinoceptor OS=Homo sapiens GN=P2RX4 PE=2 SV=1;tr|F6RU17|F6RU17_HUMAN P2X purinoceptor (Fragment) OS=Homo sapiens GN=P2RX4 PE=3 SV=1;sp|Q99571|P2RX4_HUMAN P2X purinoceptor 4 OS=Homo sapiens GN=P2RX4 PE=1 SV=2;tr|E7EPF7|E7EPF7_HU	4	1	1	1	1	1	1	5.2	5.2	5.2	32.138	287	287;361;388;404	1	1							0.00076234	2.1071	277.6	106.65	103.16	140.07	300.14	87.714	142.01	158.49	183.82	280.39	277.6	106.65	103.16	140.07	300.14	87.714	142.01	158.49	183.82
B7Z4S8;Q86TV2;Q86TV3;Q99538;F5H2T8;H0YJN9;G3V2T4;G3V4E4	B7Z4S8;Q86TV2;Q86TV3;Q99538;F5H2T8	3;3;3;3;2;1;1;1	3;3;3;3;2;1;1;1	3;3;3;3;2;1;1;1	Legumain	LGMN	tr|B7Z4S8|B7Z4S8_HUMAN Legumain OS=Homo sapiens GN=LGMN PE=2 SV=1;tr|Q86TV2|Q86TV2_HUMAN Full-length cDNA clone CS0DI002YH20 of Placenta of Homo sapiens (human) OS=Homo sapiens GN=LGMN PE=2 SV=1;tr|Q86TV3|Q86TV3_HUMAN Full-length cDNA clone CS0DB001YK19 of	8	3	3	3	3	3	3	12.4	12.4	12.4	47.071	410	410;372;376;433;398;91;135;223	2.8		1	4					0	21.706	7059.8	5532.8	8491.4	13132	9239.6	7712.3	5334.2	5603.4	5146.5	7118.6	7059.8	5532.8	8491.4	13132	9239.6	7712.3	5334.2	5603.4	5146.5
B7Z4V2;P38646;F5H3L8;H0YBG6;D6RJI2;H0Y8S0;D6RA73	B7Z4V2;P38646;F5H3L8	47;47;39;7;6;5;4	46;46;38;7;6;5;4	46;46;38;7;6;5;4	Stress-70 protein, mitochondrial	HSPA9	tr|B7Z4V2|B7Z4V2_HUMAN Stress-70 protein, mitochondrial OS=Homo sapiens GN=HSPA9 PE=2 SV=1;sp|P38646|GRP75_HUMAN Stress-70 protein, mitochondrial OS=Homo sapiens GN=HSPA9 PE=1 SV=2;tr|F5H3L8|F5H3L8_HUMAN Stress-70 protein, mitochondrial OS=Homo sapiens GN=	7	47	46	46	47	46	46	69.6	69.6	69.6	72.4	665	665;679;632;163;95;102;62	3.61	37	32	58	76	53	26	5	0	323.31	613110	325660	582380	624030	759340	416160	424060	386640	398060	433580	613110	325660	582380	624030	759340	416160	424060	386640	398060
B7Z4V9;Q9BT40-2;Q9BT40;C9JZB0;F5GXZ0	B7Z4V9;Q9BT40-2;Q9BT40;C9JZB0;F5GXZ0	2;2;2;1;1	2;2;2;1;1	2;2;2;1;1	Inositol polyphosphate 5-phosphatase K	INPP5K	tr|B7Z4V9|B7Z4V9_HUMAN Inositol polyphosphate 5-phosphatase K OS=Homo sapiens GN=INPP5K PE=2 SV=1;sp|Q9BT40-2|INP5K_HUMAN Isoform 2 of Inositol polyphosphate 5-phosphatase K OS=Homo sapiens GN=INPP5K;sp|Q9BT40|INP5K_HUMAN Inositol polyphosphate 5-phosphata	5	2	2	2	2	2	2	5.9	5.9	5.9	40.973	356	356;372;448;229;352	3.75	1			1	2			0.00020747	3.4052	3126.9	1501.4	3295.9	2347.2	4715.1	2024.4	2684	2428.1	2203.2	3012.3	3126.9	1501.4	3295.9	2347.2	4715.1	2024.4	2684	2428.1	2203.2
B7Z588;O14763-2;O14763	B7Z588;O14763-2;O14763	1;1;1	1;1;1	1;1;1	Tumor necrosis factor receptor superfamily member 10B	TNFRSF10B	tr|B7Z588|B7Z588_HUMAN Tumor necrosis factor receptor superfamily member 10B OS=Homo sapiens GN=TNFRSF10B PE=2 SV=1;sp|O14763-2|TR10B_HUMAN Isoform Short of Tumor necrosis factor receptor superfamily member 10B OS=Homo sapiens GN=TNFRSF10B;sp|O14763|TR10B_	3	1	1	1	1	1	1	6.5	6.5	6.5	28.674	260	260;411;440	3.5			2	2				0	24.328	3099.9	1025.5	3252.6	2632	4688.4	1275.5	2277.4	2211.9	2711.7	2341.5	3099.9	1025.5	3252.6	2632	4688.4	1275.5	2277.4	2211.9	2711.7
E7EMV7;F5H4X3;F5GYD7;E7ERB0;B7Z5B0;E7EPY1;E7ET96;Q6N077;Q15025-2;Q15025;E7EW15;H0YC17	E7EMV7;F5H4X3;F5GYD7;E7ERB0;B7Z5B0;E7EPY1;E7ET96;Q6N077;Q15025-2;Q15025;E7EW15	6;6;6;6;6;6;6;6;6;6;3;2	6;6;6;6;6;6;6;6;6;6;3;2	6;6;6;6;6;6;6;6;6;6;3;2	TNFAIP3-interacting protein 1	TNIP1	tr|E7EMV7|E7EMV7_HUMAN TNFAIP3-interacting protein 1 OS=Homo sapiens GN=TNIP1 PE=4 SV=1;tr|F5H4X3|F5H4X3_HUMAN TNFAIP3-interacting protein 1 OS=Homo sapiens GN=TNIP1 PE=4 SV=1;tr|F5GYD7|F5GYD7_HUMAN TNFAIP3-interacting protein 1 OS=Homo sapiens GN=TNIP1 PE	12	6	6	6	6	6	6	11	11	11	55.697	492	492;502;513;529;598;556;572;583;635;636;257;146	4.71	1			1	2	3		0	24.017	9424.5	4775.9	8796.9	9736.7	10189	5711.4	6260	6750.3	7088.8	7581.8	9424.5	4775.9	8796.9	9736.7	10189	5711.4	6260	6750.3	7088.8
B7Z5P7;O60711;O60711-2	B7Z5P7;O60711;O60711-2	3;3;3	3;3;3	3;3;3	Leupaxin	LPXN	tr|B7Z5P7|B7Z5P7_HUMAN Leupaxin OS=Homo sapiens GN=LPXN PE=2 SV=1;sp|O60711|LPXN_HUMAN Leupaxin OS=Homo sapiens GN=LPXN PE=1 SV=1;sp|O60711-2|LPXN_HUMAN Isoform 2 of Leupaxin OS=Homo sapiens GN=LPXN	3	3	3	3	3	3	3	10.4	10.4	10.4	41.643	366	366;386;391	4.75		1			1	2		0	8.2259	4964.2	3068.1	4919.4	5401.9	7132.8	4103.5	4418.4	4581.3	4045.6	4619.5	4964.2	3068.1	4919.4	5401.9	7132.8	4103.5	4418.4	4581.3	4045.6
B7Z5R1;P31749;G3V3X1;G3V2I6;G3V3K5	B7Z5R1;P31749;G3V3X1	7;7;4;2;1	7;7;4;2;1	5;5;2;2;1	RAC-alpha serine/threonine-protein kinase	AKT1	tr|B7Z5R1|B7Z5R1_HUMAN RAC-alpha serine/threonine-protein kinase OS=Homo sapiens GN=AKT1 PE=2 SV=1;sp|P31749|AKT1_HUMAN RAC-alpha serine/threonine-protein kinase OS=Homo sapiens GN=AKT1 PE=1 SV=2;tr|G3V3X1|G3V3X1_HUMAN RAC-alpha serine/threonine-protein ki	5	7	7	5	7	7	5	25.6	25.6	18.2	48.346	418	418;480;162;167;105	4.1	2		1	2	2	3		0	35.828	18783	6694.2	17815	13648	24624	10252	13637	11160	13439	14035	18783	6694.2	17815	13648	24624	10252	13637	11160	13439
B7Z5U5;Q9H4Z3	B7Z5U5;Q9H4Z3	5;5	5;5	5;5	Phosphorylated CTD-interacting factor 1	PCIF1	tr|B7Z5U5|B7Z5U5_HUMAN Phosphorylated CTD-interacting factor 1 OS=Homo sapiens GN=PCIF1 PE=2 SV=1;sp|Q9H4Z3|PCIF1_HUMAN Phosphorylated CTD-interacting factor 1 OS=Homo sapiens GN=PCIF1 PE=1 SV=1	2	5	5	5	5	5	5	9.3	9.3	9.3	81.35	710	710;704	2.5	3	2	2	3				0	36.221	12161	5083.4	11623	9840.8	16819	6766.4	9047.3	8036.4	8534.2	7967.3	12161	5083.4	11623	9840.8	16819	6766.4	9047.3	8036.4	8534.2
B7Z6U8;B7Z5V0;F5GWR5;Q13642-1;Q13642-5;Q13642-4;Q5JXH9;Q5JXH8;Q5JXH7;Q5JXI3;Q5JXI2;Q5JXI8;Q13642-3;Q13642;Q5JXI0	B7Z6U8;B7Z5V0;F5GWR5;Q13642-1;Q13642-5;Q13642-4;Q5JXH9;Q5JXH8;Q5JXH7;Q5JXI3;Q5JXI2;Q5JXI8;Q13642-3;Q13642;Q5JXI0	4;4;4;4;4;4;3;3;3;3;3;3;3;3;2	4;4;4;4;4;4;3;3;3;3;3;3;3;3;2	4;4;4;4;4;4;3;3;3;3;3;3;3;3;2	Four and a half LIM domains protein 1	FHL1	tr|B7Z6U8|B7Z6U8_HUMAN Four and a half LIM domains protein 1 OS=Homo sapiens GN=FHL1 PE=2 SV=1;tr|B7Z5V0|B7Z5V0_HUMAN Four and a half LIM domains protein 1 OS=Homo sapiens GN=FHL1 PE=2 SV=1;tr|F5GWR5|F5GWR5_HUMAN Four and a half LIM domains protein 1 OS=Ho	15	4	4	4	4	4	4	17.7	17.7	17.7	29.5	260	260;275;320;280;296;309;155;204;205;207;210;257;194;323;141	5			1	1	1	1	1	0	18.484	8421.6	6234.1	9401.2	16345	10636	7930.8	5926.9	6560.1	5327.1	6945.1	8421.6	6234.1	9401.2	16345	10636	7930.8	5926.9	6560.1	5327.1
B7Z5Y8;E9PKS6;F5H2Q8;O75382-2;O75382;F5GX85;O75382-3	B7Z5Y8;E9PKS6;F5H2Q8;O75382-2;O75382;F5GX85;O75382-3	2;2;2;2;2;1;1	2;2;2;2;2;1;1	2;2;2;2;2;1;1	Tripartite motif-containing protein 3	TRIM3	tr|B7Z5Y8|B7Z5Y8_HUMAN Tripartite motif-containing protein 3 OS=Homo sapiens GN=TRIM3 PE=2 SV=1;tr|E9PKS6|E9PKS6_HUMAN Tripartite motif-containing protein 3 OS=Homo sapiens GN=TRIM3 PE=4 SV=1;tr|F5H2Q8|F5H2Q8_HUMAN Tripartite motif-containing protein 3 OS=	7	2	2	2	2	2	2	3	3	3	80.548	741	741;742;625;733;744;666;665	5.67					1	2		0.00039604	2.6372	7922.9	3096.6	7680.7	5847.1	9896.8	4566.9	5870	5335.9	5717.2	6127.2	7922.9	3096.6	7680.7	5847.1	9896.8	4566.9	5870	5335.9	5717.2
G3XAG5;B7Z5Z4;P51793	G3XAG5;B7Z5Z4;P51793	2;2;2	1;1;1	1;1;1	Chloride channel protein;H(+)/Cl(-) exchange transporter 4	CLCN4	tr|G3XAG5|G3XAG5_HUMAN Chloride channel 4, isoform CRA_a OS=Homo sapiens GN=CLCN4 PE=4 SV=1;tr|B7Z5Z4|B7Z5Z4_HUMAN H(+)/Cl(-) exchange transporter 4 OS=Homo sapiens GN=CLCN4 PE=2 SV=1;sp|P51793|CLCN4_HUMAN H(+)/Cl(-) exchange transporter 4 OS=Homo sapiens	3	2	1	1	2	1	1	2.2	1	1	81.326	729	729;666;760	5					1			0.0090893	1.2947	3789.8	1241.8	3728.1	2225.2	4657.1	1570.7	3378.5	2108.1	2308.2	2836.2	3789.8	1241.8	3728.1	2225.2	4657.1	1570.7	3378.5	2108.1	2308.2
B7Z641;F5H569;Q93050-1;Q93050;Q93050-3	B7Z641;F5H569;Q93050-1;Q93050;Q93050-3	2;2;2;2;2	2;2;2;2;2	2;2;2;2;2	V-type proton ATPase subunit a;V-type proton ATPase 116 kDa subunit a isoform 1	ATP6V0A1	tr|B7Z641|B7Z641_HUMAN V-type proton ATPase 116 kDa subunit a isoform 1 OS=Homo sapiens GN=ATP6V0A1 PE=2 SV=1;tr|F5H569|F5H569_HUMAN V-type proton ATPase 116 kDa subunit a isoform 1 OS=Homo sapiens GN=ATP6V0A1 PE=4 SV=1;sp|Q93050-1|VPP1_HUMAN Isoform 2 of	5	2	2	2	2	2	2	3.7	3.7	3.7	90.499	788	788;837;831;837;838	4		1				1		0	8.7293	3155.2	1060.3	3342.4	2316.5	4048.6	1524.8	2198.8	1895.3	2329.1	2699	3155.2	1060.3	3342.4	2316.5	4048.6	1524.8	2198.8	1895.3	2329.1
B7Z653;Q9H4G0-4;Q9H4G0-2;Q9H4G0;Q9H4G0-3;Q4VXN6;Q4VXN5;Q4VXN1;Q4VXN0	B7Z653;Q9H4G0-4;Q9H4G0-2;Q9H4G0;Q9H4G0-3	3;3;3;3;2;1;1;1;1	3;3;3;3;2;1;1;1;1	3;3;3;3;2;1;1;1;1	Band 4.1-like protein 1	EPB41L1	tr|B7Z653|B7Z653_HUMAN Band 4.1-like protein 1 OS=Homo sapiens GN=EPB41L1 PE=2 SV=1;sp|Q9H4G0-4|E41L1_HUMAN Isoform 4 of Band 4.1-like protein 1 OS=Homo sapiens GN=EPB41L1;sp|Q9H4G0-2|E41L1_HUMAN Isoform 2 of Band 4.1-like protein 1 OS=Homo sapiens GN=EPB4	9	3	3	3	3	3	3	5.8	5.8	5.8	89.603	794	794;701;779;881;772;168;188;199;257	3.17	1	1	1	2	1			0	12.412	12179	6655.9	12449	12061	15865	9122.8	10057	9991.4	8557.6	10195	12179	6655.9	12449	12061	15865	9122.8	10057	9991.4	8557.6
B7Z6B8;Q16698;E5RJG7;E5RFV2;E5RJD2;E5RID6;H0YAW3	B7Z6B8;Q16698;E5RJG7;E5RFV2	14;14;7;7;6;3;1	14;14;7;7;6;3;1	14;14;7;7;6;3;1	2,4-dienoyl-CoA reductase, mitochondrial	DECR1	tr|B7Z6B8|B7Z6B8_HUMAN 2,4-dienoyl-CoA reductase, mitochondrial OS=Homo sapiens GN=DECR1 PE=2 SV=1;sp|Q16698|DECR_HUMAN 2,4-dienoyl-CoA reductase, mitochondrial OS=Homo sapiens GN=DECR1 PE=1 SV=1;tr|E5RJG7|E5RJG7_HUMAN 2,4-dienoyl-CoA reductase, mitochondr	7	14	14	14	14	14	14	52.5	52.5	52.5	34.994	326	326;335;181;205;151;95;43	4.02	7	8	8	6	3	5	11	0	137.57	76042	36863	73083	66890	86665	41913	49364	40872	46936	47394	76042	36863	73083	66890	86665	41913	49364	40872	46936
B7Z6G2;Q14155-1;Q14155-5;B1ALK7;E7EUY6;H0YFH7;Q14155-6;Q14155-2;Q14155-3;Q14155;E9PDQ5;E7EU80;B7Z6D9;C9JAD7;C9JDI6;B1ANY6;E7ENL8	B7Z6G2;Q14155-1;Q14155-5;B1ALK7;E7EUY6;H0YFH7;Q14155-6;Q14155-2;Q14155-3;Q14155	10;10;10;9;8;8;8;8;8;8;4;3;2;1;1;1;1	10;10;10;9;8;8;8;8;8;8;4;3;2;1;1;1;1	10;10;10;9;8;8;8;8;8;8;4;3;2;1;1;1;1	Rho guanine nucleotide exchange factor 7	ARHGEF7	tr|B7Z6G2|B7Z6G2_HUMAN Rho guanine nucleotide exchange factor 7 OS=Homo sapiens GN=ARHGEF7 PE=2 SV=1;sp|Q14155-1|ARHG7_HUMAN Isoform 1 of Rho guanine nucleotide exchange factor 7 OS=Homo sapiens GN=ARHGEF7;sp|Q14155-5|ARHG7_HUMAN Isoform 5 of Rho guanine n	17	10	10	10	10	10	10	16.6	16.6	16.6	81.404	721	721;646;731;705;447;689;625;753;782;803;547;151;181;39;61;66;143	3.62		4	7	5	3	2		0	57.518	46447	17794	45515	36129	59265	24170	35714	30899	31183	34933	46447	17794	45515	36129	59265	24170	35714	30899	31183
O95302;B7Z6H3;B7Z230;B7Z1U8;B7Z1G9;C9J4P8;Q75LS8	O95302;B7Z6H3;B7Z230;B7Z1U8;B7Z1G9	14;14;11;11;7;5;2	14;14;11;11;7;5;2	14;14;11;11;7;5;2	Peptidyl-prolyl cis-trans isomerase FKBP9	FKBP9	sp|O95302|FKBP9_HUMAN Peptidyl-prolyl cis-trans isomerase FKBP9 OS=Homo sapiens GN=FKBP9 PE=1 SV=2;tr|B7Z6H3|B7Z6H3_HUMAN Peptidyl-prolyl cis-trans isomerase FKBP9 OS=Homo sapiens GN=FKBP9 PE=2 SV=1;tr|B7Z230|B7Z230_HUMAN Peptidyl-prolyl cis-trans isomeras	7	14	14	14	14	14	14	30.7	30.7	30.7	63.083	570	570;623;432;451;338;226;142	4.32	1	2	1	4	8	3		0	67.419	31614	22528	34239	46092	43983	29149	24393	24352	20822	26758	31614	22528	34239	46092	43983	29149	24393	24352	20822
D6RCM8;O95379-3;O95379-2;O95379;B7Z713;E5RIJ3	D6RCM8;O95379-3;O95379-2;O95379;B7Z713;E5RIJ3	2;2;2;2;2;1	2;2;2;2;2;1	2;2;2;2;2;1	Tumor necrosis factor alpha-induced protein 8	TNFAIP8	tr|D6RCM8|D6RCM8_HUMAN Tumor necrosis factor alpha-induced protein 8 OS=Homo sapiens GN=TNFAIP8 PE=4 SV=1;sp|O95379-3|TFIP8_HUMAN Isoform 3 of Tumor necrosis factor alpha-induced protein 8 OS=Homo sapiens GN=TNFAIP8;sp|O95379-2|TFIP8_HUMAN Isoform 2 of Tum	6	2	2	2	2	2	2	14	14	14	23.257	200	200;188;190;198;210;68	3	1	2	1		2			0	38.789	5068	1957	4426.7	4600.5	5653.2	3599.4	3176.3	3419.6	2576.3	4051.2	5068	1957	4426.7	4600.5	5653.2	3599.4	3176.3	3419.6	2576.3
C9K0K2;B7Z7B0;H7C016;O95639-3;O95639-2;O95639	C9K0K2;B7Z7B0;H7C016;O95639-3;O95639-2;O95639	1;1;1;1;1;1	1;1;1;1;1;1	1;1;1;1;1;1	Cleavage and polyadenylation specificity factor subunit 4	CPSF4	tr|C9K0K2|C9K0K2_HUMAN Cleavage and polyadenylation-specificity factor subunit 4 (Fragment) OS=Homo sapiens GN=CPSF4 PE=4 SV=1;tr|B7Z7B0|B7Z7B0_HUMAN Cleavage and polyadenylation-specificity factor subunit 4 OS=Homo sapiens GN=CPSF4 PE=2 SV=1;tr|H7C016|H7C	6	1	1	1	1	1	1	10.7	10.7	10.7	13.276	112	112;191;229;243;244;269	3			1					0.0065371	1.4891	3521.5	749.18	3616.3	1751.7	4155.9	1381.7	2532.3	2159.8	2283.7	2224.1	3521.5	749.18	3616.3	1751.7	4155.9	1381.7	2532.3	2159.8	2283.7
B7Z7D2;E9PQY3;F5H1S6;P11117;F5GWV7;E9PHY0;E9PP23	B7Z7D2;E9PQY3;F5H1S6;P11117;F5GWV7;E9PHY0	3;3;3;3;2;2;1	3;3;3;3;2;2;1	3;3;3;3;2;2;1	Lysosomal acid phosphatase	ACP2	tr|B7Z7D2|B7Z7D2_HUMAN Lysosomal acid phosphatase OS=Homo sapiens GN=ACP2 PE=2 SV=1;tr|E9PQY3|E9PQY3_HUMAN Lysosomal acid phosphatase OS=Homo sapiens GN=ACP2 PE=4 SV=1;tr|F5H1S6|F5H1S6_HUMAN Lysosomal acid phosphatase OS=Homo sapiens GN=ACP2 PE=4 SV=1;sp|P	7	3	3	3	3	3	3	6.6	6.6	6.6	44.511	391	391;395;413;423;236;360;305	3	2			1		1		0.00020161	2.9306	7348.2	2725.5	7474.5	4963.7	10499	4180.6	5951.3	4668.5	5446.1	5722.2	7348.2	2725.5	7474.5	4963.7	10499	4180.6	5951.3	4668.5	5446.1
P48739;P48739-2;B7Z7Q0;B3KYB6;B3KYB7	P48739;P48739-2;B7Z7Q0;B3KYB6;B3KYB7	14;14;14;9;9	14;14;14;9;9	12;12;12;7;8	Phosphatidylinositol transfer protein beta isoform	PITPNB	sp|P48739|PIPNB_HUMAN Phosphatidylinositol transfer protein beta isoform OS=Homo sapiens GN=PITPNB PE=1 SV=2;sp|P48739-2|PIPNB_HUMAN Isoform 2 of Phosphatidylinositol transfer protein beta isoform OS=Homo sapiens GN=PITPNB;tr|B7Z7Q0|B7Z7Q0_HUMAN Phosphatid	5	14	14	12	14	14	12	53.9	53.9	47.6	31.54	271	271;272;273;120;168	3.42	9	7	11	10	8	7		0	113.93	118250	54301	111830	108350	143110	79674	86240	81683	75134	94971	118250	54301	111830	108350	143110	79674	86240	81683	75134
B7Z7X8;Q8NHH9;Q8NHH9-3;Q8NHH9-4;Q8NHH9-2;B5MCN0;C9JQQ5;H7C3A2;C9JC25	B7Z7X8;Q8NHH9;Q8NHH9-3;Q8NHH9-4;Q8NHH9-2;B5MCN0	8;8;7;7;7;6;3;2;1	8;8;7;7;7;6;3;2;1	8;8;7;7;7;6;3;2;1	Atlastin-2	ATL2	tr|B7Z7X8|B7Z7X8_HUMAN Atlastin-2 OS=Homo sapiens GN=ATL2 PE=2 SV=1;sp|Q8NHH9|ATLA2_HUMAN Atlastin-2 OS=Homo sapiens GN=ATL2 PE=1 SV=2;sp|Q8NHH9-3|ATLA2_HUMAN Isoform 3 of Atlastin-2 OS=Homo sapiens GN=ATL2;sp|Q8NHH9-4|ATLA2_HUMAN Isoform 4 of Atlastin-2 O	9	8	8	8	8	8	8	17.9	17.9	17.9	64.521	565	565;583;412;566;579;413;175;258;186	4.3		1	2	2	3	2		0	30.674	14122	3185.9	13944	5344.1	20330	5909.8	12687	7729.9	11024	10670	14122	3185.9	13944	5344.1	20330	5909.8	12687	7729.9	11024
D6RE77;B7Z7Y1;E7EWD4;E9PCH4;Q8TEU7-2;Q8TEU7-5;Q8TEU7-3;Q8TEU7;Q8TEU7-4;E9PDV7	D6RE77;B7Z7Y1;E7EWD4;E9PCH4;Q8TEU7-2;Q8TEU7-5;Q8TEU7-3;Q8TEU7;Q8TEU7-4;E9PDV7	4;4;4;4;4;4;4;4;4;2	4;4;4;4;4;4;4;4;4;2	3;3;3;3;3;3;3;3;3;2	Rap guanine nucleotide exchange factor 6	RAPGEF6	tr|D6RE77|D6RE77_HUMAN Rap guanine nucleotide exchange factor 6 OS=Homo sapiens GN=RAPGEF6 PE=4 SV=1;tr|B7Z7Y1|B7Z7Y1_HUMAN Rap guanine nucleotide exchange factor 6 OS=Homo sapiens GN=RAPGEF6 PE=2 SV=1;tr|E7EWD4|E7EWD4_HUMAN Rap guanine nucleotide exchange	10	4	4	3	4	4	3	4.1	4.1	3	126.41	1114	1114;1204;1509;1651;1391;1504;1509;1601;1609;827	3.3		2	5	2		1		0	8.8175	16451	6528.2	15042	15607	21504	13077	12484	14440	11199	16835	16451	6528.2	15042	15607	21504	13077	12484	14440	11199
B7Z817;Q15392;F5H0H1;H7C4B7;B7Z943	B7Z817;Q15392;F5H0H1	5;5;3;1;1	5;5;3;1;1	5;5;3;1;1	Delta(24)-sterol reductase	DHCR24	tr|B7Z817|B7Z817_HUMAN Delta(24)-sterol reductase OS=Homo sapiens GN=DHCR24 PE=2 SV=1;sp|Q15392|DHC24_HUMAN Delta(24)-sterol reductase OS=Homo sapiens GN=DHCR24 PE=1 SV=2;tr|F5H0H1|F5H0H1_HUMAN Delta(24)-sterol reductase OS=Homo sapiens GN=DHCR24 PE=4 SV=1	5	5	5	5	5	5	5	10.1	10.1	10.1	54.75	475	475;516;300;154;242	3		3		1	1			0	8.3561	9221.6	2016.8	8649.3	3992.7	10833	3221.8	6156.6	4204.2	5660.8	5171	9221.6	2016.8	8649.3	3992.7	10833	3221.8	6156.6	4204.2	5660.8
F5H2H8;B7Z844;P11169;Q8TDB8-2;Q8TDB8;B7ZAC3;Q8TDB8-3	F5H2H8;B7Z844;P11169;Q8TDB8-2;Q8TDB8;B7ZAC3;Q8TDB8-3	2;2;2;2;2;2;1	2;2;2;2;2;2;1	2;2;2;2;2;2;1	Solute carrier family 2, facilitated glucose transporter member 14;Solute carrier family 2, facilitated glucose transporter member 3	SLC2A14;SLC2A3	tr|F5H2H8|F5H2H8_HUMAN Solute carrier family 2, facilitated glucose transporter member 3 OS=Homo sapiens GN=SLC2A3 PE=3 SV=1;tr|B7Z844|B7Z844_HUMAN Solute carrier family 2, facilitated glucose transporter member 14 OS=Homo sapiens GN=SLC2A14 PE=2 SV=1;sp|P	7	2	2	2	2	2	2	4.7	4.7	4.7	46.127	422	422;411;496;497;520;535;161	3.5	2					2		0	4.2406	9295.2	3395.3	8480.8	5534.8	10041	4375.3	5233.1	5644.8	4794.5	6292	9295.2	3395.3	8480.8	5534.8	10041	4375.3	5233.1	5644.8	4794.5
F8W689;B7Z848;P48382	F8W689;B7Z848;P48382	1;1;1	1;1;1	1;1;1	DNA-binding protein RFX5	RFX5	tr|F8W689|F8W689_HUMAN DNA-binding protein RFX5 (Fragment) OS=Homo sapiens GN=RFX5 PE=4 SV=1;tr|B7Z848|B7Z848_HUMAN DNA-binding protein RFX5 OS=Homo sapiens GN=RFX5 PE=2 SV=1;sp|P48382|RFX5_HUMAN DNA-binding protein RFX5 OS=Homo sapiens GN=RFX5 PE=1 SV=1	3	1	1	1	1	1	1	2	2	2	63.112	596	596;576;616	1	2							0.00057982	2.3132	1825.5	472.24	1531.8	1263.6	2264.6	872.23	1421.1	825.78	1188.2	912.08	1825.5	472.24	1531.8	1263.6	2264.6	872.23	1421.1	825.78	1188.2
Q9UPN6;B7Z888;H0YCD4	Q9UPN6;B7Z888;H0YCD4	2;2;1	1;1;1	1;1;1	Protein SCAF8	SCAF8	sp|Q9UPN6|SCAF8_HUMAN Protein SCAF8 OS=Homo sapiens GN=SCAF8 PE=1 SV=1;tr|B7Z888|B7Z888_HUMAN Protein SCAF8 OS=Homo sapiens GN=SCAF8 PE=2 SV=1;tr|H0YCD4|H0YCD4_HUMAN T-lymphoma invasion and metastasis-inducing protein 2 OS=Homo sapiens GN=TIAM2 PE=4 SV=1	3	2	1	1	2	1	1	1.6	0.6	0.6	140.52	1271	1271;1337;1947	3			1					0.0051348	1.595	1782.4	880.06	1681.1	1766.4	2574.6	1111.5	1680.1	1140.9	1385.3	1010.3	1782.4	880.06	1681.1	1766.4	2574.6	1111.5	1680.1	1140.9	1385.3
B7Z8G2;Q13451;B7Z7Z8;H0Y3A5;F5H7R1	B7Z8G2;Q13451;B7Z7Z8	21;21;17;5;5	21;21;17;5;5	21;21;17;5;5	Peptidyl-prolyl cis-trans isomerase FKBP5;Peptidyl-prolyl cis-trans isomerase FKBP5, N-terminally processed	FKBP5	tr|B7Z8G2|B7Z8G2_HUMAN Peptidyl-prolyl cis-trans isomerase FKBP5 OS=Homo sapiens GN=FKBP5 PE=2 SV=1;sp|Q13451|FKBP5_HUMAN Peptidyl-prolyl cis-trans isomerase FKBP5 OS=Homo sapiens GN=FKBP5 PE=1 SV=2;tr|B7Z7Z8|B7Z7Z8_HUMAN Peptidyl-prolyl cis-trans isomeras	5	21	21	21	21	21	21	51.4	51.4	51.4	47.302	420	420;457;278;266;268	3.6	12	6	7	15	14	8		0	102.01	89953	78501	89581	142350	124180	94620	72404	85680	63155	78206	89953	78501	89581	142350	124180	94620	72404	85680	63155
F5H203;B7Z8T0;Q00536;H0YAZ9;E5RGN0;H0YC36;H0YBX5;H0YC60;E5RJM2	F5H203;B7Z8T0;Q00536;H0YAZ9;E5RGN0	5;5;5;3;3;1;1;1;1	4;4;4;2;2;1;1;1;1	2;2;2;2;0;1;0;1;0	Cyclin-dependent kinase 16	CDK16	tr|F5H203|F5H203_HUMAN Cyclin-dependent kinase 16 OS=Homo sapiens GN=CDK16 PE=4 SV=1;tr|B7Z8T0|B7Z8T0_HUMAN Cyclin-dependent kinase 16 OS=Homo sapiens GN=CDK16 PE=2 SV=1;sp|Q00536|CDK16_HUMAN Cyclin-dependent kinase 16 OS=Homo sapiens GN=CDK16 PE=1 SV=1;tr	9	5	4	2	5	4	2	13.6	11.8	6.9	51.159	448	448;601;496;260;393;84;152;166;189	5.12				3	1	4		0	22.494	12472	6073.7	12786	6305.5	17494	6361.9	9979.8	8985.6	8498.1	10982	12472	6073.7	12786	6305.5	17494	6361.9	9979.8	8985.6	8498.1
B7Z969;Q9UGQ2-2;Q9UGQ2	B7Z969;Q9UGQ2-2;Q9UGQ2	1;1;1	1;1;1	1;1;1	Calcium channel flower homolog	CACFD1	tr|B7Z969|B7Z969_HUMAN Calcium channel flower homolog OS=Homo sapiens GN=CACFD1 PE=2 SV=1;sp|Q9UGQ2-2|FLOWR_HUMAN Isoform 2 of Calcium channel flower homolog OS=Homo sapiens GN=CACFD1;sp|Q9UGQ2|FLOWR_HUMAN Calcium channel flower homolog OS=Homo sapiens GN=	3	1	1	1	1	1	1	5.6	5.6	5.6	17.728	162	162;130;172	1	1							0.002969	1.7737	544.39	139.3	494.7	300.61	408.33	157.62	323.44	276.32	341.11	423.58	544.39	139.3	494.7	300.61	408.33	157.62	323.44	276.32	341.11
F8W1G3;F8VQW0;F8VX73;F8VPI1;F8W201;F8W086;F8VR05;B7Z984;F8VQQ5;F8VSI7;F8VVJ4;F8VPZ7;P55061;F8W034	F8W1G3;F8VQW0;F8VX73;F8VPI1;F8W201;F8W086;F8VR05;B7Z984;F8VQQ5;F8VSI7;F8VVJ4;F8VPZ7;P55061;F8W034	1;1;1;1;1;1;1;1;1;1;1;1;1;1	1;1;1;1;1;1;1;1;1;1;1;1;1;1	1;1;1;1;1;1;1;1;1;1;1;1;1;1	Bax inhibitor 1	TMBIM6	tr|F8W1G3|F8W1G3_HUMAN Bax inhibitor 1 (Fragment) OS=Homo sapiens GN=TMBIM6 PE=4 SV=1;tr|F8VQW0|F8VQW0_HUMAN Bax inhibitor 1 (Fragment) OS=Homo sapiens GN=TMBIM6 PE=4 SV=1;tr|F8VX73|F8VX73_HUMAN Bax inhibitor 1 (Fragment) OS=Homo sapiens GN=TMBIM6 PE=4 SV=	14	1	1	1	1	1	1	50	50	50	1.9854	16	16;41;44;89;96;108;113;126;130;138;145;205;237;295	6						2		0.0029707	1.7749	8033.6	1414.9	7041.9	2279.2	8953.7	1705.8	5444	3363.3	4875.8	4391.1	8033.6	1414.9	7041.9	2279.2	8953.7	1705.8	5444	3363.3	4875.8
B7Z9G5;Q5VW32;F5GXQ0;Q5VW33	B7Z9G5;Q5VW32;F5GXQ0	7;7;6;3	7;7;6;3	7;7;6;3	BRO1 domain-containing protein BROX	BROX	tr|B7Z9G5|B7Z9G5_HUMAN BRO1 domain-containing protein BROX OS=Homo sapiens GN=C1orf58 PE=2 SV=1;sp|Q5VW32|BROX_HUMAN BRO1 domain-containing protein BROX OS=Homo sapiens GN=BROX PE=1 SV=1;tr|F5GXQ0|F5GXQ0_HUMAN BRO1 domain-containing protein BROX OS=Homo sa	4	7	7	7	7	7	7	25.1	25.1	25.1	42.871	379	379;411;338;215	5			1	7	4	5	2	0	39.606	26256	9451.8	26153	19036	33425	13674	19519	16434	18002	19538	26256	9451.8	26153	19036	33425	13674	19519	16434	18002
B7Z9I1;Q5T4U5;P11310;P11310-2;B4DJE7;E9PRX4;E9PJM9;H0YDT5	B7Z9I1;Q5T4U5;P11310;P11310-2;B4DJE7	9;9;9;9;7;2;2;1	9;9;9;9;7;2;2;1	9;9;9;9;7;2;2;1	Medium-chain specific acyl-CoA dehydrogenase, mitochondrial	ACADM	tr|B7Z9I1|B7Z9I1_HUMAN Medium-chain-specific acyl-CoA dehydrogenase, mitochondrial OS=Homo sapiens GN=ACADM PE=2 SV=1;tr|Q5T4U5|Q5T4U5_HUMAN Acyl-Coenzyme A dehydrogenase, C-4 to C-12 straight chain OS=Homo sapiens GN=ACADM PE=2 SV=1;sp|P11310|ACADM_HUMAN	8	9	9	9	9	9	9	24.9	24.9	24.9	42.426	385	385;454;421;425;232;76;104;67	3	4	5	1	7	3			0	30.665	63629	16815	59720	32534	70934	24114	42732	29596	38645	33213	63629	16815	59720	32534	70934	24114	42732	29596	38645
F5H8L0;B7ZAP0;Q5R372-7;Q5R372-8;Q5R372-6;Q5R372-5;E9PS63	F5H8L0;B7ZAP0;Q5R372-7;Q5R372-8;Q5R372-6;Q5R372-5;E9PS63	4;4;4;4;4;4;3	2;2;2;2;2;2;2	2;2;2;2;2;2;2	Rab GTPase-activating protein 1-like, isoform 10;Rab GTPase-activating protein 1-like	RABGAP1L	tr|F5H8L0|F5H8L0_HUMAN Rab GTPase-activating protein 1-like, isoform 10 OS=Homo sapiens GN=RABGAP1L PE=4 SV=1;sp|B7ZAP0|RBG10_HUMAN Rab GTPase-activating protein 1-like, isoform 10 OS=Homo sapiens GN=RABGAP1L PE=2 SV=1;sp|Q5R372-7|RBG1L_HUMAN Isoform 7 of	7	4	2	2	4	2	2	11.7	3.2	3.2	35.591	308	308;253;358;370;377;378;190	2.67	1		1	1				1	-2	8699.3	2386.2	8111.3	5877.1	11319	3578.8	6573.5	3258.8	7156.3	4336.1	8699.3	2386.2	8111.3	5877.1	11319	3578.8	6573.5	3258.8	7156.3
B7ZBF6;B7ZBF2;H0Y4V6;H0Y820;O96017-8;Q9HBS5;O96017-7;O96017-4;O96017-12;O96017;O96017-9	B7ZBF6;B7ZBF2;H0Y4V6;H0Y820;O96017-8;Q9HBS5;O96017-7;O96017-4;O96017-12;O96017;O96017-9	2;1;1;1;1;1;1;1;1;1;1	2;1;1;1;1;1;1;1;1;1;1	2;1;1;1;1;1;1;1;1;1;1	Serine/threonine-protein kinase Chk2	CHEK2	tr|B7ZBF6|B7ZBF6_HUMAN CHK2 checkpoint homolog (S. pombe) (Fragment) OS=Homo sapiens GN=CHEK2 PE=4 SV=1;tr|B7ZBF2|B7ZBF2_HUMAN CHK2 checkpoint homolog (S. pombe) (Fragment) OS=Homo sapiens GN=CHEK2 PE=4 SV=1;tr|H0Y4V6|H0Y4V6_HUMAN Serine/threonine-protein	11	2	2	2	2	2	2	9	9	9	33.967	299	299;121;144;276;289;322;339;452;514;543;586	1	2							0	4.4396	1380.8	924.08	1852.7	1839.9	2293.1	1251.9	1263.9	1125.5	862.85	1192.8	1380.8	924.08	1852.7	1839.9	2293.1	1251.9	1263.9	1125.5	862.85
B7ZBM3;Q8IVH2-3;Q8IVH2-2;Q8IVH2	B7ZBM3;Q8IVH2-3;Q8IVH2-2;Q8IVH2	1;1;1;1	1;1;1;1	1;1;1;1	Forkhead box protein P4	FOXP4	tr|B7ZBM3|B7ZBM3_HUMAN Forkhead box P4 OS=Homo sapiens GN=FOXP4 PE=4 SV=1;sp|Q8IVH2-3|FOXP4_HUMAN Isoform 3 of Forkhead box protein P4 OS=Homo sapiens GN=FOXP4;sp|Q8IVH2-2|FOXP4_HUMAN Isoform 2 of Forkhead box protein P4 OS=Homo sapiens GN=FOXP4;sp|Q8IVH2|	4	1	1	1	1	1	1	2.4	2.4	2.4	72.286	668	668;667;678;680	4				1				0	4.9634	1818.1	597.09	1725.8	1406.3	2185.8	729.28	1249.4	878.9	1046	987.07	1818.1	597.09	1725.8	1406.3	2185.8	729.28	1249.4	878.9	1046
Q7Z3K3-5;E9PM80;Q7Z3K3-2;Q7Z3K3-3;B7ZBY5;Q7Z3K3;A6PW30;E9PJY9;E9PIR8;Q7Z3K3-4	Q7Z3K3-5;E9PM80;Q7Z3K3-2;Q7Z3K3-3;B7ZBY5;Q7Z3K3;A6PW30;E9PJY9;E9PIR8;Q7Z3K3-4	3;3;3;3;3;3;2;2;2;2	3;3;3;3;3;3;2;2;2;2	3;3;3;3;3;3;2;2;2;2	Pogo transposable element with ZNF domain	POGZ	sp|Q7Z3K3-5|POGZ_HUMAN Isoform 5 of Pogo transposable element with ZNF domain OS=Homo sapiens GN=POGZ;tr|E9PM80|E9PM80_HUMAN Pogo transposable element with ZNF domain OS=Homo sapiens GN=POGZ PE=4 SV=1;sp|Q7Z3K3-2|POGZ_HUMAN Isoform 2 of Pogo transposable e	10	3	3	3	3	3	3	3.7	3.7	3.7	145.29	1315	1315;1348;1357;1366;1401;1410;84;139;151;363	2	3	1			1			0	24.607	3134.8	710.32	2747.6	2226.2	3921.8	1086.9	2609.8	1417.7	2214.7	1565	3134.8	710.32	2747.6	2226.2	3921.8	1086.9	2609.8	1417.7	2214.7
B7ZC38;Q9NR46;B7ZC39;F6RPD3;Q9NR46-2;F8WFB9;G5E9J1;H7C1Z6	B7ZC38;Q9NR46;B7ZC39;F6RPD3;Q9NR46-2	13;13;12;12;12;5;1;1	12;12;11;11;11;4;1;1	12;12;11;11;11;4;1;1	Endophilin-B2	SH3GLB2	tr|B7ZC38|B7ZC38_HUMAN Endophilin-B2 OS=Homo sapiens GN=SH3GLB2 PE=4 SV=1;sp|Q9NR46|SHLB2_HUMAN Endophilin-B2 OS=Homo sapiens GN=SH3GLB2 PE=1 SV=1;tr|B7ZC39|B7ZC39_HUMAN Endophilin-B2 OS=Homo sapiens GN=SH3GLB2 PE=4 SV=1;tr|F6RPD3|F6RPD3_HUMAN Endophilin-B	8	13	12	12	13	12	12	29.8	27.8	27.8	44.361	400	400;395;374;404;404;127;24;59	3.82		5	8	10	8	2		0	28.527	60964	28304	56456	51498	74114	40982	41310	45889	38461	51187	60964	28304	56456	51498	74114	40982	41310	45889	38461
B7ZKK9;Q16537	B7ZKK9;Q16537	5;5	5;5	5;5	Serine/threonine-protein phosphatase 2A 56 kDa regulatory subunit epsilon isoform	PPP2R5E	tr|B7ZKK9|B7ZKK9_HUMAN PPP2R5E protein OS=Homo sapiens GN=PPP2R5E PE=2 SV=1;sp|Q16537|2A5E_HUMAN Serine/threonine-protein phosphatase 2A 56 kDa regulatory subunit epsilon isoform OS=Homo sapiens GN=PPP2R5E PE=1 SV=1	2	5	5	5	5	5	5	14.7	14.7	14.7	54.042	462	462;467	4.78		1	1	1	2	4		0	27.347	15659	5475.2	14510	10863	18608	7706	11498	11715	11054	14184	15659	5475.2	14510	10863	18608	7706	11498	11715	11054
B7ZKM0;Q15020;E7EMI4;F8VV04;F5H0B8;Q15020-2;F8W667;H0YHU8;F8VZM2;F8VVK9;Q15020-3	B7ZKM0;Q15020;E7EMI4;F8VV04;F5H0B8	17;17;11;11;9;7;5;3;3;2;1	17;17;11;11;9;7;5;3;3;2;1	17;17;11;11;9;7;5;3;3;2;1	Squamous cell carcinoma antigen recognized by T-cells 3	SART3	tr|B7ZKM0|B7ZKM0_HUMAN SART3 protein OS=Homo sapiens GN=SART3 PE=2 SV=1;sp|Q15020|SART3_HUMAN Squamous cell carcinoma antigen recognized by T-cells 3 OS=Homo sapiens GN=SART3 PE=1 SV=1;tr|E7EMI4|E7EMI4_HUMAN Squamous cell carcinoma antigen recognized by T-	11	17	17	17	17	17	17	21.9	21.9	21.9	105.58	927	927;963;699;771;528;364;305;144;156;111;129	3.94	3	1	8	7	9	4		0	61.291	86086	21293	81557	43673	108640	32685	59517	38688	55053	42001	86086	21293	81557	43673	108640	32685	59517	38688	55053
O95487-2;O95487;B7ZKM8	O95487-2;O95487;B7ZKM8	10;10;10	10;10;10	9;9;9	Protein transport protein Sec24B	SEC24B	sp|O95487-2|SC24B_HUMAN Isoform 2 of Protein transport protein Sec24B OS=Homo sapiens GN=SEC24B;sp|O95487|SC24B_HUMAN Protein transport protein Sec24B OS=Homo sapiens GN=SEC24B PE=1 SV=2;tr|B7ZKM8|B7ZKM8_HUMAN Protein transport protein Sec24B OS=Homo sapie	3	10	10	9	10	10	9	11.4	11.4	10.7	133.63	1233	1233;1268;1298	4.25	3	1		2	5	5		0	62.625	31033	9141.8	27823	17948	38232	14538	22426	16989	21338	22349	31033	9141.8	27823	17948	38232	14538	22426	16989	21338
B7ZKP8;P68543	B7ZKP8;P68543	1;1	1;1	1;1	UBX domain-containing protein 2A	UBXN2A	tr|B7ZKP8|B7ZKP8_HUMAN UBX domain-containing protein 2A OS=Homo sapiens GN=UBXN2A PE=2 SV=1;sp|P68543|UBX2A_HUMAN UBX domain-containing protein 2A OS=Homo sapiens GN=UBXN2A PE=2 SV=1	2	1	1	1	1	1	1	10.2	10.2	10.2	23.373	206	206;259	2		1						0.0020766	1.9749	107.79	0	88.896	0	101.83	0	0	72.261	107.25	70.825	107.79	0	88.896	0	101.83	0	0	72.261	107.25
B7ZKR5;Q3MIM8;P13497-3;P13497-4;P13497-5;P13497-2;P13497-6;P13497	B7ZKR5;Q3MIM8;P13497-3;P13497-4;P13497-5;P13497-2;P13497-6;P13497	1;1;1;1;1;1;1;1	1;1;1;1;1;1;1;1	1;1;1;1;1;1;1;1	Metalloendopeptidase;Bone morphogenetic protein 1	BMP1	tr|B7ZKR5|B7ZKR5_HUMAN BMP1 protein OS=Homo sapiens GN=BMP1 PE=2 SV=1;tr|Q3MIM8|Q3MIM8_HUMAN BMP1 protein OS=Homo sapiens GN=BMP1 PE=2 SV=1;sp|P13497-3|BMP1_HUMAN Isoform BMP1-4 of Bone morphogenetic protein 1 OS=Homo sapiens GN=BMP1;sp|P13497-4|BMP1_HUMAN	8	1	1	1	1	1	1	8.5	8.5	8.5	21.026	189	189;302;302;622;717;730;823;986	1	1							0.00020379	3.1192	62.452	0	63.7	106.24	74.44	0	0	79.933	68.055	0	62.452	0	63.7	106.24	74.44	0	0	79.933	68.055
Q86UV5-2;Q86UV5;B7ZKS7;Q86UV5-5;Q86UV5-3;E9PJH5;E9PJ93	Q86UV5-2;Q86UV5;B7ZKS7;Q86UV5-5;Q86UV5-3	3;3;3;2;2;1;1	3;3;3;2;2;1;1	3;3;3;2;2;1;1	Ubiquitin carboxyl-terminal hydrolase 48	USP48	sp|Q86UV5-2|UBP48_HUMAN Isoform 2 of Ubiquitin carboxyl-terminal hydrolase 48 OS=Homo sapiens GN=USP48;sp|Q86UV5|UBP48_HUMAN Ubiquitin carboxyl-terminal hydrolase 48 OS=Homo sapiens GN=USP48 PE=1 SV=1;tr|B7ZKS7|B7ZKS7_HUMAN USP48 protein OS=Homo sapiens GN	7	3	3	3	3	3	3	3.5	3.5	3.5	112.96	983	983;1035;1047;521;703;135;147	5.5					2	2		0	16.631	4464.4	1527.4	4221.7	3579.9	6467.3	2195.7	4055.9	2709.5	3814.1	2501.4	4464.4	1527.4	4221.7	3579.9	6467.3	2195.7	4055.9	2709.5	3814.1
Q9BQS8;B7ZKT7;Q9BQS8-3;Q9BQS8-2;C9J2W6;H7BZ74	Q9BQS8;B7ZKT7;Q9BQS8-3;Q9BQS8-2	6;6;3;3;1;1	6;6;3;3;1;1	6;6;3;3;1;1	FYVE and coiled-coil domain-containing protein 1	FYCO1	sp|Q9BQS8|FYCO1_HUMAN FYVE and coiled-coil domain-containing protein 1 OS=Homo sapiens GN=FYCO1 PE=1 SV=3;tr|B7ZKT7|B7ZKT7_HUMAN FYVE and coiled-coil domain-containing protein 1 OS=Homo sapiens GN=FYCO1 PE=2 SV=1;sp|Q9BQS8-3|FYCO1_HUMAN Isoform 3 of FYVE a	6	6	6	6	6	6	6	5	5	5	166.98	1478	1478;1498;379;380;149;267	4	1	1	2		3	2		0	15.575	13142	4156.6	12145	8583.4	14572	6306.3	8505.4	7068.9	8370	9266.7	13142	4156.6	12145	8583.4	14572	6306.3	8505.4	7068.9	8370
F5H2F0;B7ZKT8;Q7Z589;Q17RM7;B7ZKU2;B7ZKU0;E9PMC9;Q7Z589-2;H0YEP9	F5H2F0;B7ZKT8;Q7Z589;Q17RM7;B7ZKU2;B7ZKU0;E9PMC9;Q7Z589-2	3;3;3;3;3;3;2;2;1	3;3;3;3;3;3;2;2;1	3;3;3;3;3;3;2;2;1	Protein EMSY	EMSY;C11orf30	tr|F5H2F0|F5H2F0_HUMAN Protein C11orf30 OS=Homo sapiens GN=C11orf30 PE=4 SV=1;tr|B7ZKT8|B7ZKT8_HUMAN C11orf30 protein OS=Homo sapiens GN=C11orf30 PE=2 SV=1;sp|Q7Z589|EMSY_HUMAN Protein EMSY OS=Homo sapiens GN=EMSY PE=1 SV=2;tr|Q17RM7|Q17RM7_HUMAN Chromosom	9	3	3	3	3	3	3	2.3	2.3	2.3	108.17	1004	1004;1231;1322;1323;1323;1337;1224;1155;160	5				2	3	2		0.00076717	2.2021	17984	14375	18814	15189	26948	13611	12709	14239	12837	17109	17984	14375	18814	15189	26948	13611	12709	14239	12837
B7ZL88;Q8N8Q8	B7ZL88;Q8N8Q8	1;1	1;1	1;1	Mitochondrial inner membrane protein COX18	COX18	tr|B7ZL88|B7ZL88_HUMAN COX18 protein OS=Homo sapiens GN=COX18 PE=2 SV=1;sp|Q8N8Q8|COX18_HUMAN Mitochondrial inner membrane protein COX18 OS=Homo sapiens GN=COX18 PE=2 SV=1	2	1	1	1	1	1	1	2.4	2.4	2.4	37.133	334	334;333	6						2		0.0075881	1.4182	4564.6	790.62	4306.2	1244	5681.9	1522.5	3305.4	1934.5	2990.3	2176.5	4564.6	790.62	4306.2	1244	5681.9	1522.5	3305.4	1934.5	2990.3
Q9C0E8-2;Q9C0E8;B7ZLA8;F5H2Q7;F5H2Y7;Q9C0E8-3;C9JL94;C9JM95	Q9C0E8-2;Q9C0E8;B7ZLA8;F5H2Q7;F5H2Y7;Q9C0E8-3	7;7;7;6;6;4;2;1	7;7;7;6;6;4;2;1	7;7;7;6;6;4;2;1	Protein lunapark	LNP	sp|Q9C0E8-2|LNP_HUMAN Isoform 2 of Protein lunapark OS=Homo sapiens GN=LNP;sp|Q9C0E8|LNP_HUMAN Protein lunapark OS=Homo sapiens GN=LNP PE=1 SV=2;tr|B7ZLA8|B7ZLA8_HUMAN KIAA1715 protein OS=Homo sapiens GN=KIAA1715 PE=2 SV=1;tr|F5H2Q7|F5H2Q7_HUMAN Protein KI	8	7	7	7	7	7	7	19.1	19.1	19.1	47.094	423	423;428;459;279;430;305;114;83	3.5	3	3		1	1	4		0	13.944	29383	7752.9	25943	13663	37039	11838	20930	16013	19083	20472	29383	7752.9	25943	13663	37039	11838	20930	16013	19083
B7ZLQ8;Q17RY0-2;Q17RY0;H0YBG1;E5RFP2;F8W963;E5RJM0;F5H659;Q17RY0-3;Q7Z5Q1-7;Q7Z5Q1-5;Q7Z5Q1-4;Q7Z5Q1-6;Q7Z5Q1-3;Q7Z5Q1;Q8NE35-2;Q8NE35;E7EPM3;F5H160	B7ZLQ8;Q17RY0-2;Q17RY0;H0YBG1;E5RFP2;F8W963;E5RJM0;F5H659;Q17RY0-3;Q7Z5Q1-7;Q7Z5Q1-5;Q7Z5Q1-4;Q7Z5Q1-6;Q7Z5Q1-3;Q7Z5Q1;Q8NE35-2;Q8NE35;E7EPM3;F5H160	2;2;2;1;1;1;1;1;1;1;1;1;1;1;1;1;1;1;1	2;2;2;1;1;1;1;1;1;1;1;1;1;1;1;1;1;1;1	2;2;2;1;1;1;1;1;1;1;1;1;1;1;1;1;1;1;1	Cytoplasmic polyadenylation element-binding protein 4;Cytoplasmic polyadenylation element-binding protein 2;Cytoplasmic polyadenylation element-binding protein 3	CPEB4;CPEB2;CPEB3	tr|B7ZLQ8|B7ZLQ8_HUMAN CPEB4 protein OS=Homo sapiens GN=CPEB4 PE=2 SV=1;sp|Q17RY0-2|CPEB4_HUMAN Isoform 2 of Cytoplasmic polyadenylation element-binding protein 4 OS=Homo sapiens GN=CPEB4;sp|Q17RY0|CPEB4_HUMAN Cytoplasmic polyadenylation element-binding pr	19	2	2	2	2	2	2	2.8	2.8	2.8	77.296	704	704;712;729;147;339;576;639;1026;322;548;559;562;567;575;589;684;698;1007;1034	5					2			0.0003917	2.5069	3618.7	986.15	3091.6	2420.7	3817.8	1781.8	2280.4	2323	2048.2	2220.2	3618.7	986.15	3091.6	2420.7	3817.8	1781.8	2280.4	2323	2048.2
H0Y498;B7ZLZ2;Q9BZQ6	H0Y498;B7ZLZ2;Q9BZQ6	1;1;1	1;1;1	1;1;1	ER degradation-enhancing alpha-mannosidase-like protein 3	EDEM3	tr|H0Y498|H0Y498_HUMAN ER degradation-enhancing alpha-mannosidase-like 3 (Fragment) OS=Homo sapiens GN=EDEM3 PE=4 SV=1;tr|B7ZLZ2|B7ZLZ2_HUMAN ER degradation-enhancing alpha-mannosidase-like 3 OS=Homo sapiens GN=EDEM3 PE=2 SV=1;sp|Q9BZQ6|EDEM3_HUMAN ER degr	3	1	1	1	1	1	1	3.2	3.2	3.2	41.863	380	380;905;932	1.33	2	1						0.00058298	2.3883	1573.7	589.2	1499	1075.4	2027.7	857.15	913.81	883.62	1288.2	1278.3	1573.7	589.2	1499	1075.4	2027.7	857.15	913.81	883.62	1288.2
H7C4X9;F8WAN7;E7ETU8;Q9ULU4-2;Q9ULU4-4;Q9ULU4-3;Q9ULU4-6;B7ZM62;H7C0U2;Q9ULU4-8;Q2HXV1;Q9ULU4-14;Q2HXV3;Q9ULU4-12;Q9ULU4-9;Q9ULU4-5;Q9ULU4;Q9ULU4-13;Q9ULU4-10;Q9ULU4-11;Q9ULU4-7;F5H0X3	H7C4X9;F8WAN7;E7ETU8;Q9ULU4-2;Q9ULU4-4;Q9ULU4-3;Q9ULU4-6;B7ZM62;H7C0U2;Q9ULU4-8;Q2HXV1;Q9ULU4-14;Q2HXV3;Q9ULU4-12;Q9ULU4-9;Q9ULU4-5;Q9ULU4;Q9ULU4-13;Q9ULU4-10;Q9ULU4-11;Q9ULU4-7;F5H0X3	2;2;2;2;2;2;2;2;2;2;2;2;2;2;2;2;2;2;2;2;2;2	2;2;2;2;2;2;2;2;2;2;2;2;2;2;2;2;2;2;2;2;2;2	2;2;2;2;2;2;2;2;2;2;2;2;2;2;2;2;2;2;2;2;2;2	Protein kinase C-binding protein 1	ZMYND8	tr|H7C4X9|H7C4X9_HUMAN Protein kinase C-binding protein 1 (Fragment) OS=Homo sapiens GN=ZMYND8 PE=4 SV=1;tr|F8WAN7|F8WAN7_HUMAN Protein kinase C-binding protein 1 OS=Homo sapiens GN=ZMYND8 PE=4 SV=1;tr|E7ETU8|E7ETU8_HUMAN Protein kinase C-binding protein 1	22	2	2	2	2	2	2	1.6	1.6	1.6	121.1	1096	1096;1169;1235;614;764;995;1023;1054;1105;1107;1134;1135;1136;1160;1168;1181;1186;1188;1206;1214;1234;1241	2	1	2	1					0.000204	3.1241	9960.7	2609.5	8495.4	6397.3	13485	4850.6	7073.7	5263.6	6368.5	5529	9960.7	2609.5	8495.4	6397.3	13485	4850.6	7073.7	5263.6	6368.5
B7ZM78;Q3V6T2-4;Q3V6T2-2;Q3V6T2-3;Q3V6T2;H0Y470;H7C2C6;H0Y7U8	B7ZM78;Q3V6T2-4;Q3V6T2-2;Q3V6T2-3;Q3V6T2;H0Y470;H7C2C6;H0Y7U8	4;4;4;4;4;3;3;2	4;4;4;4;4;3;3;2	4;4;4;4;4;3;3;2	Girdin	CCDC88A	tr|B7ZM78|B7ZM78_HUMAN CCDC88A protein OS=Homo sapiens GN=CCDC88A PE=2 SV=1;sp|Q3V6T2-4|GRDN_HUMAN Isoform 4 of Girdin OS=Homo sapiens GN=CCDC88A;sp|Q3V6T2-2|GRDN_HUMAN Isoform 2 of Girdin OS=Homo sapiens GN=CCDC88A;sp|Q3V6T2-3|GRDN_HUMAN Isoform 3 of Gird	8	4	4	4	4	4	4	2.1	2.1	2.1	207.79	1796	1796;1842;1843;1870;1871;888;1202;737	2.2	2	5	2	1				0	4.3582	5063.7	2163.7	5024.6	4093.2	7030.5	2847.2	4295.9	2810.2	3471.8	3745.8	5063.7	2163.7	5024.6	4093.2	7030.5	2847.2	4295.9	2810.2	3471.8
B7ZM82;O95785-2;B3KVH1;O95785	B7ZM82;O95785-2;B3KVH1;O95785	2;1;1;1	2;1;1;1	2;1;1;1	Protein Wiz	WIZ	tr|B7ZM82|B7ZM82_HUMAN Protein Wiz OS=Homo sapiens GN=WIZ PE=2 SV=1;sp|O95785-2|WIZ_HUMAN Isoform 2 of Protein Wiz OS=Homo sapiens GN=WIZ;tr|B3KVH1|B3KVH1_HUMAN Protein Wiz OS=Homo sapiens GN=WIZ PE=2 SV=1;sp|O95785|WIZ_HUMAN Protein Wiz OS=Homo sapiens GN	4	2	2	2	2	2	2	2.5	2.5	2.5	102.98	965	965;794;835;1651	5.5					1	1		0	4.189	3619.9	1539.1	3422.5	4085.2	4516.1	2450.1	3021.6	2722.8	2822.2	2783.7	3619.9	1539.1	3422.5	4085.2	4516.1	2450.1	3021.6	2722.8	2822.2
E7EPZ1;F5H1U9;B7ZMI4;O75970-3;O75970-2;O75970;H0YGQ3;B7ZB24;F5GY89;B3KQC9;B4DE90;E7EMF0;F8W8T2;Q8NI35-5;Q8NI35-4;Q8NI35-3;Q8NI35-2;Q8NI35	E7EPZ1;F5H1U9;B7ZMI4;O75970-3;O75970-2;O75970;H0YGQ3;B7ZB24	5;5;5;5;5;5;4;3;1;1;1;1;1;1;1;1;1;1	5;5;5;5;5;5;4;3;1;1;1;1;1;1;1;1;1;1	5;5;5;5;5;5;4;3;1;1;1;1;1;1;1;1;1;1	Multiple PDZ domain protein	MPDZ	tr|E7EPZ1|E7EPZ1_HUMAN Multiple PDZ domain protein OS=Homo sapiens GN=MPDZ PE=4 SV=1;tr|F5H1U9|F5H1U9_HUMAN Multiple PDZ domain protein OS=Homo sapiens GN=MPDZ PE=4 SV=1;tr|B7ZMI4|B7ZMI4_HUMAN MPDZ protein OS=Homo sapiens GN=MPDZ PE=2 SV=1;sp|O75970-3|MPDZ	18	5	5	5	5	5	5	4.5	4.5	4.5	208.41	1950	1950;2084;2008;2037;2041;2070;1006;929;197;304;452;1523;1581;1134;1524;1552;1582;1801	5.43		1			2	2	2	0	51.561	10997	4934.5	10291	8970.9	14134	6654.2	8591.2	7737.8	8614.3	8380.4	10997	4934.5	10291	8970.9	14134	6654.2	8591.2	7737.8	8614.3
B8QGS9;Q99959-2;Q99959	B8QGS9;Q99959-2;Q99959	6;6;6	6;6;6	6;6;6	Plakophilin-2	PKP2	tr|B8QGS9|B8QGS9_HUMAN Plakophilin-2 OS=Homo sapiens GN=PKP2 PE=2 SV=1;sp|Q99959-2|PKP2_HUMAN Isoform 1 of Plakophilin-2 OS=Homo sapiens GN=PKP2;sp|Q99959|PKP2_HUMAN Plakophilin-2 OS=Homo sapiens GN=PKP2 PE=1 SV=2	3	6	6	6	6	6	6	9.5	9.5	9.5	91.239	824	824;837;881	3	3	2	1		1	2		0	12.472	13761	5481.7	12479	10585	16798	7734.9	9812.1	9447.7	8220.7	11431	13761	5481.7	12479	10585	16798	7734.9	9812.1	9447.7	8220.7
E7EW12;B8X2Z3;Q6F5E8	E7EW12;B8X2Z3;Q6F5E8	1;1;1	1;1;1	1;1;1	Leucine-rich repeat-containing protein 16C	RLTPR	tr|E7EW12|E7EW12_HUMAN Leucine-rich repeat-containing protein 16C OS=Homo sapiens GN=RLTPR PE=4 SV=2;tr|B8X2Z3|B8X2Z3_HUMAN CARMIL2b OS=Homo sapiens GN=RLTPR PE=2 SV=1;sp|Q6F5E8|LR16C_HUMAN Leucine-rich repeat-containing protein 16C OS=Homo sapiens GN=RLTP	3	1	1	1	1	1	1	2.5	2.5	2.5	47.648	444	444;1372;1435	5.5					1	1		0.0065395	1.4947	2494.9	616.19	1807.9	1384.3	2660.6	1537.2	1547.1	1843.9	1371.7	2084.4	2494.9	616.19	1807.9	1384.3	2660.6	1537.2	1547.1	1843.9	1371.7
B9A044;B8ZZ50;B8ZZJ9;O60573;C9JEL3;B4E1E4;B9A023;B8ZZL3	B9A044;B8ZZ50;B8ZZJ9;O60573;C9JEL3;B4E1E4;B9A023;B8ZZL3	7;7;7;7;6;4;4;4	7;7;7;7;6;4;4;4	7;7;7;7;6;4;4;4	Eukaryotic translation initiation factor 4E type 2	EIF4E2	tr|B9A044|B9A044_HUMAN Eukaryotic translation initiation factor 4E type 2 OS=Homo sapiens GN=EIF4E2 PE=3 SV=1;tr|B8ZZ50|B8ZZ50_HUMAN Eukaryotic translation initiation factor 4E type 2 OS=Homo sapiens GN=EIF4E2 PE=3 SV=1;tr|B8ZZJ9|B8ZZJ9_HUMAN Eukaryotic tr	8	7	7	7	7	7	7	37.3	37.3	37.3	26.816	233	233;236;234;245;213;188;189;200	4.28	2		3	4	4	5		0	34.406	35555	15336	32795	36344	41276	25990	25893	25839	21517	27690	35555	15336	32795	36344	41276	25990	25893	25839	21517
Q4KMX1;B8ZZ84	Q4KMX1;B8ZZ84	1;1	1;1	1;1		LRRTM4	tr|Q4KMX1|Q4KMX1_HUMAN LRRTM4 protein OS=Homo sapiens GN=LRRTM4 PE=2 SV=1;tr|B8ZZ84|B8ZZ84_HUMAN Leucine-rich repeat transmembrane neuronal protein 4 OS=Homo sapiens GN=LRRTM4 PE=4 SV=1	2	1	1	1	1	1	1	2.1	2.1	2.1	59.223	519	519;591	2		1						1	-2	1356.3	487.7	1261.5	753.87	2078.9	611.28	1497.1	919.09	1286.1	950.96	1356.3	487.7	1261.5	753.87	2078.9	611.28	1497.1	919.09	1286.1
H7C173;B8ZZ87;Q6NZ67;H7BZ50;H7C202;Q6P582	H7C173;B8ZZ87;Q6NZ67;H7BZ50;H7C202;Q6P582	3;3;3;2;2;2	3;3;3;2;2;2	3;3;3;2;2;2	Mitotic-spindle organizing protein 2B;Mitotic-spindle organizing protein 2A	MZT2B;MZT2A	tr|H7C173|H7C173_HUMAN Mitotic-spindle organizing protein 2B (Fragment) OS=Homo sapiens GN=MZT2B PE=4 SV=1;tr|B8ZZ87|B8ZZ87_HUMAN Mitotic-spindle organizing protein 2B OS=Homo sapiens GN=MZT2B PE=4 SV=1;sp|Q6NZ67|MZT2B_HUMAN Mitotic-spindle organizing prot	6	3	3	3	3	3	3	35.2	35.2	35.2	12.395	122	122;218;158;121;140;158	4		2		2		2		0	27.676	9802.7	4833.5	10004	6379.6	12974	3968.5	8052.4	4151.1	6656.9	6211.5	9802.7	4833.5	10004	6379.6	12974	3968.5	8052.4	4151.1	6656.9
B8ZZA2;B8ZZJ1;Q9BYI3	B8ZZA2;B8ZZJ1;Q9BYI3	1;1;1	1;1;1	1;1;1	Hyccin	FAM126A	tr|B8ZZA2|B8ZZA2_HUMAN Hyccin OS=Homo sapiens GN=FAM126A PE=4 SV=1;tr|B8ZZJ1|B8ZZJ1_HUMAN Hyccin OS=Homo sapiens GN=FAM126A PE=4 SV=1;sp|Q9BYI3|HYCCI_HUMAN Hyccin OS=Homo sapiens GN=FAM126A PE=1 SV=2	3	1	1	1	1	1	1	9.6	9.6	9.6	13.01	114	114;419;521	4.67				1	2			0.00076746	2.2057	1959.4	536.23	1892	1662.6	2194.9	1224.2	1388.7	1499.4	1382.5	1826	1959.4	536.23	1892	1662.6	2194.9	1224.2	1388.7	1499.4	1382.5
B8ZZB2;F5H860;Q96PE3-2;Q96PE3-4;Q96PE3-3;Q96PE3	B8ZZB2;F5H860;Q96PE3-2;Q96PE3-4;Q96PE3-3;Q96PE3	1;1;1;1;1;1	1;1;1;1;1;1	1;1;1;1;1;1	Type I inositol 3,4-bisphosphate 4-phosphatase	INPP4A	tr|B8ZZB2|B8ZZB2_HUMAN Type I inositol 3,4-bisphosphate 4-phosphatase OS=Homo sapiens GN=INPP4A PE=4 SV=1;tr|F5H860|F5H860_HUMAN Type I inositol 3,4-bisphosphate 4-phosphatase OS=Homo sapiens GN=INPP4A PE=4 SV=1;sp|Q96PE3-2|INP4A_HUMAN Isoform 2 of Type I	6	1	1	1	1	1	1	4.2	4.2	4.2	34.15	306	306;938;938;954;972;977	6						1		0.00038888	2.3924	111.83	0	115.56	58.215	308.99	84.877	88.43	67.724	0	102.36	111.83	0	115.56	58.215	308.99	84.877	88.43	67.724	0
B8ZZD1;B9A018;Q53GS9;G5E9H0;B4DHT4;F8WC91;C9JIU2	B8ZZD1;B9A018;Q53GS9;G5E9H0;B4DHT4	6;6;6;5;4;2;1	6;6;6;5;4;2;1	6;6;6;5;4;2;1	U4/U6.U5 tri-snRNP-associated protein 2	USP39	tr|B8ZZD1|B8ZZD1_HUMAN U4/U6.U5 tri-snRNP-associated protein 2 OS=Homo sapiens GN=USP39 PE=4 SV=1;tr|B9A018|B9A018_HUMAN U4/U6.U5 tri-snRNP-associated protein 2 OS=Homo sapiens GN=USP39 PE=4 SV=1;sp|Q53GS9|SNUT2_HUMAN U4/U6.U5 tri-snRNP-associated protein	7	6	6	6	6	6	6	15.7	15.7	15.7	58.028	502	502;536;565;488;462;154;129	3.81	1	3	3	4	1	4		0	27.468	39749	13491	37449	23673	51098	18052	31658	20640	27951	22848	39749	13491	37449	23673	51098	18052	31658	20640	27951
B8ZZD4;Q86VP1-2;Q86VP1;C9J7J4;E7ENV2;F8WBU9;C9JBZ7;Q86VP1-3;H7C3L5	B8ZZD4;Q86VP1-2;Q86VP1	7;7;7;3;3;2;2;2;1	7;7;7;3;3;2;2;2;1	7;7;7;3;3;2;2;2;1	Tax1-binding protein 1	TAX1BP1	tr|B8ZZD4|B8ZZD4_HUMAN Tax1-binding protein 1 OS=Homo sapiens GN=TAX1BP1 PE=4 SV=1;sp|Q86VP1-2|TAXB1_HUMAN Isoform 2 of Tax1-binding protein 1 OS=Homo sapiens GN=TAX1BP1;sp|Q86VP1|TAXB1_HUMAN Tax1-binding protein 1 OS=Homo sapiens GN=TAX1BP1 PE=1 SV=2	9	7	7	7	7	7	7	9.1	9.1	9.1	93.609	813	813;747;789;138;590;91;98;563;326	4.89		2		1		6		0	22.972	22457	8060.8	22960	15948	34542	11397	19825	12949	17876	16777	22457	8060.8	22960	15948	34542	11397	19825	12949	17876
B8ZZF8;Q9Y4Y9	B8ZZF8;Q9Y4Y9	1;1	1;1	1;1	U6 snRNA-associated Sm-like protein LSm5	LSM5	tr|B8ZZF8|B8ZZF8_HUMAN U6 snRNA-associated Sm-like protein LSm5 OS=Homo sapiens GN=LSM5 PE=4 SV=1;sp|Q9Y4Y9|LSM5_HUMAN U6 snRNA-associated Sm-like protein LSm5 OS=Homo sapiens GN=LSM5 PE=1 SV=3	2	1	1	1	1	1	1	29.7	29.7	29.7	7.0202	64	64;91	3.25			3	1				0	14.778	5018.9	4237	4885	9439.5	6526.2	5316.3	3325.5	3899.6	3534.9	4999.6	5018.9	4237	4885	9439.5	6526.2	5316.3	3325.5	3899.6	3534.9
B8ZZG1;Q9NZW5;C9JGI8;C9J4Q3	B8ZZG1;Q9NZW5;C9JGI8;C9J4Q3	2;2;1;1	2;2;1;1	2;2;1;1	MAGUK p55 subfamily member 6	MPP6	tr|B8ZZG1|B8ZZG1_HUMAN MAGUK p55 subfamily member 6 OS=Homo sapiens GN=MPP6 PE=4 SV=1;sp|Q9NZW5|MPP6_HUMAN MAGUK p55 subfamily member 6 OS=Homo sapiens GN=MPP6 PE=1 SV=2;tr|C9JGI8|C9JGI8_HUMAN MAGUK p55 subfamily member 6 (Fragment) OS=Homo sapiens GN=MPP6	4	2	2	2	2	2	2	5.1	5.1	5.1	48.757	428	428;540;217;307	4.5				1	1			0.00076482	2.1574	9131.2	4495.1	7783.7	8967.4	11976	6485.4	6941.9	6400.4	6187.2	7068.4	9131.2	4495.1	7783.7	8967.4	11976	6485.4	6941.9	6400.4	6187.2
B8ZZK5;C9IZ52;O43924	B8ZZK5;C9IZ52;O43924	1;1;1	1;1;1	1;1;1	Retinal rod rhodopsin-sensitive cGMP 3,5-cyclic phosphodiesterase subunit delta	PDE6D	tr|B8ZZK5|B8ZZK5_HUMAN Phosphodiesterase 6D, cGMP-specific, rod, delta, isoform CRA_a OS=Homo sapiens GN=PDE6D PE=4 SV=1;tr|C9IZ52|C9IZ52_HUMAN Retinal rod rhodopsin-sensitive cGMP 3,5-cyclic phosphodiesterase subunit delta (Fragment) OS=Homo sapiens GN=	3	1	1	1	1	1	1	20.4	20.4	20.4	10.759	93	93;105;150	3.67			1	2				0	10.822	6147.9	2988.3	5804.2	5408.2	7974.5	3872.1	4592.7	4014.2	4594	4943.2	6147.9	2988.3	5804.2	5408.2	7974.5	3872.1	4592.7	4014.2	4594
B8ZZL5;H7C3Q6;Q8WV92	B8ZZL5;H7C3Q6;Q8WV92	2;2;2	2;2;2	2;2;2	MIT domain-containing protein 1	MITD1	tr|B8ZZL5|B8ZZL5_HUMAN MIT domain-containing protein 1 (Fragment) OS=Homo sapiens GN=MITD1 PE=4 SV=1;tr|H7C3Q6|H7C3Q6_HUMAN MIT domain-containing protein 1 (Fragment) OS=Homo sapiens GN=MITD1 PE=4 SV=1;sp|Q8WV92|MITD1_HUMAN MIT domain-containing protein 1	3	2	2	2	2	2	2	14.2	14.2	14.2	23.03	197	197;231;249	1.6	2	3						0	17.831	5469.3	3622.9	5094.3	5398.2	7712.5	3501.5	5030.5	3850	3434.1	3848.4	5469.3	3622.9	5094.3	5398.2	7712.5	3501.5	5030.5	3850	3434.1
B8ZZN6;P63165;B8ZZJ0;B8ZZ67;B9A032;A8MUS8	B8ZZN6;P63165;B8ZZJ0;B8ZZ67;B9A032;A8MUS8	4;4;2;2;2;2	4;4;2;2;2;2	4;4;2;2;2;2	Small ubiquitin-related modifier 1	SUMO1	tr|B8ZZN6|B8ZZN6_HUMAN Small ubiquitin-related modifier 1 OS=Homo sapiens GN=SUMO1 PE=4 SV=1;sp|P63165|SUMO1_HUMAN Small ubiquitin-related modifier 1 OS=Homo sapiens GN=SUMO1 PE=1 SV=1;tr|B8ZZJ0|B8ZZJ0_HUMAN Small ubiquitin-related modifier 1 OS=Homo sapie	6	4	4	4	4	4	4	29.5	29.5	29.5	16.645	146	146;101;58;62;77;76	3.36	1	2	4	1	2	1		0	12.836	24459	9187.2	22669	20662	29846	13732	16509	13407	16135	15131	24459	9187.2	22669	20662	29846	13732	16509	13407	16135
B8ZZQ6;P06454-2;P06454;B8ZZA1;B8ZZW7;H7C2N1;E7EVV7	B8ZZQ6;P06454-2;P06454;B8ZZA1;B8ZZW7;H7C2N1	3;3;3;2;2;2;1	3;3;3;2;2;2;1	3;3;3;2;2;2;1	Prothymosin alpha;Prothymosin alpha, N-terminally processed;Thymosin alpha-1	PTMA	tr|B8ZZQ6|B8ZZQ6_HUMAN Prothymosin alpha OS=Homo sapiens GN=PTMA PE=4 SV=1;sp|P06454-2|PTMA_HUMAN Isoform 2 of Prothymosin alpha OS=Homo sapiens GN=PTMA;sp|P06454|PTMA_HUMAN Prothymosin alpha OS=Homo sapiens GN=PTMA PE=1 SV=2;tr|B8ZZA1|B8ZZA1_HUMAN Prothym	7	3	3	3	3	3	3	36.4	36.4	36.4	11.758	107	107;110;111;131;136;148;135	1.17	5	1						0	52.375	7946.5	13365	10499	28569	16925	14458	7177	5772.5	9333.4	15268	7946.5	13365	10499	28569	16925	14458	7177	5772.5	9333.4
B8ZZS4;Q9H8Y5	B8ZZS4;Q9H8Y5	2;2	2;2	2;2	Ankyrin repeat and zinc finger domain-containing protein 1	ANKZF1	tr|B8ZZS4|B8ZZS4_HUMAN Ankyrin repeat and zinc finger domain-containing protein 1 OS=Homo sapiens GN=ANKZF1 PE=4 SV=1;sp|Q9H8Y5|ANKZ1_HUMAN Ankyrin repeat and zinc finger domain-containing protein 1 OS=Homo sapiens GN=ANKZF1 PE=1 SV=1	2	2	2	2	2	2	2	4.8	4.8	4.8	57.572	516	516;726	6						2		0.0002019	2.9505	4917.2	1551.3	4514.1	2577.9	5823.5	2097.4	3074.5	2869.7	3732.2	3563.3	4917.2	1551.3	4514.1	2577.9	5823.5	2097.4	3074.5	2869.7	3732.2
F8WEC5;B8ZZW2;Q8IWJ2;B3KR21	F8WEC5;B8ZZW2;Q8IWJ2;B3KR21	3;3;3;2	3;3;3;2	3;3;3;2	GRIP and coiled-coil domain-containing protein 2	GCC2	tr|F8WEC5|F8WEC5_HUMAN GRIP and coiled-coil domain-containing protein 2 OS=Homo sapiens GN=GCC2 PE=4 SV=1;tr|B8ZZW2|B8ZZW2_HUMAN GRIP and coiled-coil domain-containing protein 2 (Fragment) OS=Homo sapiens GN=GCC2 PE=4 SV=1;sp|Q8IWJ2|GCC2_HUMAN GRIP and coi	4	3	3	3	3	3	3	5	5	5	79.991	683	683;916;1684;448	4.6	1		1			2	1	0	3.9466	7576.7	2010.6	7738.7	3827.1	11358	2834.4	7054.3	3264	5262.2	3220	7576.7	2010.6	7738.7	3827.1	11358	2834.4	7054.3	3264	5262.2
B8ZZZ1;Q96PC3-3;Q96PC3-4;Q96PC3;Q96PC3-2;F8W8K9;G5E966	B8ZZZ1;Q96PC3-3;Q96PC3-4;Q96PC3;Q96PC3-2;F8W8K9;G5E966	2;2;2;2;2;1;1	1;1;1;1;1;1;1	1;1;1;1;1;1;1	AP-1 complex subunit sigma-3	AP1S3	tr|B8ZZZ1|B8ZZZ1_HUMAN AP-1 complex subunit sigma-3 OS=Homo sapiens GN=AP1S3 PE=4 SV=1;sp|Q96PC3-3|AP1S3_HUMAN Isoform 3 of AP-1 complex subunit sigma-3 OS=Homo sapiens GN=AP1S3;sp|Q96PC3-4|AP1S3_HUMAN Isoform 4 of AP-1 complex subunit sigma-3 OS=Homo sapi	7	2	1	1	2	1	1	12.4	7.3	7.3	16.426	137	137;104;154;154;164;63;81	6						2		0.0051357	1.5981	7940.4	4455.2	7744.8	7747.1	10755	6406.7	5706.4	6989.8	4918	7786.9	7940.4	4455.2	7744.8	7747.1	10755	6406.7	5706.4	6989.8	4918
B9A049;Q9H977;C9J016	B9A049;Q9H977;C9J016	2;2;1	2;2;1	2;2;1	WD repeat-containing protein 54	WDR54	tr|B9A049|B9A049_HUMAN WD repeat-containing protein 54 OS=Homo sapiens GN=WDR54 PE=4 SV=1;sp|Q9H977|WDR54_HUMAN WD repeat-containing protein 54 OS=Homo sapiens GN=WDR54 PE=1 SV=1;tr|C9J016|C9J016_HUMAN WD repeat-containing protein 54 (Fragment) OS=Homo sap	3	2	2	2	2	2	2	9.4	9.4	9.4	26.249	244	244;334;163	5.5					1	1		0	4.0909	1538	714.06	1575.5	1504.6	2629.6	1012.8	1313.3	1150.1	1393.4	1602.2	1538	714.06	1575.5	1504.6	2629.6	1012.8	1313.3	1150.1	1393.4
B9EGA3;Q92925-3;Q92925-2;Q92925;F8VW95;C9JYI7;F8VZ70;F8VUB0;F8W9D0;Q6STE5-2;Q96GM5-2;Q6STE5;Q96GM5	B9EGA3;Q92925-3;Q92925-2;Q92925	7;7;7;7;1;1;1;1;1;1;1;1;1	7;7;7;7;1;1;1;1;1;1;1;1;1	7;7;7;7;1;1;1;1;1;1;1;1;1	SWI/SNF-related matrix-associated actin-dependent regulator of chromatin subfamily D member 2	SMARCD2	tr|B9EGA3|B9EGA3_HUMAN SMARCD2 protein OS=Homo sapiens GN=SMARCD2 PE=2 SV=1;sp|Q92925-3|SMRD2_HUMAN Isoform 3 of SWI/SNF-related matrix-associated actin-dependent regulator of chromatin subfamily D member 2 OS=Homo sapiens GN=SMARCD2;sp|Q92925-2|SMRD2_HUMA	13	7	7	7	7	7	7	16.4	16.4	16.4	55.857	494	494;483;510;531;113;139;278;290;435;470;474;483;515	3.42		5	2	1	3	1		0	21.105	24376	8775.4	23339	17467	30879	12431	19222	13269	18364	13892	24376	8775.4	23339	17467	30879	12431	19222	13269	18364
E9PE15;B9EGJ9;P51790;P51790-2;P51795;P51795-2	E9PE15;B9EGJ9;P51790;P51790-2	3;3;3;3;1;1	3;3;3;3;1;1	2;2;2;2;0;0	Chloride channel protein;H(+)/Cl(-) exchange transporter 3	CLCN3	tr|E9PE15|E9PE15_HUMAN H(+)/Cl(-) exchange transporter 3 (Fragment) OS=Homo sapiens GN=CLCN3 PE=4 SV=1;tr|B9EGJ9|B9EGJ9_HUMAN CLCN3 protein OS=Homo sapiens GN=CLCN3 PE=2 SV=1;sp|P51790|CLCN3_HUMAN H(+)/Cl(-) exchange transporter 3 OS=Homo sapiens GN=CLCN3	6	3	3	2	3	3	2	4	4	2.8	80.501	725	725;801;818;866;746;816	4		2				2		0	4.2879	9533.5	4160.5	9522.8	7516.6	11588	5745.9	7040.9	6205.4	6504.9	6591.3	9533.5	4160.5	9522.8	7516.6	11588	5745.9	7040.9	6205.4	6504.9
F8W1Z6;Q7Z3U7-2;F8VWA6;B9EGP5;Q7Z3U7-4;Q7Z3U7;G8JL93;F8VZV1;Q7Z3U7-3	F8W1Z6;Q7Z3U7-2;F8VWA6;B9EGP5;Q7Z3U7-4;Q7Z3U7;G8JL93;F8VZV1;Q7Z3U7-3	2;2;2;2;2;2;1;1;1	2;2;2;2;2;2;1;1;1	2;2;2;2;2;2;1;1;1	Protein MON2 homolog	MON2	tr|F8W1Z6|F8W1Z6_HUMAN Protein MON2 homolog OS=Homo sapiens GN=MON2 PE=4 SV=1;sp|Q7Z3U7-2|MON2_HUMAN Isoform 2 of Protein MON2 homolog OS=Homo sapiens GN=MON2;tr|F8VWA6|F8VWA6_HUMAN Protein MON2 homolog OS=Homo sapiens GN=MON2 PE=4 SV=1;tr|B9EGP5|B9EGP5_HU	9	2	2	2	2	2	2	1.4	1.4	1.4	185.85	1675	1675;1676;1688;1711;1717;1718;680;1072;586	4			1		1			0.00058016	2.3189	2905.7	1195.3	2806.6	1786.6	4056.5	1866.2	2350.6	2233.4	2437.2	2221	2905.7	1195.3	2806.6	1786.6	4056.5	1866.2	2350.6	2233.4	2437.2
F5H5L7;B9TWZ6;E7ETV0;Q9Y2X0-5;Q9Y2X0-4;Q9Y2X0-2;Q9Y2X0-3;Q9Y2X0	F5H5L7;B9TWZ6;E7ETV0;Q9Y2X0-5;Q9Y2X0-4;Q9Y2X0-2;Q9Y2X0-3;Q9Y2X0	1;1;1;1;1;1;1;1	1;1;1;1;1;1;1;1	1;1;1;1;1;1;1;1	Mediator of RNA polymerase II transcription subunit 16	MED16	tr|F5H5L7|F5H5L7_HUMAN Mediator of RNA polymerase II transcription subunit 16 OS=Homo sapiens GN=MED16 PE=4 SV=1;tr|B9TWZ6|B9TWZ6_HUMAN Mediator complex subunit MED16 variant MED16_i3 (Fragment) OS=Homo sapiens GN=MED16 PE=2 SV=1;tr|E7ETV0|E7ETV0_HUMAN Med	8	1	1	1	1	1	1	2.4	2.4	2.4	51.45	462	462;537;663;663;751;841;860;877	6						1		0.0024496	1.9501	1708.5	641.53	1617.9	985.73	2365.9	825.52	1320.8	819.49	1374.8	1312.2	1708.5	641.53	1617.9	985.73	2365.9	825.52	1320.8	819.49	1374.8
D6RBX4;H0YAH8;B9ZVW9;G8JLA8;Q15582	D6RBX4;H0YAH8;B9ZVW9;G8JLA8;Q15582	1;1;1;1;1	1;1;1;1;1	1;1;1;1;1	Transforming growth factor-beta-induced protein ig-h3	TGFBI	tr|D6RBX4|D6RBX4_HUMAN Transforming growth factor-beta-induced protein ig-h3 OS=Homo sapiens GN=TGFBI PE=4 SV=1;tr|H0YAH8|H0YAH8_HUMAN Transforming growth factor-beta-induced protein ig-h3 (Fragment) OS=Homo sapiens GN=TGFBI PE=4 SV=1;tr|B9ZVW9|B9ZVW9_HUMA	5	1	1	1	1	1	1	20	20	20	7.2723	65	65;78;416;683;683	2.33		2	1					0	4.015	3800.3	2474.1	3291.1	5323.4	4676.8	2951.2	3000.3	3141.6	2144	3451	3800.3	2474.1	3291.1	5323.4	4676.8	2951.2	3000.3	3141.6	2144
E9PHB7;C0H5Y7;Q16611	E9PHB7;C0H5Y7;Q16611	2;2;2	2;2;2	2;2;2	Bcl-2 homologous antagonist/killer	BAK1	tr|E9PHB7|E9PHB7_HUMAN Bcl-2 homologous antagonist/killer OS=Homo sapiens GN=BAK1 PE=4 SV=1;tr|C0H5Y7|C0H5Y7_HUMAN BAK1 protein OS=Homo sapiens GN=BAK1 PE=2 SV=1;sp|Q16611|BAK_HUMAN Bcl-2 homologous antagonist/killer OS=Homo sapiens GN=BAK1 PE=1 SV=1	3	2	2	2	2	2	2	18.8	18.8	18.8	21.359	191	191;153;211	1.33	2	1						0	28.561	5680	1532.7	4754.1	3448.6	6888.4	2673.4	4874.3	2890.5	3999.2	3673.5	5680	1532.7	4754.1	3448.6	6888.4	2673.4	4874.3	2890.5	3999.2
CON__Q92764;C4AM86;Q92764	CON__Q92764;C4AM86;Q92764	4;4;4	1;1;1	1;1;1	Keratin, type I cuticular Ha5	KRT35	;tr|C4AM86|C4AM86_HUMAN Keratin, type I cuticular Ha5 OS=Homo sapiens GN=KRT35 PE=3 SV=1;sp|Q92764|KRT35_HUMAN Keratin, type I cuticular Ha5 OS=Homo sapiens GN=KRT35 PE=2 SV=5	3	4	1	1	4	1	1	8	2.1	2.1	47.596	425	425;425;455	3.33			2	1				0.0005796	2.3008	3301.4	2956.4	3843.5	30135	4681.6	4295.4	2958.3	2703	2957.4	2986.8	3301.4	2956.4	3843.5	30135	4681.6	4295.4	2958.3	2703	2957.4
C4AMC7;Q6VEQ5;H3BV49;I3L0A4;Q9NQA3;A8K0Z3;A8MWX3	C4AMC7;Q6VEQ5;H3BV49;I3L0A4;Q9NQA3;A8K0Z3;A8MWX3	3;3;2;2;2;2;2	3;3;2;2;2;2;2	3;3;2;2;2;2;2	Putative WAS protein family homolog 3;WAS protein family homolog 2;WAS protein family homolog 6;WAS protein family homolog 1;Putative WAS protein family homolog 4	WASH3P;WASH2P;WASH6P;WASH1;WASH4P	sp|C4AMC7|WASH3_HUMAN Putative WAS protein family homolog 3 OS=Homo sapiens GN=WASH3P PE=2 SV=2;sp|Q6VEQ5|WASH2_HUMAN WAS protein family homolog 2 OS=Homo sapiens GN=WASH2P PE=2 SV=2;tr|H3BV49|H3BV49_HUMAN Putative WAS protein family homolog 4 (Fragment) O	7	3	3	3	3	3	3	6.9	6.9	6.9	49.994	463	463;465;300;478;447;465;477	5.17	1					5		0	7.2625	9954.3	3526.5	9466	8321.5	12276	6396.7	7237	7030.2	6373	7212.3	9954.3	3526.5	9466	8321.5	12276	6396.7	7237	7030.2	6373
I3L2Z5;F5H7A6;C6G496;P56270;G5E927;Q14119;Q9HBE1-4;Q9HBE1-2;Q9HBE1-3;Q9HBE1	I3L2Z5;F5H7A6;C6G496;P56270;G5E927;Q14119;Q9HBE1-4;Q9HBE1-2;Q9HBE1-3;Q9HBE1	1;1;1;1;1;1;1;1;1;1	1;1;1;1;1;1;1;1;1;1	1;1;1;1;1;1;1;1;1;1	Myc-associated zinc finger protein;Vascular endothelial zinc finger 1;POZ-, AT hook-, and zinc finger-containing protein 1	MAZ;VEZF1;PATZ1	tr|I3L2Z5|I3L2Z5_HUMAN Myc-associated zinc finger protein (Fragment) OS=Homo sapiens GN=MAZ PE=4 SV=1;tr|F5H7A6|F5H7A6_HUMAN Myc-associated zinc finger protein OS=Homo sapiens GN=MAZ PE=4 SV=1;tr|C6G496|C6G496_HUMAN Myc-associated zinc finger protein OS=Ho	10	1	1	1	1	1	1	3.5	3.5	3.5	22.187	202	202;252;454;477;493;521;537;537;641;687	2		2						0.0024487	1.949	1479	453.76	1546.7	789.79	1698	746.64	1306.8	850.37	1275.8	675.34	1479	453.76	1546.7	789.79	1698	746.64	1306.8	850.37	1275.8
C9JLH5;C9JA82;C9J2D6;C9J9N8;C9JEX8;C9IYN7;E9PFB3;Q0PNE2-2;Q0PNE2;F8WE64	C9JLH5;C9JA82;C9J2D6;C9J9N8;C9JEX8;C9IYN7;E9PFB3;Q0PNE2-2;Q0PNE2;F8WE64	4;4;4;4;4;4;4;4;4;2	4;4;4;4;4;4;4;4;4;2	4;4;4;4;4;4;4;4;4;2	Elongator complex protein 6	ELP6	tr|C9JLH5|C9JLH5_HUMAN Elongator complex protein 6 homolog (Fragment) OS=Homo sapiens GN=C3orf75 PE=4 SV=1;tr|C9JA82|C9JA82_HUMAN Elongator complex protein 6 homolog (Fragment) OS=Homo sapiens GN=C3orf75 PE=4 SV=1;tr|C9J2D6|C9J2D6_HUMAN Elongator complex p	10	4	4	4	4	4	4	57.5	57.5	57.5	8.9643	80	80;99;113;151;158;193;242;250;266;68	5.17		1			1	4		0	9.1945	17926	7095.9	16943	10272	24856	8679.5	14045	12526	13086	14196	17926	7095.9	16943	10272	24856	8679.5	14045	12526	13086
C9JMP6;C9IYR0;O14867	C9JMP6;C9IYR0;O14867	1;1;1	1;1;1	1;1;1	Transcription regulator protein BACH1	BACH1	tr|C9JMP6|C9JMP6_HUMAN Transcription regulator protein BACH1 (Fragment) OS=Homo sapiens GN=BACH1 PE=4 SV=1;tr|C9IYR0|C9IYR0_HUMAN Transcription regulator protein BACH1 (Fragment) OS=Homo sapiens GN=BACH1 PE=4 SV=1;sp|O14867|BACH1_HUMAN Transcription regula	3	1	1	1	1	1	1	6.4	6.4	6.4	24.966	220	220;225;736	1	2							0	7.4835	1087.4	415.4	951.41	1137.1	1194.4	769.9	1101.5	722.35	1175.3	983.14	1087.4	415.4	951.41	1137.1	1194.4	769.9	1101.5	722.35	1175.3
C9IYU8;Q5HYI7-4;Q5HYI7;C9JJ95;Q5HYI7-2;E9PB57	C9IYU8;Q5HYI7-4;Q5HYI7;C9JJ95;Q5HYI7-2;E9PB57	2;2;2;1;1;1	2;2;2;1;1;1	2;2;2;1;1;1	Metaxin-3	MTX3	tr|C9IYU8|C9IYU8_HUMAN Metaxin-3 OS=Homo sapiens GN=MTX3 PE=4 SV=1;sp|Q5HYI7-4|MTX3_HUMAN Isoform 3 of Metaxin-3 OS=Homo sapiens GN=MTX3;sp|Q5HYI7|MTX3_HUMAN Metaxin-3 OS=Homo sapiens GN=MTX3 PE=1 SV=2;tr|C9JJ95|C9JJ95_HUMAN Metaxin-3 OS=Homo sapiens GN=MT	6	2	2	2	2	2	2	6	6	6	27.915	248	248;248;312;158;158;251	5.33				1		2		0.0024418	1.9107	6536.8	2057.7	5393.4	3549.7	6627.1	2925.2	3447.3	2999.9	3650.1	3512.7	6536.8	2057.7	5393.4	3549.7	6627.1	2925.2	3447.3	2999.9	3650.1
F2Z363;F8WFB7;G5E9R6;H3BUI7;F8WB39;F8WDQ9;F8WD80;H3BSR4;C9JF62;C9JFD2;C9JSK8;C9IZ93;C9J9P8;Q969M7-5;Q969M7-4;Q969M7-3;C9J212;Q969M7;Q969M7-2	F2Z363;F8WFB7;G5E9R6;H3BUI7;F8WB39;F8WDQ9;F8WD80;H3BSR4;C9JF62;C9JFD2;C9JSK8;C9IZ93;C9J9P8;Q969M7-5;Q969M7-4;Q969M7-3;C9J212;Q969M7;Q969M7-2	1;1;1;1;1;1;1;1;1;1;1;1;1;1;1;1;1;1;1	1;1;1;1;1;1;1;1;1;1;1;1;1;1;1;1;1;1;1	1;1;1;1;1;1;1;1;1;1;1;1;1;1;1;1;1;1;1	NEDD8-conjugating enzyme UBE2F	UBE2F;UBE2F-SCLY	tr|F2Z363|F2Z363_HUMAN NEDD8-conjugating enzyme UBE2F OS=Homo sapiens GN=UBE2F PE=4 SV=1;tr|F8WFB7|F8WFB7_HUMAN NEDD8-conjugating enzyme UBE2F OS=Homo sapiens GN=UBE2F PE=4 SV=1;tr|G5E9R6|G5E9R6_HUMAN NEDD8-conjugating enzyme UBE2F OS=Homo sapiens GN=UBE2F	19	1	1	1	1	1	1	21.3	21.3	21.3	5.17	47	47;48;63;73;86;101;123;131;139;142;153;163;171;102;120;153;164;185;211	1	1							0	3.7236	6700.2	2236.7	5504.2	4968	7233.4	4180.4	3852.5	4380	3507.1	5192.7	6700.2	2236.7	5504.2	4968	7233.4	4180.4	3852.5	4380	3507.1
C9IZU6;Q969T4;C9IYU3;B8ZZT1;B8ZZE4	C9IZU6;Q969T4;C9IYU3	4;4;3;1;1	1;1;1;1;1	1;1;1;1;1	Ubiquitin-conjugating enzyme E2 E3	UBE2E3	tr|C9IZU6|C9IZU6_HUMAN Ubiquitin-conjugating enzyme E2 E3 (Fragment) OS=Homo sapiens GN=UBE2E3 PE=3 SV=1;sp|Q969T4|UB2E3_HUMAN Ubiquitin-conjugating enzyme E2 E3 OS=Homo sapiens GN=UBE2E3 PE=1 SV=1;tr|C9IYU3|C9IYU3_HUMAN Ubiquitin-conjugating enzyme E2 E3	5	4	1	1	4	1	1	25.7	4.6	4.6	19.227	175	175;207;123;111;130	5.33					2	1		0.0024404	1.9006	8935.3	5208.4	8771.8	8007.4	10824	5048.4	6981.7	4373	6004.8	4516.3	8935.3	5208.4	8771.8	8007.4	10824	5048.4	6981.7	4373	6004.8
C9J0D1;Q71UI9-2;Q71UI9;P0C0S5;C9J386;A6NFA8;A6NKY0	C9J0D1;Q71UI9-2;Q71UI9;P0C0S5;C9J386;A6NFA8;A6NKY0	3;3;3;3;2;2;2	1;1;1;1;1;1;1	1;1;1;1;1;1;1	Histone H2A;Histone H2A.V;Histone H2A.Z	H2AFV;H2AFZ	tr|C9J0D1|C9J0D1_HUMAN Histone H2A OS=Homo sapiens GN=H2AFV PE=3 SV=1;sp|Q71UI9-2|H2AV_HUMAN Isoform 2 of Histone H2A.V OS=Homo sapiens GN=H2AFV;sp|Q71UI9|H2AV_HUMAN Histone H2A.V OS=Homo sapiens GN=H2AFV PE=1 SV=3;sp|P0C0S5|H2AZ_HUMAN Histone H2A.Z OS=Hom	7	3	1	1	3	1	1	21.3	8.2	8.2	13.163	122	122;114;128;128;76;90;102	1.8	4	4	2					0	4.6907	27162	5061.3	26427	8985.8	29980	6544.5	19935	8290.7	14691	8760.5	27162	5061.3	26427	8985.8	29980	6544.5	19935	8290.7	14691
C9J0E4;P01040	C9J0E4;P01040	1;1	1;1	1;1	Cystatin-A;Cystatin-A, N-terminally processed	CSTA	tr|C9J0E4|C9J0E4_HUMAN Cystatin-A OS=Homo sapiens GN=CSTA PE=4 SV=1;sp|P01040|CYTA_HUMAN Cystatin-A OS=Homo sapiens GN=CSTA PE=1 SV=1	2	1	1	1	1	1	1	19	19	19	7.0861	63	63;98	5					3			0	5.4122	3661.7	3380.3	4034.7	7006.9	5873.9	4869.8	3069.3	3630.3	4145.1	4215.1	3661.7	3380.3	4034.7	7006.9	5873.9	4869.8	3069.3	3630.3	4145.1
E7ETP1;F5GYL1;G5E965;H0Y882;C9J0F0;E9PFD3;Q9H334-2;Q9H334-3;Q8NAN6;Q9H334-4;G5E9V8;Q9H334	E7ETP1;F5GYL1;G5E965;H0Y882;C9J0F0;E9PFD3;Q9H334-2;Q9H334-3;Q8NAN6;Q9H334-4;G5E9V8;Q9H334	1;1;1;1;1;1;1;1;1;1;1;1	1;1;1;1;1;1;1;1;1;1;1;1	1;1;1;1;1;1;1;1;1;1;1;1	Forkhead box protein P1	FOXP1	tr|E7ETP1|E7ETP1_HUMAN Forkhead box protein P1 OS=Homo sapiens GN=FOXP1 PE=4 SV=1;tr|F5GYL1|F5GYL1_HUMAN Forkhead box protein P1 OS=Homo sapiens GN=FOXP1 PE=4 SV=1;tr|G5E965|G5E965_HUMAN Forkhead box P1, isoform CRA_f OS=Homo sapiens GN=FOXP1 PE=4 SV=1;tr|	12	1	1	1	1	1	1	4.5	4.5	4.5	40.365	358	358;502;566;573;613;679;489;586;601;662;676;677	7							1	0.0036934	1.6946	969.18	470.52	1264.8	1046.9	1188.1	622.89	975.69	1003.9	744.29	779.06	969.18	470.52	1264.8	1046.9	1188.1	622.89	975.69	1003.9	744.29
C9J0I9;Q86WB0-3;Q86WB0;F8WAU5;C9J672;Q86WB0-2;F8WBD7;F8WDK5;F8WF13	C9J0I9;Q86WB0-3;Q86WB0;F8WAU5;C9J672;Q86WB0-2	4;4;4;2;2;2;1;1;1	4;4;4;2;2;2;1;1;1	4;4;4;2;2;2;1;1;1	Nuclear-interacting partner of ALK	ZC3HC1	tr|C9J0I9|C9J0I9_HUMAN Nuclear-interacting partner of ALK OS=Homo sapiens GN=ZC3HC1 PE=4 SV=1;sp|Q86WB0-3|NIPA_HUMAN Isoform 3 of Nuclear-interacting partner of ALK OS=Homo sapiens GN=ZC3HC1;sp|Q86WB0|NIPA_HUMAN Nuclear-interacting partner of ALK OS=Homo s	9	4	4	4	4	4	4	10.2	10.2	10.2	50.562	459	459;431;502;95;187;481;49;50;53	4.33	1		1		2	2		0	5.9063	7937.9	2767.4	7032.1	5023.7	9329.7	3126.6	5559.6	4098.2	5465.1	4598.8	7937.9	2767.4	7032.1	5023.7	9329.7	3126.6	5559.6	4098.2	5465.1
C9J0J7;G5E9Q6;P35080-2;C9JQ45	C9J0J7;G5E9Q6;P35080-2;C9JQ45	4;4;4;2	4;4;4;2	2;2;2;0	Profilin;Profilin-2	PFN2	tr|C9J0J7|C9J0J7_HUMAN Profilin-2 OS=Homo sapiens GN=PFN2 PE=4 SV=1;tr|G5E9Q6|G5E9Q6_HUMAN Profilin OS=Homo sapiens GN=PFN2 PE=3 SV=1;sp|P35080-2|PROF2_HUMAN Isoform IIb of Profilin-2 OS=Homo sapiens GN=PFN2;tr|C9JQ45|C9JQ45_HUMAN Profilin OS=Homo sapiens	4	4	4	2	4	4	2	49.5	49.5	18.7	9.8402	91	91;188;140;110	4	1	1		1	1	2		0	26.864	23075	7827.8	21335	14085	24531	11346	15303	13217	13050	15370	23075	7827.8	21335	14085	24531	11346	15303	13217	13050
C9J7T7;C9JE98;C9J239;C9J0Q5;C9JJF6;C9JFD3;Q9Y618-5;Q9Y618-4;Q9Y618-3;Q9Y618;C9JQE8	C9J7T7;C9JE98;C9J239;C9J0Q5;C9JJF6;C9JFD3;Q9Y618-5;Q9Y618-4;Q9Y618-3;Q9Y618;C9JQE8	2;2;2;2;2;2;2;2;2;2;1	2;2;2;2;2;2;2;2;2;2;1	2;2;2;2;2;2;2;2;2;2;1	Nuclear receptor corepressor 2	NCOR2	tr|C9J7T7|C9J7T7_HUMAN Nuclear receptor corepressor 2 OS=Homo sapiens GN=NCOR2 PE=4 SV=2;tr|C9JE98|C9JE98_HUMAN Nuclear receptor corepressor 2 OS=Homo sapiens GN=NCOR2 PE=4 SV=1;tr|C9J239|C9J239_HUMAN Nuclear receptor corepressor 2 OS=Homo sapiens GN=NCOR2	11	2	2	2	2	2	2	1.3	1.3	1.3	222.71	2075	2075;2458;2459;2504;2513;2514;2462;2508;2517;2525;1451	6					1	3	1	0.00020231	2.9933	2359	370.14	2653.4	1031.4	4136.5	667.77	2168.9	1174.3	1921.1	1335.6	2359	370.14	2653.4	1031.4	4136.5	667.77	2168.9	1174.3	1921.1
C9J1C6;Q9P0P0;F8WBU5;C9J391;H7C426	C9J1C6;Q9P0P0	3;3;1;1;1	3;3;1;1;1	3;3;1;1;1	E3 ubiquitin-protein ligase RNF181	RNF181	tr|C9J1C6|C9J1C6_HUMAN E3 ubiquitin-protein ligase RNF181 OS=Homo sapiens GN=RNF181 PE=4 SV=1;sp|Q9P0P0|RN181_HUMAN E3 ubiquitin-protein ligase RNF181 OS=Homo sapiens GN=RNF181 PE=1 SV=1	5	3	3	3	3	3	3	21.6	21.6	21.6	16.031	139	139;153;78;103;170	1.75	2	1	1					0	6.4834	3331.4	3164.8	3786.9	5457.1	5225.3	3574.1	2984.1	2591.8	2475.9	3127.8	3331.4	3164.8	3786.9	5457.1	5225.3	3574.1	2984.1	2591.8	2475.9
D6RB92;F8WBZ2;Q5JS54;C9J2F8	D6RB92;F8WBZ2;Q5JS54;C9J2F8	1;1;1;1	1;1;1;1	1;1;1;1	Proteasome assembly chaperone 4	PSMG4	tr|D6RB92|D6RB92_HUMAN Proteasome assembly chaperone 4 OS=Homo sapiens GN=PSMG4 PE=4 SV=1;tr|F8WBZ2|F8WBZ2_HUMAN Proteasome assembly chaperone 4 OS=Homo sapiens GN=PSMG4 PE=4 SV=1;sp|Q5JS54|PSMG4_HUMAN Proteasome assembly chaperone 4 OS=Homo sapiens GN=PSM	4	1	1	1	1	1	1	23.1	23.1	23.1	11.655	108	108;104;123;162	3			1					0	26.766	1037	750.15	1471.6	1289	2113.3	1039.5	1471	798.19	1092.4	952.19	1037	750.15	1471.6	1289	2113.3	1039.5	1471	798.19	1092.4
F8VNS3;C9J2G3;C9JQQ2;Q9NWU1-2;Q9NWU1	F8VNS3;C9J2G3;C9JQQ2;Q9NWU1-2;Q9NWU1	1;1;1;1;1	1;1;1;1;1	1;1;1;1;1	3-oxoacyl-[acyl-carrier-protein] synthase, mitochondrial	OXSM	tr|F8VNS3|F8VNS3_HUMAN 3-oxoacyl-[acyl-carrier-protein] synthase, mitochondrial OS=Homo sapiens GN=OXSM PE=4 SV=1;tr|C9J2G3|C9J2G3_HUMAN 3-oxoacyl-[acyl-carrier-protein] synthase, mitochondrial (Fragment) OS=Homo sapiens GN=OXSM PE=3 SV=1;tr|C9JQQ2|C9JQQ2_	5	1	1	1	1	1	1	16.7	16.7	16.7	11.184	102	102;220;231;376;459	4				1				0	6.2765	3165.4	1174.7	2575.4	1574.8	3544.3	1144.3	2075.1	1252.2	1837.8	1514.8	3165.4	1174.7	2575.4	1574.8	3544.3	1144.3	2075.1	1252.2	1837.8
Q16864;C9J2K4	Q16864;C9J2K4	3;3	3;3	3;3	V-type proton ATPase subunit F	ATP6V1F	sp|Q16864|VATF_HUMAN V-type proton ATPase subunit F OS=Homo sapiens GN=ATP6V1F PE=1 SV=2;tr|C9J2K4|C9J2K4_HUMAN V-type proton ATPase subunit F OS=Homo sapiens GN=ATP6V1F PE=3 SV=1	2	3	3	3	3	3	3	31.1	31.1	31.1	13.37	119	119;147	2.12	5	1			2			0	8.9037	8464.2	2934.4	8119.8	4870.4	10368	3786.4	6164.9	4472.3	5239.9	5286.7	8464.2	2934.4	8119.8	4870.4	10368	3786.4	6164.9	4472.3	5239.9
C9J2P0;P51965;H7C061;C9J8K2	C9J2P0;P51965;H7C061;C9J8K2	5;5;3;3	5;5;3;3	3;3;1;1	Ubiquitin-conjugating enzyme E2 E1	UBE2E1	tr|C9J2P0|C9J2P0_HUMAN Ubiquitin-conjugating enzyme E2 E1 (Fragment) OS=Homo sapiens GN=UBE2E1 PE=3 SV=1;sp|P51965|UB2E1_HUMAN Ubiquitin-conjugating enzyme E2 E1 OS=Homo sapiens GN=UBE2E1 PE=1 SV=1;tr|H7C061|H7C061_HUMAN Ubiquitin-conjugating enzyme E2 E1	4	5	5	3	5	5	3	41.5	41.5	28.6	16.21	147	147;193;151;160	3.46	1	4	3		3	2		0	40.819	25809	10054	25784	17186	35361	12995	19812	13484	17532	13989	25809	10054	25784	17186	35361	12995	19812	13484	17532
C9J2Q2;E9PMH4;Q8N5M1	C9J2Q2;E9PMH4;Q8N5M1	1;1;1	1;1;1	1;1;1	ATP synthase mitochondrial F1 complex assembly factor 2	ATPAF2	tr|C9J2Q2|C9J2Q2_HUMAN ATP synthase mitochondrial F1 complex assembly factor 2 (Fragment) OS=Homo sapiens GN=ATPAF2 PE=4 SV=1;tr|E9PMH4|E9PMH4_HUMAN ATP synthase mitochondrial F1 complex assembly factor 2 OS=Homo sapiens GN=ATPAF2 PE=4 SV=1;sp|Q8N5M1|ATPF2	3	1	1	1	1	1	1	5.9	5.9	5.9	23.152	205	205;208;289	1	2							0.00020509	3.1874	1343.4	537.46	941	975.47	1364.8	627.94	855.5	855.72	563.61	635.67	1343.4	537.46	941	975.47	1364.8	627.94	855.5	855.72	563.61
C9J2Y9;P30876;C9J4M6	C9J2Y9;P30876;C9J4M6	15;15;14	15;15;14	15;15;14	DNA-directed RNA polymerase;DNA-directed RNA polymerase II subunit RPB2	POLR2B	tr|C9J2Y9|C9J2Y9_HUMAN DNA-directed RNA polymerase OS=Homo sapiens GN=POLR2B PE=3 SV=2;sp|P30876|RPB2_HUMAN DNA-directed RNA polymerase II subunit RPB2 OS=Homo sapiens GN=POLR2B PE=1 SV=1;tr|C9J4M6|C9J4M6_HUMAN DNA-directed RNA polymerase OS=Homo sapiens G	3	15	15	15	15	15	15	14.7	14.7	14.7	133.06	1167	1167;1174;1099	2.88	5	3	4	1	3		1	0	105.64	42782	13028	40975	27447	52690	20289	30390	24739	29639	28107	42782	13028	40975	27447	52690	20289	30390	24739	29639
C9JSL4;C9J313;D3DNV8;Q8IVL5	C9JSL4;C9J313;D3DNV8;Q8IVL5	1;1;1;1	1;1;1;1	1;1;1;1	Prolyl 3-hydroxylase 2	LEPREL1	tr|C9JSL4|C9JSL4_HUMAN Prolyl 3-hydroxylase 2 (Fragment) OS=Homo sapiens GN=LEPREL1 PE=4 SV=1;tr|C9J313|C9J313_HUMAN Prolyl 3-hydroxylase 2 (Fragment) OS=Homo sapiens GN=LEPREL1 PE=4 SV=1;tr|D3DNV8|D3DNV8_HUMAN Leprecan-like 1, isoform CRA_b OS=Homo sapien	4	1	1	1	1	1	1	5.2	5.2	5.2	15.838	134	134;137;527;708	3			1					0.0029862	1.812	1861.7	956.6	2136.6	1776.4	2954.2	1483.1	2086	1366	1852.1	1378.9	1861.7	956.6	2136.6	1776.4	2954.2	1483.1	2086	1366	1852.1
C9J381;E7EQS0;P20839-2;P20839-4;P20839;P20839-3;C9JV30;C9K0R9;C9J029;H7C5T1;H7C511	C9J381;E7EQS0;P20839-2;P20839-4;P20839;P20839-3;C9JV30;C9K0R9	6;6;6;6;6;6;6;5;1;1;1	4;4;4;4;4;4;4;3;1;1;1	4;4;4;4;4;4;4;3;1;1;1	Inosine-5-monophosphate dehydrogenase;Inosine-5-monophosphate dehydrogenase 1	IMPDH1	tr|C9J381|C9J381_HUMAN Inosine-5-monophosphate dehydrogenase OS=Homo sapiens GN=IMPDH1 PE=3 SV=1;tr|E7EQS0|E7EQS0_HUMAN Inosine-5-monophosphate dehydrogenase OS=Homo sapiens GN=IMPDH1 PE=3 SV=1;sp|P20839-2|IMDH1_HUMAN Isoform 2 of Inosine-5-monophosphat	11	6	4	4	6	4	4	12.7	9.7	9.7	55.277	513	513;530;489;509;514;563;566;289;184;190;226	4		2	1	1	1	2		0	6.3406	4760.2	5133.2	5280.6	10182	7938.6	6826	4610.7	5364.3	3729.4	6023.3	4760.2	5133.2	5280.6	10182	7938.6	6826	4610.7	5364.3	3729.4
C9J384;E9PHS3;Q9BQ75;H7C515	C9J384;E9PHS3;Q9BQ75	3;3;3;1	3;3;3;1	3;3;3;1	Protein CMSS1	CMSS1	tr|C9J384|C9J384_HUMAN Uncharacterized protein C3orf26 (Fragment) OS=Homo sapiens GN=C3orf26 PE=4 SV=1;tr|E9PHS3|E9PHS3_HUMAN Uncharacterized protein C3orf26 OS=Homo sapiens GN=C3orf26 PE=4 SV=1;sp|Q9BQ75|CC026_HUMAN Uncharacterized protein C3orf26 OS=Homo	4	3	3	3	3	3	3	16.9	16.9	16.9	26.228	225	225;261;279;82	5.29				2	1	4		0	9.9365	9592.4	2062.6	9517.6	3866.2	13326	2705	7571.4	4220.3	6747	5488.2	9592.4	2062.6	9517.6	3866.2	13326	2705	7571.4	4220.3	6747
C9J3D7;Q9UKG9;E7EQF2	C9J3D7;Q9UKG9;E7EQF2	1;1;1	1;1;1	1;1;1	Peroxisomal carnitine O-octanoyltransferase	CROT	tr|C9J3D7|C9J3D7_HUMAN Peroxisomal carnitine O-octanoyltransferase OS=Homo sapiens GN=CROT PE=3 SV=1;sp|Q9UKG9|OCTC_HUMAN Peroxisomal carnitine O-octanoyltransferase OS=Homo sapiens GN=CROT PE=1 SV=2;tr|E7EQF2|E7EQF2_HUMAN Peroxisomal carnitine O-octanoylt	3	1	1	1	1	1	1	2.8	2.8	2.8	65.883	574	574;612;640	4				1				0.00020084	2.8378	870.99	442.81	780.08	423.21	891.89	409.31	652.82	565.17	586.45	582.69	870.99	442.81	780.08	423.21	891.89	409.31	652.82	565.17	586.45
E7EVL6;C9J7N1;C9JZE3;C9JYJ8;Q9BWE0;C9J3L7	E7EVL6;C9J7N1;C9JZE3;C9JYJ8;Q9BWE0;C9J3L7	2;2;2;2;2;2	2;2;2;2;2;2	2;2;2;2;2;2	Replication initiator 1	REPIN1	tr|E7EVL6|E7EVL6_HUMAN Replication initiator 1 (Fragment) OS=Homo sapiens GN=REPIN1 PE=4 SV=1;tr|C9J7N1|C9J7N1_HUMAN Replication initiator 1 (Fragment) OS=Homo sapiens GN=REPIN1 PE=4 SV=2;tr|C9JZE3|C9JZE3_HUMAN Replication initiator 1 (Fragment) OS=Homo sa	6	2	2	2	2	2	2	21.2	21.2	21.2	16.14	146	146;204;366;394;567;624	3.5		1			1			0	8.6927	5171.1	2716.8	4742.6	5025.2	6860.9	3249.2	4296.5	3596.5	3791.6	4552.7	5171.1	2716.8	4742.6	5025.2	6860.9	3249.2	4296.5	3596.5	3791.6
C9JGL2;F8WDY9;C9JNU2;C9JKA3;C9JE55;C9J415;C9JFF4;E9PB95;O95352-2;O95352	C9JGL2;F8WDY9;C9JNU2;C9JKA3;C9JE55;C9J415;C9JFF4;E9PB95;O95352-2;O95352	1;1;1;1;1;1;1;1;1;1	1;1;1;1;1;1;1;1;1;1	1;1;1;1;1;1;1;1;1;1	Ubiquitin-like modifier-activating enzyme ATG7	ATG7	tr|C9JGL2|C9JGL2_HUMAN Ubiquitin-like modifier-activating enzyme ATG7 (Fragment) OS=Homo sapiens GN=ATG7 PE=4 SV=1;tr|F8WDY9|F8WDY9_HUMAN Ubiquitin-like modifier-activating enzyme ATG7 OS=Homo sapiens GN=ATG7 PE=4 SV=1;tr|C9JNU2|C9JNU2_HUMAN Ubiquitin-like	10	1	1	1	1	1	1	16.7	16.7	16.7	7.2781	66	66;76;89;93;126;152;176;623;676;703	1	1							0.0024345	1.875	0	0	0	0	0	0	0	0	0	0	0	0	0	0	0	0	0	0	0
C9J471;H0Y329;G8JLI5;Q9Y484;Q9Y484-2;C9JYH8;Q9Y484-3;C9JE01;C9J0A8;C9JUS5;C9JBX7;C9JVT3	C9J471;H0Y329;G8JLI5;Q9Y484;Q9Y484-2;C9JYH8;Q9Y484-3;C9JE01;C9J0A8;C9JUS5;C9JBX7	4;4;4;4;4;3;3;2;2;2;2;1	4;4;4;4;4;3;3;2;2;2;2;1	2;2;2;2;2;1;1;2;1;1;1;1	WD repeat domain phosphoinositide-interacting protein 4	WDR45	tr|C9J471|C9J471_HUMAN WD repeat domain phosphoinositide-interacting protein 4 OS=Homo sapiens GN=WDR45 PE=4 SV=1;tr|H0Y329|H0Y329_HUMAN WD repeat domain phosphoinositide-interacting protein 4 (Fragment) OS=Homo sapiens GN=WDR45 PE=4 SV=1;tr|G8JLI5|G8JLI5_	12	4	4	2	4	4	2	15.6	15.6	9.4	28.674	256	256;287;346;360;371;325;361;158;166;190;213;138	5.25				1	2		1	0	6.0296	10292	4002.5	9351	8541.1	12037	6898.8	7172.9	7242.3	6967.6	8809.6	10292	4002.5	9351	8541.1	12037	6898.8	7172.9	7242.3	6967.6
C9J494;Q9H000;B4DPR4	C9J494;Q9H000;B4DPR4	6;6;5	6;6;5	6;6;5	Probable E3 ubiquitin-protein ligase makorin-2	MKRN2	tr|C9J494|C9J494_HUMAN Probable E3 ubiquitin-protein ligase makorin-2 OS=Homo sapiens GN=MKRN2 PE=4 SV=1;sp|Q9H000|MKRN2_HUMAN Probable E3 ubiquitin-protein ligase makorin-2 OS=Homo sapiens GN=MKRN2 PE=1 SV=2;tr|B4DPR4|B4DPR4_HUMAN Makorin, ring finger pro	3	6	6	6	6	6	6	13.5	13.5	13.5	46.68	414	414;416;373	5.4				1	5	3	1	0	9.0446	21252	8649.4	20317	17095	25189	13188	14946	15119	13259	16104	21252	8649.4	20317	17095	25189	13188	14946	15119	13259
Q8IXM2;C9J4G0;F8W038;F8W1H0;H0YIS7;Q8IXM2-2	Q8IXM2;C9J4G0;F8W038;F8W1H0;H0YIS7;Q8IXM2-2	5;5;4;4;4;4	5;5;4;4;4;4	5;5;4;4;4;4	Chromatin complexes subunit BAP18	BAP18;C17orf49;RNASEK-C17orf49	sp|Q8IXM2|BAP18_HUMAN Chromatin complexes subunit BAP18 OS=Homo sapiens GN=BAP18 PE=1 SV=1;tr|C9J4G0|C9J4G0_HUMAN HCG32827, isoform CRA_d OS=Homo sapiens GN=C17orf49 PE=4 SV=1;tr|F8W038|F8W038_HUMAN Protein C17orf49 OS=Homo sapiens GN=C17orf49 PE=4 SV=1;tr	6	5	5	5	5	5	5	59.3	59.3	59.3	17.9	172	172;192;157;166;233;138	3.75	2	1	1		1	3		0	46.15	17495	8642.3	17065	14735	20681	10520	11112	9905	12046	13038	17495	8642.3	17065	14735	20681	10520	11112	9905	12046
C9J4W5;Q9GZV4	C9J4W5;Q9GZV4	7;7	2;2	2;2	Eukaryotic translation initiation factor 5A;Eukaryotic translation initiation factor 5A-2	EIF5A2	tr|C9J4W5|C9J4W5_HUMAN Eukaryotic translation initiation factor 5A-2 (Fragment) OS=Homo sapiens GN=EIF5A2 PE=4 SV=1;sp|Q9GZV4|IF5A2_HUMAN Eukaryotic translation initiation factor 5A-2 OS=Homo sapiens GN=EIF5A2 PE=1 SV=3	2	7	2	2	7	2	2	74.8	35.7	35.7	12.821	115	115;153	3.33			2	1				0	19.121	6252	5844.4	5754.8	10624	7912.9	7468.4	5338.6	5792.9	4777.2	7150.4	6252	5844.4	5754.8	10624	7912.9	7468.4	5338.6	5792.9	4777.2
C9J4Z3;P61513;E9PEL3;G5E9R3;A6NKH3	C9J4Z3;P61513;E9PEL3;G5E9R3	5;5;4;3;1	5;5;4;3;1	5;5;4;3;1	60S ribosomal protein L37a	RPL37A	tr|C9J4Z3|C9J4Z3_HUMAN 60S ribosomal protein L37a OS=Homo sapiens GN=RPL37A PE=4 SV=1;sp|P61513|RL37A_HUMAN 60S ribosomal protein L37a OS=Homo sapiens GN=RPL37A PE=1 SV=2;tr|E9PEL3|E9PEL3_HUMAN 60S ribosomal protein L37a OS=Homo sapiens GN=RPL37A PE=4 SV=1	5	5	5	5	5	5	5	69.1	69.1	69.1	7.624	68	68;92;75;58;93	5.64			1	4	8	13	7	0	143.35	82861	26144	73726	67185	90098	52726	51321	61220	44024	54429	82861	26144	73726	67185	90098	52726	51321	61220	44024
D3YTI0;P55327-2;P55327-4;P55327;D0UFD3;C9J502;D0UFD1;P55327-3;E5RFR7;H0YC44;D0UFD5;E5RK35	D3YTI0;P55327-2;P55327-4;P55327;D0UFD3;C9J502;D0UFD1;P55327-3;E5RFR7;H0YC44;D0UFD5	12;12;12;12;12;12;12;12;7;7;7;1	1;1;1;1;1;1;1;1;0;0;0;1	1;1;1;1;1;1;1;1;0;0;0;1	Tumor protein D52	TPD52	tr|D3YTI0|D3YTI0_HUMAN Tumor protein D52 OS=Homo sapiens GN=TPD52 PE=4 SV=2;sp|P55327-2|TPD52_HUMAN Isoform 2 of Tumor protein D52 OS=Homo sapiens GN=TPD52;sp|P55327-4|TPD52_HUMAN Isoform 4 of Tumor protein D52 OS=Homo sapiens GN=TPD52;sp|P55327|TPD52_HUMA	12	12	1	1	12	1	1	75.5	17.4	17.4	19.86	184	184;184;207;224;233;238;247;248;111;148;151;60	5					1			0	33.857	1084.7	165.02	1133.3	626.5	1260	824.03	749.89	659.8	602.96	620.59	1084.7	165.02	1133.3	626.5	1260	824.03	749.89	659.8	602.96
F5H858;F6TH74;C9J572;O75167-5;O75167-2;O75167;O75167-4	F5H858;F6TH74;C9J572;O75167-5;O75167-2;O75167;O75167-4	1;1;1;1;1;1;1	1;1;1;1;1;1;1	1;1;1;1;1;1;1	Phosphatase and actin regulator;Phosphatase and actin regulator 2	PHACTR2	tr|F5H858|F5H858_HUMAN Phosphatase and actin regulator 2 (Fragment) OS=Homo sapiens GN=PHACTR2 PE=4 SV=1;tr|F6TH74|F6TH74_HUMAN Phosphatase and actin regulator 2 (Fragment) OS=Homo sapiens GN=PHACTR2 PE=4 SV=1;tr|C9J572|C9J572_HUMAN Phosphatase and actin r	7	1	1	1	1	1	1	9	9	9	17.546	166	166;178;178;554;565;634;645	5					2			0	4.8603	1186.1	1704.2	873.15	2362.4	1055.3	1296	624.95	1113.4	590.4	1333.2	1186.1	1704.2	873.15	2362.4	1055.3	1296	624.95	1113.4	590.4
H7C1U8;C9J574;Q9BUR5-2;Q9BUR5;G3V1B6	H7C1U8;C9J574;Q9BUR5-2;Q9BUR5	5;5;5;5;2	5;5;5;5;2	5;5;5;5;2	Apolipoprotein O	APOO	tr|H7C1U8|H7C1U8_HUMAN Apolipoprotein O (Fragment) OS=Homo sapiens GN=APOO PE=4 SV=1;tr|C9J574|C9J574_HUMAN Apolipoprotein O OS=Homo sapiens GN=APOO PE=4 SV=1;sp|Q9BUR5-2|APOO_HUMAN Isoform 2 of Apolipoprotein O OS=Homo sapiens GN=APOO;sp|Q9BUR5|APOO_HUMAN	5	5	5	5	5	5	5	29.8	29.8	29.8	20.08	178	178;179;180;198;114	3.92		3	2	2	5	1		0	12.279	28535	5324.1	30516	9915.7	39850	7544.6	27054	9776.1	23392	12268	28535	5324.1	30516	9915.7	39850	7544.6	27054	9776.1	23392
C9J6F3;C9J5C3;Q9BUL8;H7C5M9;C9JSA3;C9JND6;C9J363;C9J932;F8WDF3	C9J6F3;C9J5C3;Q9BUL8;H7C5M9;C9JSA3;C9JND6;C9J363	7;7;7;6;6;6;4;3;1	7;7;7;6;6;6;4;3;1	7;7;7;6;6;6;4;3;1	Programmed cell death protein 10	PDCD10	tr|C9J6F3|C9J6F3_HUMAN Programmed cell death protein 10 OS=Homo sapiens GN=PDCD10 PE=4 SV=1;tr|C9J5C3|C9J5C3_HUMAN Programmed cell death protein 10 (Fragment) OS=Homo sapiens GN=PDCD10 PE=4 SV=1;sp|Q9BUL8|PDC10_HUMAN Programmed cell death protein 10 OS=Hom	9	7	7	7	7	7	7	37.1	37.1	37.1	21.807	186	186;202;212;122;134;146;149;79;59	3.21	7		6	6	2	3		0	34.227	31152	15866	28261	29848	38107	21846	23966	23234	20985	26444	31152	15866	28261	29848	38107	21846	23966	23234	20985
C9J5J4;H7C4T7;H0Y322;Q5TKA1-3;Q5TKA1;Q5TKA1-2	C9J5J4;H7C4T7;H0Y322;Q5TKA1-3;Q5TKA1;Q5TKA1-2	1;1;1;1;1;1	1;1;1;1;1;1	1;1;1;1;1;1	Protein lin-9 homolog	LIN9	tr|C9J5J4|C9J5J4_HUMAN Protein lin-9 homolog OS=Homo sapiens GN=LIN9 PE=4 SV=1;tr|H7C4T7|H7C4T7_HUMAN Protein lin-9 homolog (Fragment) OS=Homo sapiens GN=LIN9 PE=4 SV=1;tr|H0Y322|H0Y322_HUMAN Protein lin-9 homolog (Fragment) OS=Homo sapiens GN=LIN9 PE=4 SV	6	1	1	1	1	1	1	3.1	3.1	3.1	55.933	489	489;518;613;507;542;558	4				1				0.0085898	1.3234	1849.5	645.87	1861.1	1132.8	2097.3	705.46	1525.3	1340.1	1488.8	766.91	1849.5	645.87	1861.1	1132.8	2097.3	705.46	1525.3	1340.1	1488.8
C9J5N1;Q9BTE6;Q9BTE6-2;Q9BTE6-3;H7C1K1;H7C1W7;H7C0F3;H7BZ25	C9J5N1;Q9BTE6;Q9BTE6-2;Q9BTE6-3;H7C1K1;H7C1W7	6;6;6;6;3;3;1;1	6;6;6;6;3;3;1;1	6;6;6;6;3;3;1;1	Alanyl-tRNA editing protein Aarsd1	PTGES3L-AARSD1;AARSD1	tr|C9J5N1|C9J5N1_HUMAN Alanyl-tRNA-editing protein Aarsd1 OS=Homo sapiens GN=AARSD1 PE=4 SV=1;sp|Q9BTE6|AASD1_HUMAN Alanyl-tRNA editing protein Aarsd1 OS=Homo sapiens GN=AARSD1 PE=1 SV=2;sp|Q9BTE6-2|AASD1_HUMAN Isoform 2 of Alanyl-tRNA editing protein Aars	8	6	6	6	6	6	6	16.8	16.8	16.8	55.065	495	495;412;525;586;251;265;129;190	2.93	6	2	2			3	1	0	43.179	15431	13592	17771	23020	25849	17277	15039	15542	12808	17499	15431	13592	17771	23020	25849	17277	15039	15542	12808
H7BXX8;C9J5P2;P11388;P11388-2;P11388-3;P11388-4;H7BXH5	H7BXX8;C9J5P2;P11388;P11388-2;P11388-3;P11388-4;H7BXH5	33;33;33;33;33;33;32	33;33;33;33;33;33;32	22;22;22;22;22;22;21	DNA topoisomerase 2-alpha	TOP2A	tr|H7BXX8|H7BXX8_HUMAN DNA topoisomerase 2 OS=Homo sapiens GN=TOP2A PE=3 SV=1;tr|C9J5P2|C9J5P2_HUMAN DNA topoisomerase 2 OS=Homo sapiens GN=TOP2A PE=3 SV=1;sp|P11388|TOP2A_HUMAN DNA topoisomerase 2-alpha OS=Homo sapiens GN=TOP2A PE=1 SV=3;sp|P11388-2|TOP2A	7	33	33	22	33	33	22	22.4	22.4	16.2	177.14	1554	1554;1568;1531;1557;1567;1612;1611	4.49	4	8	12	15	16	24	6	0	124.35	185690	43144	174150	83674	310170	72299	173480	86369	154400	88588	185690	43144	174150	83674	310170	72299	173480	86369	154400
[truncated: 5,270 more rows]
[truncated: 57 more columns]
