# Supplementary material for: Purification and quantitative proteomic analysis of cell bodies and protrusions
Source: STAR Protoc. 2021 Apr 10;2(2):100462. doi: 10.1016/j.xpro.2021.100462 (PMC8065254; doi:10.1016/j.xpro.2021.100462)
Supplement: Table S2. Matrix containing the list of terms from categorical values included in GOBP annotations that are significantly biased towards high or low values in the expression columns, related to quantification and statistical analysis step 2i [file mmc2.zip]

Archive with 1 entries (1 files):
- xpro_100462_mmc2.xlsm
