# Supplementary material for: Purification and quantitative proteomic analysis of cell bodies and protrusions
Source: STAR Protoc. 2021 Apr 10;2(2):100462. doi: 10.1016/j.xpro.2021.100462 (PMC8065254; doi:10.1016/j.xpro.2021.100462)
Supplement: Table S2. Matrix containing the list of terms from categorical values included in GOBP annotations that are significantly biased towards high or low values in the expression columns, related to quantification and statistical analysis step 2i [file mmc2.zip › xpro_100462_mmc2.xlsm]

## Sheet: TableS2 (1)
Table S2. GOBP annotations, related to Step 48g
Column	Type	Name	Size	Score	P value	Benj. Hoch. FDR	Mean	Median
480 min Prot_x-y_480 min Body	GOBP name	RNA processing	511	-0.371638	1.22e-43	1.03e-39	-0.277445	-0.287486
480 min Prot_x-y_480 min Body	GOBP name	nucleic acid metabolic process	1463	-0.230712	4.3e-39	1.81e-35	-0.177283	-0.132623
480 min Prot_x-y_480 min Body	GOBP name	RNA metabolic process	1248	-0.234241	2.39e-36	6.72e-33	-0.184476	-0.148943
480 min Prot_x-y_480 min Body	GOBP name	mRNA processing	310	-0.396671	7.24e-32	1.53e-28	-0.295794	-0.323134
480 min Prot_x-y_480 min Body	GOBP name	RNA splicing	259	-0.416345	9.73e-30	1.64e-26	-0.316666	-0.342141
480 min Prot_x-y_480 min Body	GOBP name	nucleobase-containing compound metabolic process	1657	-0.191216	2.21e-29	3.1e-26	-0.152743	-0.0929794
480 min Prot_x-y_480 min Body	GOBP name	chromosome organization	344	-0.338411	6.78e-26	8.16e-23	-0.299052	-0.316818
480 min Prot_x-y_480 min Body	GOBP name	RNA splicing, via transesterification reactions	185	-0.454221	7.2e-26	7.59e-23	-0.339353	-0.356129
480 min Prot_x-y_480 min Body	GOBP name	nuclear mRNA splicing, via spliceosome	180	-0.458825	1.02e-25	9.56e-23	-0.341147	-0.361576
480 min Prot_x-y_480 min Body	GOBP name	RNA splicing, via transesterification reactions with bulged adenosine as nucleophile	180	-0.458825	1.02e-25	8.61e-23	-0.341147	-0.361576
480 min Prot_x-y_480 min Body	GOBP name	actin filament-based process	218	0.409149	1.16e-24	8.91e-22	0.193682	0.206495
480 min Prot_x-y_480 min Body	GOBP name	signal transduction	1286	0.184228	1.43e-23	1e-20	0.0323239	0.0776744
480 min Prot_x-y_480 min Body	GOBP name	cellular nitrogen compound metabolic process	1862	-0.162532	5.97e-23	3.87e-20	-0.13384	-0.0715714
480 min Prot_x-y_480 min Body	GOBP name	regulation of signaling	795	0.218083	7.21e-23	4.34e-20	0.0615835	0.102534
480 min Prot_x-y_480 min Body	GOBP name	nitrogen compound metabolic process	1902	-0.159076	2.93e-22	1.64e-19	-0.13144	-0.0678701
480 min Prot_x-y_480 min Body	GOBP name	actin cytoskeleton organization	197	0.401627	9.21e-22	4.85e-19	0.183245	0.204951
240 min Prot_x-y_240 min Body	GOBP name	mRNA catabolic process	166	0.43343	1.67e-21	1.41e-17	0.221228	0.284449
480 min Prot_x-y_480 min Body	GOBP name	regulation of signal transduction	690	0.222646	2.85e-21	1.41e-18	0.0676792	0.0996294
240 min Prot_x-y_240 min Body	GOBP name	nuclear-transcribed mRNA catabolic process, nonsense-mediated decay	107	0.533732	2.86e-21	1.21e-17	0.282971	0.323887
240 min Prot_x-y_240 min Body	GOBP name	nuclear-transcribed mRNA catabolic process	160	0.433935	7.53e-21	2.12e-17	0.2225	0.278165
480 min Prot_x-y_480 min Body	GOBP name	cell surface receptor linked signaling pathway	687	0.213405	1.32e-19	6.2e-17	0.0648274	0.105131
240 min Prot_x-y_240 min Body	GOBP name	RNA catabolic process	177	0.39839	1.72e-19	3.63e-16	0.194915	0.270588
480 min Prot_x-y_480 min Body	GOBP name	response to stimulus	2123	0.143008	4.43e-19	1.97e-16	-0.00159303	0.0514193
480 min Prot_x-y_480 min Body	GOBP name	chromatin organization	256	-0.329531	4.87e-19	2.05e-16	-0.30877	-0.322158
480 min Prot_x-y_480 min Body	GOBP name	regulation of response to stimulus	934	0.181919	1.82e-18	7.3e-16	0.036965	0.0823879
480 min Prot_x-y_480 min Body	GOBP name	locomotion	381	0.26729	2.9e-18	1.11e-15	0.0965034	0.13135
480 min Prot_x-y_480 min Body	GOBP name	cellular metabolic process	3179	-0.137797	3.15e-18	1.15e-15	-0.0950564	-0.0395994
480 min Prot_x-y_480 min Body	GOBP name	cellular component movement	373	0.267198	6.29e-18	2.21e-15	0.0937124	0.147964
480 min Prot_x-y_480 min Body	GOBP name	regulation of catalytic activity	734	0.195908	1.2e-17	4.04e-15	0.0603695	0.0938501
480 min Prot_x-y_480 min Body	GOBP name	regulation of cellular component organization	715	0.197712	1.38e-17	4.49e-15	0.0468991	0.106189
480 min Prot_x-y_480 min Body	GOBP name	cellular macromolecule metabolic process	2481	-0.133026	2.22e-17	6.94e-15	-0.107768	-0.0505962
480 min Prot_x-y_480 min Body	GOBP name	intracellular signal transduction	622	0.20703	3.82e-17	1.15e-14	0.0476455	0.106086
480 min Prot_x-y_480 min Body	GOBP name	transcription, DNA-dependent	611	-0.208412	4.14e-17	1.2e-14	-0.191898	-0.162589
480 min Prot_x-y_480 min Body	GOBP name	regulation of cytoskeleton organization	194	0.352483	6.79e-17	1.91e-14	0.151148	0.181252
480 min Prot_x-y_480 min Body	GOBP name	cellular response to stimulus	1738	0.136869	3.3e-16	8.97e-14	-0.000553497	0.0559855
480 min Prot_x-y_480 min Body	GOBP name	regulation of molecular function	876	0.173003	4.41e-16	1.16e-13	0.0457048	0.0833802
480 min Prot_x-y_480 min Body	GOBP name	metabolic process	3410	-0.129925	7.55e-16	1.93e-13	-0.0895302	-0.0320086
480 min Prot_x-y_480 min Body	GOBP name	primary metabolic process	3046	-0.126481	8.55e-16	2.12e-13	-0.0948974	-0.0352488
480 min Prot_x-y_480 min Body	GOBP name	regulation of cell communication	632	0.19639	8.89e-16	2.14e-13	0.0558832	0.100193
240 min Prot_x-y_240 min Body	GOBP name	regulation of signaling	794	0.177627	1.11e-15	1.87e-12	0.0482606	0.0943036
240 min Prot_x-y_240 min Body	GOBP name	actin filament-based process	218	0.317165	1.91e-15	2.69e-12	0.149133	0.199061
240 min Prot_x-y_240 min Body	GOBP name	regulation of signal transduction	689	0.186957	1.93e-15	2.33e-12	0.0580289	0.101025
480 min Prot_x-y_480 min Body	GOBP name	macromolecule metabolic process	2576	-0.124005	2.24e-15	5.25e-13	-0.102862	-0.0431943
480 min Prot_x-y_480 min Body	GOBP name	regulation of actin filament-based process	128	0.407953	2.8e-15	6.39e-13	0.184077	0.204187
480 min Prot_x-y_480 min Body	GOBP name	regulation of actin cytoskeleton organization	125	0.41162	3.31e-15	7.34e-13	0.186391	0.209509
480 min Prot_x-y_480 min Body	GOBP name	regulation of protein metabolic process	752	0.177003	5.86e-15	1.27e-12	0.0464457	0.0870285
480 min Prot_x-y_480 min Body	GOBP name	chemotaxis	203	0.321806	6.6e-15	1.39e-12	0.138742	0.141641
480 min Prot_x-y_480 min Body	GOBP name	taxis	203	0.321806	6.6e-15	1.36e-12	0.138742	0.141641
240 min Prot_x-y_240 min Body	GOBP name	regulation of cytoskeleton organization	194	0.328581	7.01e-15	7.39e-12	0.16719	0.18205
480 min Prot_x-y_480 min Body	GOBP name	chromatin modification	208	-0.31686	8.33e-15	1.67e-12	-0.284022	-0.287549
480 min Prot_x-y_480 min Body	GOBP name	cytoskeleton organization	358	0.242302	1.65e-14	3.23e-12	0.0769703	0.128973
240 min Prot_x-y_240 min Body	GOBP name	actin cytoskeleton organization	197	0.321229	1.77e-14	1.65e-11	0.152399	0.187771
240 min Prot_x-y_240 min Body	GOBP name	protein targeting to membrane	126	0.397932	2.07e-14	1.74e-11	0.199831	0.291615
480 min Prot_x-y_480 min Body	GOBP name	transmembrane receptor protein tyrosine kinase signaling pathway	269	0.275654	2.26e-14	4.33e-12	0.110182	0.127554
480 min Prot_x-y_480 min Body	GOBP name	mRNA metabolic process	454	-0.215214	2.85e-14	5.34e-12	-0.181281	-0.131873
480 min Prot_x-y_480 min Body	GOBP name	immune system process	612	0.18778	3.41e-14	6.25e-12	0.0482494	0.0820918
240 min Prot_x-y_240 min Body	GOBP name	regulation of response to stimulus	934	0.156899	3.97e-14	3.04e-11	0.0362052	0.0794535
240 min Prot_x-y_240 min Body	GOBP name	establishment of protein localization in endoplasmic reticulum	104	0.431106	4.65e-14	3.27e-11	0.22667	0.322949
240 min Prot_x-y_240 min Body	GOBP name	protein targeting to ER	104	0.431106	4.65e-14	3.02e-11	0.22667	0.322949
240 min Prot_x-y_240 min Body	GOBP name	SRP-dependent cotranslational protein targeting to membrane	102	0.434557	5.08e-14	3.06e-11	0.228219	0.322949
240 min Prot_x-y_240 min Body	GOBP name	regulation of cellular component organization	716	0.173747	6.09e-14	3.42e-11	0.0466884	0.102348
240 min Prot_x-y_240 min Body	GOBP name	signal transduction	1290	0.137612	7.3e-14	3.85e-11	0.0176522	0.0790839
120 min Prot_x-y_120 min Body	GOBP name	actin filament-based process	217	0.298525	8.44e-14	7.12e-10	0.230445	0.228625
480 min Prot_x-y_480 min Body	GOBP name	regulation of biological process	2998	0.11669	1.03e-13	1.85e-11	-0.0260243	0.0386758
480 min Prot_x-y_480 min Body	GOBP name	enzyme linked receptor protein signaling pathway	329	0.244089	1.06e-13	1.86e-11	0.0904858	0.123344
480 min Prot_x-y_480 min Body	GOBP name	macromolecule biosynthetic process	994	-0.149424	1.58e-13	2.72e-11	-0.142739	-0.0869822
480 min Prot_x-y_480 min Body	GOBP name	regulation of cellular protein metabolic process	710	0.171026	1.81e-13	3.05e-11	0.0423022	0.0848989
240 min Prot_x-y_240 min Body	GOBP name	mitochondrial translational initiation	75	-0.491771	2.39e-13	1.18e-10	-0.342025	-0.331495
480 min Prot_x-y_480 min Body	GOBP name	cell projection organization	212	0.295842	2.59e-13	4.28e-11	0.124293	0.145205
480 min Prot_x-y_480 min Body	GOBP name	regulation of cellular process	2836	0.114259	2.65e-13	4.29e-11	-0.0262307	0.0410361
240 min Prot_x-y_240 min Body	GOBP name	locomotion	379	0.224232	3.02e-13	1.41e-10	0.0769078	0.137434
240 min Prot_x-y_240 min Body	GOBP name	mitochondrial translational termination	76	-0.486422	3.03e-13	1.35e-10	-0.339541	-0.330209
480 min Prot_x-y_480 min Body	GOBP name	actin filament organization	88	0.452349	3.11e-13	4.94e-11	0.224904	0.227355
480 min Prot_x-y_480 min Body	GOBP name	cellular macromolecule biosynthetic process	979	-0.148419	3.16e-13	4.94e-11	-0.142731	-0.0876503
240 min Prot_x-y_240 min Body	GOBP name	cotranslational protein targeting to membrane	104	0.415998	3.41e-13	1.44e-10	0.217349	0.31891
480 min Prot_x-y_480 min Body	GOBP name	mitochondrial translational initiation	75	-0.487588	3.79e-13	5.81e-11	-0.333725	-0.294427
240 min Prot_x-y_240 min Body	GOBP name	cellular component movement	370	0.225745	3.83e-13	1.54e-10	0.0778762	0.138201
480 min Prot_x-y_480 min Body	GOBP name	biological regulation	3124	0.113968	5.08e-13	7.65e-11	-0.0280758	0.0364656
480 min Prot_x-y_480 min Body	GOBP name	regulation of cellular component biogenesis	216	0.289338	5.29e-13	7.82e-11	0.112385	0.171081
480 min Prot_x-y_480 min Body	GOBP name	mitochondrial translational termination	76	-0.481098	5.47e-13	7.95e-11	-0.329259	-0.293465
480 min Prot_x-y_480 min Body	GOBP name	positive regulation of catalytic activity	480	0.199027	5.48e-13	7.83e-11	0.0597902	0.0951891
480 min Prot_x-y_480 min Body	GOBP name	regulation of protein polymerization	76	0.478862	6.99e-13	9.82e-11	0.252217	0.222627
480 min Prot_x-y_480 min Body	GOBP name	rRNA metabolic process	121	-0.378182	1.04e-12	1.44e-10	-0.316647	-0.348343
30 min Prot_x-y_30 min Body	GOBP name	establishment of localization	1364	-0.12873	1.05e-12	8.82e-09	-0.0945568	-0.0895576
240 min Prot_x-y_240 min Body	GOBP name	regulation of cellular protein metabolic process	710	0.164908	1.26e-12	4.82e-10	0.0473335	0.0924449
120 min Prot_x-y_120 min Body	GOBP name	mitochondrial translational initiation	75	-0.475661	1.39e-12	5.86e-09	-0.44434	-0.462682
240 min Prot_x-y_240 min Body	GOBP name	chemotaxis	202	0.292865	1.5e-12	5.5e-10	0.129767	0.174168
240 min Prot_x-y_240 min Body	GOBP name	taxis	202	0.292865	1.5e-12	5.27e-10	0.129767	0.174168
240 min Prot_x-y_240 min Body	GOBP name	chromosome organization	346	-0.226703	1.57e-12	5.29e-10	-0.206946	-0.168021
240 min Prot_x-y_240 min Body	GOBP name	mitochondrial translational elongation	77	-0.468306	1.59e-12	5.14e-10	-0.329122	-0.328923
240 min Prot_x-y_240 min Body	GOBP name	viral transcription	108	0.396441	1.61e-12	5.03e-10	0.203084	0.309871
480 min Prot_x-y_480 min Body	GOBP name	mitochondrial translational elongation	77	-0.467949	1.65e-12	2.24e-10	-0.32245	-0.292502
240 min Prot_x-y_240 min Body	GOBP name	cell surface receptor linked signaling pathway	687	0.166077	1.8e-12	5.41e-10	0.0463444	0.096396
120 min Prot_x-y_120 min Body	GOBP name	mitochondrial translational termination	76	-0.470113	1.81e-12	5.09e-09	-0.44092	-0.455233
120 min Prot_x-y_120 min Body	GOBP name	mRNA catabolic process	166	0.320758	1.82e-12	3.83e-09	0.227398	0.30898
480 min Prot_x-y_480 min Body	GOBP name	axon guidance	155	0.331264	1.91e-12	2.56e-10	0.144628	0.162028
30 min Prot_x-y_30 min Body	GOBP name	transmembrane transport	192	-0.298628	1.94e-12	8.19e-09	-0.330048	-0.331016
480 min Prot_x-y_480 min Body	GOBP name	ncRNA processing	179	-0.307165	2.56e-12	3.37e-10	-0.258739	-0.227919
120 min Prot_x-y_120 min Body	GOBP name	nuclear-transcribed mRNA catabolic process	160	0.323878	2.74e-12	4.62e-09	0.230781	0.30898
240 min Prot_x-y_240 min Body	GOBP name	viral infectious cycle	133	0.354215	2.78e-12	8.09e-10	0.16329	0.249364
240 min Prot_x-y_240 min Body	GOBP name	regulation of protein metabolic process	752	0.158334	2.88e-12	8.09e-10	0.044247	0.0878158
480 min Prot_x-y_480 min Body	GOBP name	rRNA processing	119	-0.37357	2.94e-12	3.81e-10	-0.31445	-0.348343
240 min Prot_x-y_240 min Body	GOBP name	RNA processing	511	-0.186194	3.91e-12	1.06e-09	-0.166585	-0.146607
240 min Prot_x-y_240 min Body	GOBP name	actin filament organization	88	0.429955	4.24e-12	1.12e-09	0.242477	0.240033
30 min Prot_x-y_30 min Body	GOBP name	transport	1310	-0.126468	5.04e-12	1.42e-08	-0.0928985	-0.0909781
480 min Prot_x-y_480 min Body	GOBP name	biological adhesion	209	0.277896	8.88e-12	1.13e-09	0.103501	0.151374
120 min Prot_x-y_120 min Body	GOBP name	RNA catabolic process	177	0.300404	9.85e-12	1.38e-08	0.209566	0.28298
480 min Prot_x-y_480 min Body	GOBP name	positive regulation of molecular function	570	0.173811	1.03e-11	1.3e-09	0.0450709	0.0847235
120 min Prot_x-y_120 min Body	GOBP name	actin cytoskeleton organization	196	0.285497	1.07e-11	1.29e-08	0.206571	0.216978
480 min Prot_x-y_480 min Body	GOBP name	RNA biosynthetic process	785	-0.151261	1.1e-11	1.37e-09	-0.152761	-0.0876503
60 min Prot_x-y_60 min Body	GOBP name	transmembrane transport	193	-0.286978	1.18e-11	9.99e-08	-0.339274	-0.329625
480 min Prot_x-y_480 min Body	GOBP name	response to external stimulus	421	0.19823	1.31e-11	1.6e-09	0.0627633	0.0920277
120 min Prot_x-y_120 min Body	GOBP name	nuclear-transcribed mRNA catabolic process, nonsense-mediated decay	107	0.381481	1.32e-11	1.39e-08	0.277448	0.345246
480 min Prot_x-y_480 min Body	GOBP name	regulation of actin filament length	75	0.454181	1.33e-11	1.6e-09	0.224632	0.215751
480 min Prot_x-y_480 min Body	GOBP name	regulation of actin polymerization or depolymerization	75	0.454181	1.33e-11	1.58e-09	0.224632	0.215751
480 min Prot_x-y_480 min Body	GOBP name	cell adhesion	208	0.275763	1.42e-11	1.66e-09	0.102596	0.150549
480 min Prot_x-y_480 min Body	GOBP name	regulation of actin filament polymerization	64	0.48995	1.49e-11	1.73e-09	0.25511	0.217109
240 min Prot_x-y_240 min Body	GOBP name	regulation of cellular process	2841	0.105287	1.62e-11	4.14e-09	-0.0199752	0.0392222
480 min Prot_x-y_480 min Body	GOBP name	nucleobase-containing compound transport	131	-0.343057	1.84e-11	2.1e-09	-0.269929	-0.298076
480 min Prot_x-y_480 min Body	GOBP name	cell motility	245	0.253488	1.87e-11	2.1e-09	0.0857506	0.140313
480 min Prot_x-y_480 min Body	GOBP name	regulation of cell projection organization	145	0.326058	1.96e-11	2.17e-09	0.138416	0.17757
240 min Prot_x-y_240 min Body	GOBP name	regulation of biological process	3001	0.105267	1.97e-11	4.88e-09	-0.0210168	0.0366931
120 min Prot_x-y_120 min Body	GOBP name	mitochondrial translational elongation	77	-0.444315	2.02e-11	1.89e-08	-0.417581	-0.447783
480 min Prot_x-y_480 min Body	GOBP name	negative regulation of nitrogen compound metabolic process	366	-0.209273	2.12e-11	2.32e-09	-0.201301	-0.199766
120 min Prot_x-y_120 min Body	GOBP name	regulation of cellular component organization	714	0.154411	2.7e-11	2.27e-08	0.0834407	0.0992727
480 min Prot_x-y_480 min Body	GOBP name	cell migration	226	0.261032	2.85e-11	3.08e-09	0.0933613	0.140977
240 min Prot_x-y_240 min Body	GOBP name	regulation of catalytic activity	734	0.152343	2.91e-11	7.01e-09	0.0387926	0.0817175
240 min Prot_x-y_240 min Body	GOBP name	biological adhesion	210	0.270104	2.98e-11	6.98e-09	0.120413	0.185853
480 min Prot_x-y_480 min Body	GOBP name	DNA metabolic process	359	-0.209206	3.23e-11	3.44e-09	-0.202264	-0.188102
240 min Prot_x-y_240 min Body	GOBP name	cell adhesion	209	0.270246	3.23e-11	7.36e-09	0.120489	0.186383
480 min Prot_x-y_480 min Body	GOBP name	negative regulation of gene expression, epigenetic	52	-0.53168	3.88e-11	4.09e-09	-0.433573	-0.443282
480 min Prot_x-y_480 min Body	GOBP name	chromatin remodeling	69	-0.462219	3.91e-11	4.07e-09	-0.414951	-0.451549
480 min Prot_x-y_480 min Body	GOBP name	negative regulation of nucleobase-containing compound metabolic process	362	-0.207247	4.13e-11	4.25e-09	-0.200927	-0.197388
60 min Prot_x-y_60 min Body	GOBP name	mitochondrial translational initiation	75	-0.4427	4.27e-11	1.8e-07	-0.434651	-0.509889
480 min Prot_x-y_480 min Body	GOBP name	regulation of anatomical structure size	106	0.373203	4.41e-11	4.48e-09	0.17744	0.180405
480 min Prot_x-y_480 min Body	GOBP name	multicellular organismal process	764	0.148005	4.98e-11	5e-09	0.0198265	0.0733247
30 min Prot_x-y_30 min Body	GOBP name	intracellular transport	746	-0.148626	6.61e-11	1.39e-07	-0.122679	-0.123002
480 min Prot_x-y_480 min Body	GOBP name	vesicle-mediated transport	514	0.174692	6.63e-11	6.57e-09	0.0527498	0.0753808
60 min Prot_x-y_60 min Body	GOBP name	mitochondrial translational termination	76	-0.432462	8.93e-11	2.51e-07	-0.426471	-0.508726
480 min Prot_x-y_480 min Body	GOBP name	mRNA transport	104	-0.370398	9.21e-11	9.02e-09	-0.284098	-0.317436
240 min Prot_x-y_240 min Body	GOBP name	cytoskeleton organization	357	0.204679	9.46e-11	2.1e-08	0.0628962	0.138134
480 min Prot_x-y_480 min Body	GOBP name	regulation of multicellular organismal process	627	0.158652	9.56e-11	9.27e-09	0.0335304	0.0853949
480 min Prot_x-y_480 min Body	GOBP name	regulation of cellular component movement	204	0.266474	9.97e-11	9.55e-09	0.107251	0.132872
480 min Prot_x-y_480 min Body	GOBP name	regulation of RNA metabolic process	990	-0.130773	1.13e-10	1.07e-08	-0.140329	-0.0811806
240 min Prot_x-y_240 min Body	GOBP name	regulation of cell communication	632	0.15744	1.14e-10	2.47e-08	0.0395155	0.0943036
120 min Prot_x-y_120 min Body	GOBP name	regulation of cytoskeleton organization	194	0.271915	1.18e-10	9.05e-08	0.222422	0.226897
480 min Prot_x-y_480 min Body	GOBP name	protein sumoylation	57	-0.494337	1.28e-10	1.2e-08	-0.404599	-0.402825
480 min Prot_x-y_480 min Body	GOBP name	response to chemical stimulus	1094	0.125317	1.36e-10	1.26e-08	0.00908381	0.0613284
480 min Prot_x-y_480 min Body	GOBP name	regulation of locomotion	214	0.258487	1.37e-10	1.25e-08	0.105254	0.120074
120 min Prot_x-y_120 min Body	GOBP name	chromosome organization	344	-0.206381	1.39e-10	9.75e-08	-0.226786	-0.203617
480 min Prot_x-y_480 min Body	GOBP name	regulation of cell motility	194	0.270759	1.41e-10	1.28e-08	0.113066	0.134643
240 min Prot_x-y_240 min Body	GOBP name	regulation of actin filament-based process	128	0.330548	1.55e-10	3.26e-08	0.171808	0.184909
480 min Prot_x-y_480 min Body	GOBP name	small GTPase mediated signal transduction	313	0.214597	1.72e-10	1.54e-08	0.059632	0.113486
240 min Prot_x-y_240 min Body	GOBP name	electron transport chain	85	-0.402664	1.78e-10	3.66e-08	-0.350011	-0.402065
240 min Prot_x-y_240 min Body	GOBP name	respiratory electron transport chain	85	-0.402664	1.78e-10	3.57e-08	-0.350011	-0.402065
480 min Prot_x-y_480 min Body	GOBP name	mitochondrial translation	86	-0.400111	1.82e-10	1.62e-08	-0.28383	-0.286229
480 min Prot_x-y_480 min Body	GOBP name	regulation of cellular component size	95	0.380697	1.89e-10	1.66e-08	0.183169	0.180985
480 min Prot_x-y_480 min Body	GOBP name	negative regulation of signaling	296	0.219808	1.89e-10	1.65e-08	0.0669817	0.118715
480 min Prot_x-y_480 min Body	GOBP name	regulation of biological quality	885	0.134562	2.19e-10	1.89e-08	0.0186143	0.0640573
480 min Prot_x-y_480 min Body	GOBP name	RNA export from nucleus	70	-0.440531	2.26e-10	1.93e-08	-0.329421	-0.372961
240 min Prot_x-y_240 min Body	GOBP name	macromolecule catabolic process	477	0.175502	2.26e-10	4.44e-08	0.0562793	0.0962558
240 min Prot_x-y_240 min Body	GOBP name	regulation of actin cytoskeleton organization	125	0.330554	2.5e-10	4.79e-08	0.171802	0.183436
120 min Prot_x-y_120 min Body	GOBP name	regulation of signaling	795	0.140124	2.53e-10	1.64e-07	0.0689828	0.111674
120 min Prot_x-y_120 min Body	GOBP name	regulation of signal transduction	690	0.148738	2.54e-10	1.53e-07	0.0784786	0.120155
240 min Prot_x-y_240 min Body	GOBP name	response to stimulus	2124	0.101293	2.57e-10	4.82e-08	-0.00973951	0.0452404
60 min Prot_x-y_60 min Body	GOBP name	glycosylation	89	-0.390148	2.57e-10	5.42e-07	-0.466542	-0.506569
60 min Prot_x-y_60 min Body	GOBP name	macromolecule glycosylation	89	-0.390148	2.57e-10	4.34e-07	-0.466542	-0.506569
60 min Prot_x-y_60 min Body	GOBP name	protein glycosylation	89	-0.390148	2.57e-10	3.62e-07	-0.466542	-0.506569
60 min Prot_x-y_60 min Body	GOBP name	electron transport chain	85	-0.398811	2.64e-10	3.18e-07	-0.512416	-0.651374
60 min Prot_x-y_60 min Body	GOBP name	respiratory electron transport chain	85	-0.398811	2.64e-10	2.79e-07	-0.512416	-0.651374
480 min Prot_x-y_480 min Body	GOBP name	positive regulation of cell communication	349	0.201733	2.7e-10	2.27e-08	0.0743541	0.0960245
480 min Prot_x-y_480 min Body	GOBP name	positive regulation of signaling	347	0.20226	2.71e-10	2.26e-08	0.0757828	0.0950689
480 min Prot_x-y_480 min Body	GOBP name	chromatin assembly or disassembly	33	-0.636397	2.75e-10	2.27e-08	-0.612725	-0.590819
480 min Prot_x-y_480 min Body	GOBP name	mRNA export from nucleus	61	-0.467921	3.1e-10	2.53e-08	-0.350483	-0.402825
480 min Prot_x-y_480 min Body	GOBP name	transcription termination, DNA-dependent	65	-0.452139	3.48e-10	2.82e-08	-0.335764	-0.324738
60 min Prot_x-y_60 min Body	GOBP name	mitochondrial translational elongation	77	-0.415856	3.49e-10	3.27e-07	-0.40731	-0.507564
480 min Prot_x-y_480 min Body	GOBP name	regulation of hydrolase activity	372	0.194387	3.65e-10	2.93e-08	0.0736041	0.105293
120 min Prot_x-y_120 min Body	GOBP name	mitochondrial translation	86	-0.393264	3.7e-10	2.08e-07	-0.376867	-0.428392
240 min Prot_x-y_240 min Body	GOBP name	immune system process	610	0.15535	3.77e-10	6.9e-08	0.0427385	0.0866857
480 min Prot_x-y_480 min Body	GOBP name	positive regulation of response to stimulus	475	0.173601	3.81e-10	3.03e-08	0.0466389	0.0846901
240 min Prot_x-y_240 min Body	GOBP name	biological regulation	3127	0.0987699	3.88e-10	6.96e-08	-0.0247176	0.0342431
240 min Prot_x-y_240 min Body	GOBP name	cellular macromolecule catabolic process	430	0.181537	3.9e-10	6.85e-08	0.060906	0.102295
120 min Prot_x-y_120 min Body	GOBP name	regulation of cellular protein metabolic process	707	0.145305	4.29e-10	2.26e-07	0.0819052	0.0987134
480 min Prot_x-y_480 min Body	GOBP name	biosynthetic process	1513	-0.108717	4.7e-10	3.71e-08	-0.108919	-0.0618486
480 min Prot_x-y_480 min Body	GOBP name	regulation of protein complex assembly	134	0.314421	4.79e-10	3.74e-08	0.135378	0.179671
240 min Prot_x-y_240 min Body	GOBP name	regulation of molecular function	874	0.132164	5.55e-10	9.56e-08	0.0220586	0.0721335
480 min Prot_x-y_480 min Body	GOBP name	negative regulation of RNA metabolic process	333	-0.202464	5.62e-10	4.35e-08	-0.200179	-0.194107
480 min Prot_x-y_480 min Body	GOBP name	negative regulation of signal transduction	289	0.216331	5.69e-10	4.36e-08	0.0656115	0.116381
240 min Prot_x-y_240 min Body	GOBP name	mitochondrial translation	86	-0.388794	5.83e-10	9.82e-08	-0.283911	-0.312969
480 min Prot_x-y_480 min Body	GOBP name	negative regulation of cell communication	298	0.212652	6.33e-10	4.81e-08	0.0636632	0.114177
480 min Prot_x-y_480 min Body	GOBP name	positive regulation of signal transduction	327	0.203396	6.55e-10	4.93e-08	0.0758584	0.0950689
60 min Prot_x-y_60 min Body	GOBP name	actin filament-based process	219	0.245539	7e-10	5.9e-07	0.25788	0.19838
240 min Prot_x-y_240 min Body	GOBP name	chromatin organization	258	-0.226729	7.43e-10	1.23e-07	-0.219283	-0.17066
480 min Prot_x-y_480 min Body	GOBP name	system process	269	0.221492	8.53e-10	6.36e-08	0.0808777	0.11631
480 min Prot_x-y_480 min Body	GOBP name	establishment of RNA localization	122	-0.324027	8.85e-10	6.54e-08	-0.25136	-0.274082
480 min Prot_x-y_480 min Body	GOBP name	nucleic acid transport	122	-0.324027	8.85e-10	6.49e-08	-0.25136	-0.274082
480 min Prot_x-y_480 min Body	GOBP name	RNA transport	122	-0.324027	8.85e-10	6.43e-08	-0.25136	-0.274082
480 min Prot_x-y_480 min Body	GOBP name	regulation of cell migration	181	0.267132	9.34e-10	6.73e-08	0.112236	0.132186
480 min Prot_x-y_480 min Body	GOBP name	regulation of intracellular protein kinase cascade	268	0.219762	1.23e-09	8.79e-08	0.0766458	0.100003
480 min Prot_x-y_480 min Body	GOBP name	nucleosome organization	59	-0.458906	1.27e-09	8.96e-08	-0.470434	-0.51034
480 min Prot_x-y_480 min Body	GOBP name	regulation of cell morphogenesis	151	0.288957	1.33e-09	9.33e-08	0.104953	0.169782
480 min Prot_x-y_480 min Body	GOBP name	protein-DNA complex subunit organization	62	-0.446481	1.41e-09	9.84e-08	-0.460049	-0.491489
480 min Prot_x-y_480 min Body	GOBP name	negative regulation of response to stimulus	346	0.194092	1.43e-09	9.91e-08	0.0494582	0.105481
120 min Prot_x-y_120 min Body	GOBP name	transmembrane transport	193	-0.255815	1.49e-09	7.4e-07	-0.298028	-0.274389
60 min Prot_x-y_60 min Body	GOBP name	regulation of cellular component organization	716	0.13987	1.51e-09	1.16e-06	0.122727	0.0917273
240 min Prot_x-y_240 min Body	GOBP name	response to external stimulus	420	0.177025	1.57e-09	2.54e-07	0.0570686	0.106352
480 min Prot_x-y_480 min Body	GOBP name	transcription from RNA polymerase II promoter	175	-0.267686	1.6e-09	1.1e-07	-0.239497	-0.19651
480 min Prot_x-y_480 min Body	GOBP name	regulation of localization	637	0.146583	1.72e-09	1.17e-07	0.0252681	0.0748892
30 min Prot_x-y_30 min Body	GOBP name	electron transport chain	85	-0.379495	1.83e-09	3.09e-06	-0.432724	-0.569239
30 min Prot_x-y_30 min Body	GOBP name	respiratory electron transport chain	85	-0.379495	1.83e-09	2.58e-06	-0.432724	-0.569239
480 min Prot_x-y_480 min Body	GOBP name	immune response	363	0.188125	2e-09	1.35e-07	0.0517933	0.0851078
120 min Prot_x-y_120 min Body	GOBP name	glycosylation	88	-0.370416	2.38e-09	1.12e-06	-0.422724	-0.413638
120 min Prot_x-y_120 min Body	GOBP name	macromolecule glycosylation	88	-0.370416	2.38e-09	1.06e-06	-0.422724	-0.413638
120 min Prot_x-y_120 min Body	GOBP name	protein glycosylation	88	-0.370416	2.38e-09	1e-06	-0.422724	-0.413638
120 min Prot_x-y_120 min Body	GOBP name	regulation of response to stimulus	933	0.123895	2.4e-09	9.63e-07	0.0516891	0.0948606
480 min Prot_x-y_480 min Body	GOBP name	positive regulation of cell projection organization	88	0.369591	2.58e-09	1.73e-07	0.171161	0.194203
240 min Prot_x-y_240 min Body	GOBP name	axon guidance	154	0.281011	2.62e-09	4.16e-07	0.132251	0.162966
240 min Prot_x-y_240 min Body	GOBP name	regulation of locomotion	215	0.238478	2.92e-09	4.57e-07	0.10677	0.135794
240 min Prot_x-y_240 min Body	GOBP name	cell projection organization	211	0.240195	3.12e-09	4.79e-07	0.0915703	0.145767
240 min Prot_x-y_240 min Body	GOBP name	intracellular signal transduction	624	0.145375	3.23e-09	4.86e-07	0.027711	0.099838
120 min Prot_x-y_120 min Body	GOBP name	regulation of catalytic activity	734	0.135234	3.56e-09	1.36e-06	0.0710766	0.0868111
480 min Prot_x-y_480 min Body	GOBP name	regulation of nucleotide metabolic process	176	0.260905	3.69e-09	2.45e-07	0.105916	0.12705
480 min Prot_x-y_480 min Body	GOBP name	regulation of gene expression, epigenetic	100	-0.342645	4.11e-09	2.71e-07	-0.301625	-0.33084
120 min Prot_x-y_120 min Body	GOBP name	regulation of molecular function	873	0.125291	4.19e-09	1.53e-06	0.0609524	0.0779424
480 min Prot_x-y_480 min Body	GOBP name	defense response	406	0.174844	4.34e-09	2.84e-07	0.040858	0.0818009
120 min Prot_x-y_120 min Body	GOBP name	regulation of protein metabolic process	749	0.133193	4.51e-09	1.58e-06	0.0704024	0.0930228
240 min Prot_x-y_240 min Body	GOBP name	cellular response to stimulus	1740	0.0980998	4.86e-09	7.19e-07	-0.00715015	0.0500345
240 min Prot_x-y_240 min Body	GOBP name	regulation of cellular component biogenesis	216	0.234452	4.96e-09	7.21e-07	0.0949596	0.146027
120 min Prot_x-y_120 min Body	GOBP name	regulation of actin filament-based process	128	0.301949	5.01e-09	1.69e-06	0.249299	0.261245
240 min Prot_x-y_240 min Body	GOBP name	cellular process involved in reproduction	211	0.23666	5.29e-09	7.56e-07	0.0943864	0.180672
480 min Prot_x-y_480 min Body	GOBP name	membrane invagination	188	0.24965	5.69e-09	3.69e-07	0.0979934	0.125837
480 min Prot_x-y_480 min Body	GOBP name	regulation of catabolic process	371	0.180754	5.83e-09	3.75e-07	0.0548375	0.0969238
30 min Prot_x-y_30 min Body	GOBP name	establishment of protein localization	710	-0.135284	5.88e-09	7.08e-06	-0.105916	-0.116784
30 min Prot_x-y_30 min Body	GOBP name	establishment of localization in cell	876	-0.123783	6.23e-09	6.57e-06	-0.0999762	-0.0917311
480 min Prot_x-y_480 min Body	GOBP name	negative regulation of protein metabolic process	231	0.225549	6.24e-09	3.98e-07	0.0813395	0.112339
30 min Prot_x-y_30 min Body	GOBP name	glycosylation	88	-0.3596	6.84e-09	6.41e-06	-0.41421	-0.409379
30 min Prot_x-y_30 min Body	GOBP name	macromolecule glycosylation	88	-0.3596	6.84e-09	5.77e-06	-0.41421	-0.409379
30 min Prot_x-y_30 min Body	GOBP name	protein glycosylation	88	-0.3596	6.84e-09	5.25e-06	-0.41421	-0.409379
480 min Prot_x-y_480 min Body	GOBP name	ephrin receptor signaling pathway	55	0.453434	6.85e-09	4.34e-07	0.201649	0.226787
240 min Prot_x-y_240 min Body	GOBP name	multicellular organismal process	764	0.130384	7.08e-09	9.94e-07	0.0210162	0.0776715
240 min Prot_x-y_240 min Body	GOBP name	negative regulation of signaling	296	0.19954	7.36e-09	1.02e-06	0.0686673	0.123418
480 min Prot_x-y_480 min Body	GOBP name	regulation of anatomical structure morphogenesis	230	0.224853	7.46e-09	4.69e-07	0.0664584	0.136839
120 min Prot_x-y_120 min Body	GOBP name	regulation of actin cytoskeleton organization	125	0.301549	7.85e-09	2.54e-06	0.249673	0.260613
240 min Prot_x-y_240 min Body	GOBP name	regulation of protein polymerization	76	0.384903	7.89e-09	1.07e-06	0.208855	0.233781
60 min Prot_x-y_60 min Body	GOBP name	regulation of cytoskeleton organization	194	0.243327	8.18e-09	5.74e-06	0.268773	0.190877
240 min Prot_x-y_240 min Body	GOBP name	regulation of cell motility	195	0.242635	8.29e-09	1.11e-06	0.110266	0.135794
240 min Prot_x-y_240 min Body	GOBP name	nuclear mRNA splicing, via spliceosome	179	-0.252635	8.55e-09	1.13e-06	-0.218768	-0.196936
240 min Prot_x-y_240 min Body	GOBP name	RNA splicing, via transesterification reactions with bulged adenosine as nucleophile	179	-0.252635	8.55e-09	1.11e-06	-0.218768	-0.196936
480 min Prot_x-y_480 min Body	GOBP name	regulation of neuron projection development	109	0.321334	8.82e-09	5.51e-07	0.138498	0.194031
120 min Prot_x-y_120 min Body	GOBP name	cellular component movement	373	0.177759	9.52e-09	2.97e-06	0.118293	0.153675
480 min Prot_x-y_480 min Body	GOBP name	membrane organization	469	0.159955	9.68e-09	6e-07	0.0431604	0.0906811
240 min Prot_x-y_240 min Body	GOBP name	positive regulation of molecular function	569	0.146663	9.75e-09	1.25e-06	0.0332384	0.0918183
480 min Prot_x-y_480 min Body	GOBP name	ncRNA metabolic process	251	-0.213782	1.01e-08	6.19e-07	-0.196003	-0.13919
480 min Prot_x-y_480 min Body	GOBP name	innate immune response	306	0.194401	1.05e-08	6.42e-07	0.0573485	0.0852075
60 min Prot_x-y_60 min Body	GOBP name	mitochondrial translation	86	-0.358839	1.08e-08	6.99e-06	-0.356023	-0.447379
240 min Prot_x-y_240 min Body	GOBP name	post-translational protein modification	146	-0.276451	1.15e-08	1.44e-06	-0.222844	-0.215655
480 min Prot_x-y_480 min Body	GOBP name	cell projection assembly	64	0.414346	1.15e-08	6.97e-07	0.208199	0.209421
240 min Prot_x-y_240 min Body	GOBP name	viral reproduction	425	0.166312	1.18e-08	1.46e-06	0.0487988	0.100784
240 min Prot_x-y_240 min Body	GOBP name	mitochondrion organization	195	-0.239706	1.25e-08	1.53e-06	-0.210856	-0.222527
240 min Prot_x-y_240 min Body	GOBP name	positive regulation of catalytic activity	481	0.156908	1.26e-08	1.51e-06	0.0416703	0.0925498
120 min Prot_x-y_120 min Body	GOBP name	actin filament organization	87	0.354893	1.29e-08	3.89e-06	0.30496	0.278676
480 min Prot_x-y_480 min Body	GOBP name	regulation of small GTPase mediated signal transduction	82	0.365034	1.33e-08	8.03e-07	0.173898	0.174209
480 min Prot_x-y_480 min Body	GOBP name	DNA repair	210	-0.230555	1.39e-08	8.33e-07	-0.210772	-0.189093
240 min Prot_x-y_240 min Body	GOBP name	RNA splicing, via transesterification reactions	184	-0.24547	1.44e-08	1.71e-06	-0.214931	-0.193104
240 min Prot_x-y_240 min Body	GOBP name	negative regulation of signal transduction	289	0.197817	1.44e-08	1.69e-06	0.0679211	0.111089
480 min Prot_x-y_480 min Body	GOBP name	positive regulation of cellular component organization	317	0.189301	1.47e-08	8.71e-07	0.0493272	0.116124
480 min Prot_x-y_480 min Body	GOBP name	regulation of cellular catabolic process	331	0.185469	1.48e-08	8.7e-07	0.0584318	0.0983448
240 min Prot_x-y_240 min Body	GOBP name	regulation of actin filament length	75	0.379527	1.57e-08	1.82e-06	0.212222	0.232921
240 min Prot_x-y_240 min Body	GOBP name	regulation of actin polymerization or depolymerization	75	0.379527	1.57e-08	1.79e-06	0.212222	0.232921
240 min Prot_x-y_240 min Body	GOBP name	cell motility	243	0.213497	1.76e-08	1.97e-06	0.0698122	0.137434
240 min Prot_x-y_240 min Body	GOBP name	glycosylation	88	-0.348264	2e-08	2.21e-06	-0.29661	-0.281822
240 min Prot_x-y_240 min Body	GOBP name	macromolecule glycosylation	88	-0.348264	2e-08	2.18e-06	-0.29661	-0.281822
240 min Prot_x-y_240 min Body	GOBP name	protein glycosylation	88	-0.348264	2e-08	2.16e-06	-0.29661	-0.281822
240 min Prot_x-y_240 min Body	GOBP name	regulation of cellular component movement	205	0.230582	2.03e-08	2.17e-06	0.0987528	0.131034
240 min Prot_x-y_240 min Body	GOBP name	enzyme linked receptor protein signaling pathway	329	0.18398	2.11e-08	2.22e-06	0.0616167	0.116553
120 min Prot_x-y_120 min Body	GOBP name	electron transport chain	85	-0.353097	2.22e-08	6.45e-06	-0.438913	-0.49628
120 min Prot_x-y_120 min Body	GOBP name	respiratory electron transport chain	85	-0.353097	2.22e-08	6.24e-06	-0.438913	-0.49628
240 min Prot_x-y_240 min Body	GOBP name	transmembrane receptor protein tyrosine kinase signaling pathway	269	0.201531	2.38e-08	2.48e-06	0.0760631	0.120085
240 min Prot_x-y_240 min Body	GOBP name	negative regulation of cell communication	298	0.191636	2.53e-08	2.6e-06	0.0645275	0.108417
60 min Prot_x-y_60 min Body	GOBP name	organic substance transport	137	-0.277871	2.67e-08	1.61e-05	-0.306016	-0.301524
480 min Prot_x-y_480 min Body	GOBP name	cellular biosynthetic process	1470	-0.0979333	2.69e-08	1.57e-06	-0.10546	-0.0541844
30 min Prot_x-y_30 min Body	GOBP name	intracellular protein transport	439	-0.15946	2.9e-08	2.04e-05	-0.139735	-0.138638
240 min Prot_x-y_240 min Body	GOBP name	negative regulation of response to stimulus	346	0.177893	2.91e-08	2.96e-06	0.0593741	0.0947452
60 min Prot_x-y_60 min Body	GOBP name	lipid biosynthetic process	178	-0.243996	2.93e-08	1.65e-05	-0.273399	-0.34748
30 min Prot_x-y_30 min Body	GOBP name	protein transport	676	-0.131595	2.95e-08	1.91e-05	-0.101636	-0.116784
60 min Prot_x-y_60 min Body	GOBP name	actin cytoskeleton organization	198	0.231712	2.96e-08	1.56e-05	0.229255	0.182004
480 min Prot_x-y_480 min Body	GOBP name	regulation of neuron differentiation	131	0.282975	3e-08	1.74e-06	0.107568	0.17757
480 min Prot_x-y_480 min Body	GOBP name	positive regulation of cytoskeleton organization	76	0.36947	3.03e-08	1.75e-06	0.146698	0.197767
120 min Prot_x-y_120 min Body	GOBP name	cytoskeleton organization	359	0.174091	3.36e-08	9.12e-06	0.103516	0.132306
480 min Prot_x-y_480 min Body	GOBP name	regulation of phosphate metabolic process	419	0.161807	3.55e-08	2.03e-06	0.0454545	0.0707045
480 min Prot_x-y_480 min Body	GOBP name	regulation of phosphorus metabolic process	419	0.161807	3.55e-08	2.02e-06	0.0454545	0.0707045
30 min Prot_x-y_30 min Body	GOBP name	ion transport	182	-0.239958	3.55e-08	2.14e-05	-0.273436	-0.249362
480 min Prot_x-y_480 min Body	GOBP name	DNA recombination	84	-0.349837	3.58e-08	2.03e-06	-0.300493	-0.289599
60 min Prot_x-y_60 min Body	GOBP name	regulation of signaling	794	0.122033	3.65e-08	1.81e-05	0.0979092	0.0869455
480 min Prot_x-y_480 min Body	GOBP name	negative regulation of transcription, DNA-dependent	302	-0.188127	3.72e-08	2.09e-06	-0.193952	-0.191753
480 min Prot_x-y_480 min Body	GOBP name	negative regulation of catalytic activity	292	0.191112	3.74e-08	2.09e-06	0.0726456	0.0979004
480 min Prot_x-y_480 min Body	GOBP name	positive regulation of immune system process	252	0.204476	4.01e-08	2.22e-06	0.0679978	0.0886631
30 min Prot_x-y_30 min Body	GOBP name	mitochondrial translational initiation	75	-0.366837	4.66e-08	2.62e-05	-0.319424	-0.355993
480 min Prot_x-y_480 min Body	GOBP name	post-translational protein modification	146	-0.264611	4.68e-08	2.58e-06	-0.227775	-0.216544
480 min Prot_x-y_480 min Body	GOBP name	negative regulation of cellular protein metabolic process	216	0.218934	4.72e-08	2.58e-06	0.0782152	0.108448
480 min Prot_x-y_480 min Body	GOBP name	regulation of phosphorylation	377	0.168037	4.97e-08	2.7e-06	0.049078	0.0707045
480 min Prot_x-y_480 min Body	GOBP name	immune response-regulating cell surface receptor signaling pathway	110	0.302918	5.13e-08	2.77e-06	0.11628	0.148922
60 min Prot_x-y_60 min Body	GOBP name	post-translational protein modification	146	-0.263814	5.13e-08	2.4e-05	-0.285543	-0.324371
240 min Prot_x-y_240 min Body	GOBP name	regulation of translation	167	0.247159	5.14e-08	5.15e-06	0.108107	0.17783
480 min Prot_x-y_480 min Body	GOBP name	immune response-activating cell surface receptor signaling pathway	108	0.305543	5.19e-08	2.79e-06	0.117342	0.149852
480 min Prot_x-y_480 min Body	GOBP name	electron transport chain	85	-0.343563	5.24e-08	2.8e-06	-0.259053	-0.289642
480 min Prot_x-y_480 min Body	GOBP name	respiratory electron transport chain	85	-0.343563	5.24e-08	2.78e-06	-0.259053	-0.289642
480 min Prot_x-y_480 min Body	GOBP name	regulation of protein modification process	495	0.147751	5.66e-08	2.98e-06	0.0362351	0.0740032
240 min Prot_x-y_240 min Body	GOBP name	cell migration	224	0.213783	5.74e-08	5.69e-06	0.069977	0.138769
240 min Prot_x-y_240 min Body	GOBP name	viral reproductive process	185	0.234194	5.87e-08	5.76e-06	0.0967767	0.164294
240 min Prot_x-y_240 min Body	GOBP name	regulation of cell migration	182	0.235759	6.1e-08	5.91e-06	0.10705	0.133414
480 min Prot_x-y_480 min Body	GOBP name	endocytosis	178	0.238191	6.18e-08	3.24e-06	0.0926906	0.123408
30 min Prot_x-y_30 min Body	GOBP name	mitochondrial transport	77	-0.358584	6.28e-08	3.31e-05	-0.444207	-0.387588
240 min Prot_x-y_240 min Body	GOBP name	negative regulation of gene expression, epigenetic	52	-0.435199	6.33e-08	6.06e-06	-0.369791	-0.343735
60 min Prot_x-y_60 min Body	GOBP name	cytoskeleton organization	361	0.169947	6.49e-08	2.88e-05	0.157141	0.123053
480 min Prot_x-y_480 min Body	GOBP name	chromatin assembly	15	-0.80434	7.13e-08	3.71e-06	-0.71304	-0.599022
120 min Prot_x-y_120 min Body	GOBP name	macromolecule catabolic process	478	0.148928	7.18e-08	1.89e-05	0.0813573	0.0998611
480 min Prot_x-y_480 min Body	GOBP name	termination of RNA polymerase II transcription	38	-0.505069	7.73e-08	4e-06	-0.376514	-0.376437
30 min Prot_x-y_30 min Body	GOBP name	mitochondrial translational termination	76	-0.357934	8.04e-08	3.99e-05	-0.313691	-0.342705
240 min Prot_x-y_240 min Body	GOBP name	cellular metabolic process	3177	-0.084884	8.16e-08	7.73e-06	-0.0767344	-0.0282893
120 min Prot_x-y_120 min Body	GOBP name	post-translational protein modification	146	-0.259506	8.44e-08	2.16e-05	-0.280694	-0.301855
240 min Prot_x-y_240 min Body	GOBP name	mRNA processing	309	-0.181055	8.6e-08	8.06e-06	-0.159939	-0.142524
120 min Prot_x-y_120 min Body	GOBP name	regulation of cellular process	2837	0.0836724	8.75e-08	2.17e-05	-0.00493224	0.036016
120 min Prot_x-y_120 min Body	GOBP name	regulation of biological process	2998	0.0839893	8.82e-08	2.13e-05	-0.005819	0.0327296
240 min Prot_x-y_240 min Body	GOBP name	metabolic process	3409	-0.086001	9.48e-08	8.78e-06	-0.0753648	-0.025846
60 min Prot_x-y_60 min Body	GOBP name	regulation of cellular protein metabolic process	711	0.12369	9.9e-08	4.17e-05	0.100239	0.0996151
60 min Prot_x-y_60 min Body	GOBP name	oxidation-reduction process	281	-0.188201	1.03e-07	4.12e-05	-0.233233	-0.19699
480 min Prot_x-y_480 min Body	GOBP name	regulation of transcription, DNA-dependent	903	-0.111659	1.1e-07	5.65e-06	-0.133527	-0.0643091
60 min Prot_x-y_60 min Body	GOBP name	regulation of signal transduction	689	0.124914	1.1e-07	4.21e-05	0.104025	0.0881662
240 min Prot_x-y_240 min Body	GOBP name	regulation of multicellular organismal process	627	0.130021	1.12e-07	1.03e-05	0.0243476	0.0741544
240 min Prot_x-y_240 min Body	GOBP name	positive regulation of response to stimulus	475	0.146917	1.16e-07	1.05e-05	0.0418513	0.0838218
240 min Prot_x-y_240 min Body	GOBP name	RNA splicing	258	-0.194971	1.19e-07	1.07e-05	-0.177785	-0.156989
240 min Prot_x-y_240 min Body	GOBP name	positive regulation of cell communication	349	0.168957	1.23e-07	1.09e-05	0.0581152	0.111089
480 min Prot_x-y_480 min Body	GOBP name	actin filament-based movement	30	0.558784	1.25e-07	6.39e-06	0.328259	0.354251
120 min Prot_x-y_120 min Body	GOBP name	regulation of protein polymerization	76	0.35239	1.27e-07	2.97e-05	0.302084	0.286128
480 min Prot_x-y_480 min Body	GOBP name	positive regulation of cellular component movement	114	0.287419	1.45e-07	7.35e-06	0.1188	0.137802
480 min Prot_x-y_480 min Body	GOBP name	regulation of cell adhesion	107	0.296212	1.49e-07	7.5e-06	0.13027	0.125497
480 min Prot_x-y_480 min Body	GOBP name	regulation of system process	148	0.25272	1.5e-07	7.55e-06	0.103321	0.146431
30 min Prot_x-y_30 min Body	GOBP name	organic substance transport	137	-0.262358	1.51e-07	7.09e-05	-0.280927	-0.31441
120 min Prot_x-y_120 min Body	GOBP name	regulation of cellular component biogenesis	215	0.210944	1.52e-07	3.46e-05	0.155973	0.166552
120 min Prot_x-y_120 min Body	GOBP name	RNA processing	512	-0.140273	1.67e-07	3.7e-05	-0.169137	-0.159332
480 min Prot_x-y_480 min Body	GOBP name	nuclear export	93	-0.315847	1.69e-07	8.45e-06	-0.253964	-0.330208
240 min Prot_x-y_240 min Body	GOBP name	regulation of anatomical structure size	106	0.295986	1.73e-07	1.52e-05	0.147542	0.179255
60 min Prot_x-y_60 min Body	GOBP name	generation of precursor metabolites and energy	198	-0.217464	1.96e-07	7.19e-05	-0.273171	-0.225717
240 min Prot_x-y_240 min Body	GOBP name	immune response	361	0.163401	2.03e-07	1.77e-05	0.0528143	0.101025
480 min Prot_x-y_480 min Body	GOBP name	negative regulation of transport	133	0.263378	2.03e-07	1.01e-05	0.0957299	0.131398
120 min Prot_x-y_120 min Body	GOBP name	chromatin organization	256	-0.192055	2.04e-07	4.41e-05	-0.221943	-0.194281
120 min Prot_x-y_120 min Body	GOBP name	mitochondrion organization	193	-0.219791	2.06e-07	4.34e-05	-0.235	-0.274389
60 min Prot_x-y_60 min Body	GOBP name	mRNA catabolic process	166	0.236202	2.1e-07	7.38e-05	0.217428	0.259607
240 min Prot_x-y_240 min Body	GOBP name	regulation of actin filament polymerization	64	0.376775	2.11e-07	1.81e-05	0.209403	0.233781
240 min Prot_x-y_240 min Body	GOBP name	regulation of cell projection organization	146	0.251256	2.13e-07	1.82e-05	0.106803	0.173747
60 min Prot_x-y_60 min Body	GOBP name	nuclear-transcribed mRNA catabolic process	160	0.239983	2.22e-07	7.48e-05	0.222272	0.259607
480 min Prot_x-y_480 min Body	GOBP name	regulation of vesicle-mediated transport	150	0.247401	2.28e-07	1.12e-05	0.0981758	0.120315
480 min Prot_x-y_480 min Body	GOBP name	regulation of transferase activity	293	0.179229	2.35e-07	1.15e-05	0.0548421	0.0740032
240 min Prot_x-y_240 min Body	GOBP name	cell-cell adhesion	100	0.301179	2.36e-07	1.99e-05	0.137994	0.208126
240 min Prot_x-y_240 min Body	GOBP name	regulation of cellular component size	95	0.308743	2.39e-07	1.99e-05	0.158543	0.180665
240 min Prot_x-y_240 min Body	GOBP name	reproductive process	457	0.145727	2.41e-07	1.99e-05	0.0375943	0.0766444
60 min Prot_x-y_60 min Body	GOBP name	mitochondrion organization	195	-0.21743	2.42e-07	7.84e-05	-0.23496	-0.304439
60 min Prot_x-y_60 min Body	GOBP name	RNA catabolic process	177	0.227236	2.6e-07	8.11e-05	0.209515	0.253489
60 min Prot_x-y_60 min Body	GOBP name	regulation of molecular function	875	0.109483	2.73e-07	8.21e-05	0.0846506	0.0768862
480 min Prot_x-y_480 min Body	GOBP name	negative regulation of cellular component organization	203	0.212327	2.73e-07	1.33e-05	0.0734231	0.112193
480 min Prot_x-y_480 min Body	GOBP name	negative regulation of gene expression	372	-0.158969	2.95e-07	1.43e-05	-0.166531	-0.157084
30 min Prot_x-y_30 min Body	GOBP name	mitochondrial translational elongation	77	-0.339199	3.08e-07	0.000136861	-0.288431	-0.329417
240 min Prot_x-y_240 min Body	GOBP name	anatomical structure development	704	0.119177	3.19e-07	2.61e-05	0.0158458	0.0729046
30 min Prot_x-y_30 min Body	GOBP name	lipid biosynthetic process	175	-0.226767	3.21e-07	0.000135115	-0.237425	-0.319417
480 min Prot_x-y_480 min Body	GOBP name	regulation of protein phosphorylation	349	0.163048	3.32e-07	1.6e-05	0.0465087	0.0740032
120 min Prot_x-y_120 min Body	GOBP name	cellular macromolecule catabolic process	431	0.147848	3.36e-07	6.92e-05	0.0846598	0.103493
120 min Prot_x-y_120 min Body	GOBP name	positive regulation of molecular function	568	0.130385	3.5e-07	7.03e-05	0.0680079	0.0896039
480 min Prot_x-y_480 min Body	GOBP name	cell activation	204	0.20955	3.66e-07	1.75e-05	0.0617901	0.115563
480 min Prot_x-y_480 min Body	GOBP name	signaling	127	0.263469	3.73e-07	1.78e-05	0.108273	0.155023
480 min Prot_x-y_480 min Body	GOBP name	negative regulation of protein polymerization	32	0.519914	3.8e-07	1.8e-05	0.327562	0.228952
30 min Prot_x-y_30 min Body	GOBP name	generation of precursor metabolites and energy	198	-0.211862	4.02e-07	0.000161399	-0.219127	-0.270247
240 min Prot_x-y_240 min Body	GOBP name	negative regulation of protein metabolic process	232	0.196065	4.17e-07	3.38e-05	0.0790941	0.111647
480 min Prot_x-y_480 min Body	GOBP name	positive regulation of intracellular protein kinase cascade	162	0.232976	4.22e-07	1.99e-05	0.0950349	0.11317
480 min Prot_x-y_480 min Body	GOBP name	negative regulation of protein complex assembly	45	0.436925	4.3e-07	2.01e-05	0.251274	0.218468
240 min Prot_x-y_240 min Body	GOBP name	innate immune response	304	0.17204	4.45e-07	3.57e-05	0.0605971	0.1024
480 min Prot_x-y_480 min Body	GOBP name	leukocyte migration	65	0.363328	4.59e-07	2.14e-05	0.15895	0.177421
240 min Prot_x-y_240 min Body	GOBP name	regulation of cell morphogenesis	152	0.239518	4.59e-07	3.65e-05	0.0920918	0.180826
240 min Prot_x-y_240 min Body	GOBP name	system process	269	0.181958	4.66e-07	3.67e-05	0.0713321	0.120627
480 min Prot_x-y_480 min Body	GOBP name	positive regulation of locomotion	111	0.278778	4.78e-07	2.21e-05	0.112344	0.138504
480 min Prot_x-y_480 min Body	GOBP name	regulation of nucleotide catabolic process	158	0.234429	4.93e-07	2.27e-05	0.0926293	0.121185
480 min Prot_x-y_480 min Body	GOBP name	regulation of purine nucleotide catabolic process	158	0.234429	4.93e-07	2.26e-05	0.0926293	0.121185
120 min Prot_x-y_120 min Body	GOBP name	regulation of actin filament length	75	0.337521	4.97e-07	9.74e-05	0.297878	0.272792
120 min Prot_x-y_120 min Body	GOBP name	regulation of actin polymerization or depolymerization	75	0.337521	4.97e-07	9.52e-05	0.297878	0.272792
480 min Prot_x-y_480 min Body	GOBP name	regulation of endocytosis	93	0.303572	4.99e-07	2.27e-05	0.134716	0.150591
480 min Prot_x-y_480 min Body	GOBP name	regulation of kinase activity	283	0.176899	5.2e-07	2.36e-05	0.0536814	0.0707045
480 min Prot_x-y_480 min Body	GOBP name	negative regulation of molecular function	371	0.155621	5.38e-07	2.43e-05	0.0493927	0.0740032
240 min Prot_x-y_240 min Body	GOBP name	chromatin modification	210	-0.203309	5.63e-07	4.39e-05	-0.186249	-0.164729
480 min Prot_x-y_480 min Body	GOBP name	mitochondrion organization	196	-0.210068	5.69e-07	2.55e-05	-0.161856	-0.204644
480 min Prot_x-y_480 min Body	GOBP name	positive regulation of protein polymerization	44	0.436612	5.87e-07	2.62e-05	0.19171	0.212826
480 min Prot_x-y_480 min Body	GOBP name	nuclear transport	146	-0.241949	5.88e-07	2.61e-05	-0.203599	-0.209084
240 min Prot_x-y_240 min Body	GOBP name	positive regulation of signaling	346	0.160107	5.98e-07	4.62e-05	0.0556284	0.101789
480 min Prot_x-y_480 min Body	GOBP name	regulation of immune system process	404	0.148891	6.11e-07	2.69e-05	0.0349992	0.0696106
240 min Prot_x-y_240 min Body	GOBP name	regulation of anatomical structure morphogenesis	231	0.193548	6.17e-07	4.73e-05	0.0622116	0.14313
60 min Prot_x-y_60 min Body	GOBP name	regulation of catalytic activity	735	0.113972	6.38e-07	0.000185372	0.0930933	0.0768862
480 min Prot_x-y_480 min Body	GOBP name	regulation of immune response	243	0.18864	6.41e-07	2.82e-05	0.0610251	0.0846901
60 min Prot_x-y_60 min Body	GOBP name	lipid metabolic process	363	-0.156126	6.42e-07	0.000180445	-0.180333	-0.152219
240 min Prot_x-y_240 min Body	GOBP name	negative regulation of cytoskeleton organization	60	0.372214	6.84e-07	5.19e-05	0.196961	0.231935
240 min Prot_x-y_240 min Body	GOBP name	regulation of actin filament depolymerization	26	0.563297	6.96e-07	5.24e-05	0.342437	0.337492
480 min Prot_x-y_480 min Body	GOBP name	response to growth factor stimulus	146	0.240236	7.06e-07	3.08e-05	0.0915847	0.117825
240 min Prot_x-y_240 min Body	GOBP name	positive regulation of signal transduction	326	0.163408	7.23e-07	5.39e-05	0.0575917	0.108282
120 min Prot_x-y_120 min Body	GOBP name	regulation of cell communication	632	0.120873	7.46e-07	0.000139834	0.0561858	0.09834
480 min Prot_x-y_480 min Body	GOBP name	negative regulation of cytoskeleton organization	60	0.370661	7.61e-07	3.31e-05	0.193598	0.193247
480 min Prot_x-y_480 min Body	GOBP name	cell communication	204	0.203496	7.85e-07	3.4e-05	0.0646963	0.101224
120 min Prot_x-y_120 min Body	GOBP name	response to stimulus	2122	0.0790699	8.1e-07	0.000148477	0.00454454	0.0372891
120 min Prot_x-y_120 min Body	GOBP name	regulation of actin filament polymerization	64	0.357905	8.24e-07	0.000147731	0.306298	0.278877
480 min Prot_x-y_480 min Body	GOBP name	innate immune response activating cell surface receptor signaling pathway	86	0.309254	8.32e-07	3.58e-05	0.125771	0.144886
480 min Prot_x-y_480 min Body	GOBP name	stimulatory C-type lectin receptor signaling pathway	86	0.309254	8.32e-07	3.56e-05	0.125771	0.144886
480 min Prot_x-y_480 min Body	GOBP name	immune response-regulating signaling pathway	154	0.23228	8.59e-07	3.66e-05	0.0836065	0.106237
480 min Prot_x-y_480 min Body	GOBP name	immune response-activating signal transduction	152	0.233192	9.13e-07	3.87e-05	0.083931	0.106237
120 min Prot_x-y_120 min Body	GOBP name	regulation of translation	167	0.222533	9.4e-07	0.000165111	0.159576	0.15556
480 min Prot_x-y_480 min Body	GOBP name	positive regulation of cell migration	105	0.278812	9.57e-07	4.03e-05	0.113375	0.137099
480 min Prot_x-y_480 min Body	GOBP name	cellular response to growth factor stimulus	139	0.242502	1.02e-06	4.27e-05	0.0950648	0.116862
480 min Prot_x-y_480 min Body	GOBP name	regulation of protein kinase activity	263	0.178248	1.04e-06	4.33e-05	0.0557016	0.0740032
480 min Prot_x-y_480 min Body	GOBP name	negative regulation of actin filament depolymerization	18	0.665341	1.06e-06	4.39e-05	0.363667	0.337728
480 min Prot_x-y_480 min Body	GOBP name	cell-cell signaling	124	0.255424	1.12e-06	4.62e-05	0.102752	0.150165
480 min Prot_x-y_480 min Body	GOBP name	nucleocytoplasmic transport	145	-0.236646	1.12e-06	4.6e-05	-0.197428	-0.196247
480 min Prot_x-y_480 min Body	GOBP name	positive regulation of cell motility	109	0.271335	1.19e-06	4.88e-05	0.109237	0.137099
480 min Prot_x-y_480 min Body	GOBP name	ATP-dependent chromatin remodeling	33	-0.487932	1.3e-06	5.29e-05	-0.414044	-0.451549
60 min Prot_x-y_60 min Body	GOBP name	regulation of protein metabolic process	753	0.109463	1.36e-06	0.000368627	0.0849693	0.0846624
60 min Prot_x-y_60 min Body	GOBP name	protein N-linked glycosylation	66	-0.344745	1.43e-06	0.000375853	-0.409085	-0.486826
240 min Prot_x-y_240 min Body	GOBP name	regulation of intracellular protein kinase cascade	267	0.174603	1.44e-06	0.000106682	0.0600791	0.113904
480 min Prot_x-y_480 min Body	GOBP name	regulation of MAPKKK cascade	133	0.243479	1.56e-06	6.32e-05	0.0852049	0.125497
240 min Prot_x-y_240 min Body	GOBP name	catabolic process	794	0.106441	1.57e-06	0.000114842	0.0125641	0.0602598
240 min Prot_x-y_240 min Body	GOBP name	negative regulation of actin filament depolymerization	18	0.654495	1.58e-06	0.00011463	0.409305	0.341011
480 min Prot_x-y_480 min Body	GOBP name	cell-cell adhesion	99	0.281035	1.6e-06	6.44e-05	0.0983884	0.169999
240 min Prot_x-y_240 min Body	GOBP name	protein sumoylation	57	-0.368823	1.61e-06	0.000115846	-0.285139	-0.330418
240 min Prot_x-y_240 min Body	GOBP name	cell junction organization	92	0.290811	1.67e-06	0.000119109	0.123005	0.176996
30 min Prot_x-y_30 min Body	GOBP name	regulation of cytoskeleton organization	192	0.202926	1.73e-06	0.000662275	0.270251	0.214163
480 min Prot_x-y_480 min Body	GOBP name	covalent chromatin modification	122	-0.252752	1.75e-06	7.01e-05	-0.231351	-0.247064
240 min Prot_x-y_240 min Body	GOBP name	regulation of protein complex assembly	134	0.241028	1.82e-06	0.00012885	0.0976903	0.14571
480 min Prot_x-y_480 min Body	GOBP name	positive regulation of defense response	160	0.221078	1.83e-06	7.3e-05	0.0797629	0.100341
120 min Prot_x-y_120 min Body	GOBP name	viral infectious cycle	133	0.241709	1.86e-06	0.000319227	0.156448	0.282033
120 min Prot_x-y_120 min Body	GOBP name	intracellular signal transduction	622	0.117142	1.91e-06	0.00032164	0.0545284	0.0848451
480 min Prot_x-y_480 min Body	GOBP name	negative regulation of cellular macromolecule biosynthetic process	359	-0.150075	1.93e-06	7.69e-05	-0.166487	-0.114281
480 min Prot_x-y_480 min Body	GOBP name	macromolecule methylation	68	-0.335324	1.94e-06	7.7e-05	-0.314395	-0.295238
480 min Prot_x-y_480 min Body	GOBP name	cellular response to chemical stimulus	646	0.115046	1.98e-06	7.79e-05	0.0073996	0.0521932
120 min Prot_x-y_120 min Body	GOBP name	biological regulation	3124	0.0750898	1.98e-06	0.00032708	-0.0101907	0.0259962
480 min Prot_x-y_480 min Body	GOBP name	positive regulation of transferase activity	182	0.206759	2.04e-06	7.99e-05	0.064524	0.0825796
240 min Prot_x-y_240 min Body	GOBP name	protein-DNA complex subunit organization	62	-0.350155	2.06e-06	0.000144401	-0.357156	-0.302553
480 min Prot_x-y_480 min Body	GOBP name	negative regulation of actin filament polymerization	25	0.549484	2.06e-06	8.04e-05	0.345769	0.218468
30 min Prot_x-y_30 min Body	GOBP name	mitochondrion organization	194	-0.200377	2.07e-06	0.000759017	-0.189568	-0.259233
60 min Prot_x-y_60 min Body	GOBP name	regulation of actin filament-based process	128	0.244711	2.15e-06	0.000549884	0.266579	0.190877
480 min Prot_x-y_480 min Body	GOBP name	positive regulation of actin filament polymerization	39	0.439647	2.16e-06	8.38e-05	0.190553	0.198865
480 min Prot_x-y_480 min Body	GOBP name	actin-myosin filament sliding	15	0.70717	2.17e-06	8.39e-05	0.464725	0.456347
480 min Prot_x-y_480 min Body	GOBP name	muscle filament sliding	15	0.70717	2.17e-06	8.35e-05	0.464725	0.456347
240 min Prot_x-y_240 min Body	GOBP name	membrane invagination	187	0.203471	2.18e-06	0.00015206	0.0860804	0.106275
480 min Prot_x-y_480 min Body	GOBP name	regulation of defense response	278	0.167989	2.29e-06	8.77e-05	0.0519777	0.08181
120 min Prot_x-y_120 min Body	GOBP name	positive regulation of catalytic activity	481	0.130258	2.3e-06	0.000373485	0.0686023	0.0916963
480 min Prot_x-y_480 min Body	GOBP name	establishment or maintenance of cell polarity	55	0.369558	2.33e-06	8.88e-05	0.146749	0.171278
480 min Prot_x-y_480 min Body	GOBP name	regulation of chromosome organization	58	-0.359749	2.36e-06	8.97e-05	-0.279902	-0.265817
480 min Prot_x-y_480 min Body	GOBP name	positive regulation of cell adhesion	52	0.378874	2.49e-06	9.4e-05	0.17495	0.171081
120 min Prot_x-y_120 min Body	GOBP name	signal transduction	1287	0.0866426	2.52e-06	0.000400922	0.021451	0.0554194
480 min Prot_x-y_480 min Body	GOBP name	protein-DNA complex assembly	51	-0.38183	2.6e-06	9.77e-05	-0.43716	-0.452933
120 min Prot_x-y_120 min Body	GOBP name	regulation of cell motility	195	0.197807	2.63e-06	0.000410716	0.145329	0.153197
480 min Prot_x-y_480 min Body	GOBP name	histone modification	121	-0.249079	2.7e-06	0.000101184	-0.229632	-0.238878
240 min Prot_x-y_240 min Body	GOBP name	regulation of neuron differentiation	131	0.239346	2.77e-06	0.000191345	0.0997367	0.17954
120 min Prot_x-y_120 min Body	GOBP name	regulation of locomotion	215	0.188017	2.87e-06	0.000440367	0.13078	0.153197
240 min Prot_x-y_240 min Body	GOBP name	regulation of phosphate metabolic process	420	0.137091	2.94e-06	0.00020127	0.0338044	0.0805182
240 min Prot_x-y_240 min Body	GOBP name	regulation of phosphorus metabolic process	420	0.137091	2.94e-06	0.000199647	0.0338044	0.0805182
480 min Prot_x-y_480 min Body	GOBP name	regulation of histone methylation	20	-0.604681	2.94e-06	0.000109736	-0.456315	-0.467327
480 min Prot_x-y_480 min Body	GOBP name	platelet activation	88	0.289747	3.02e-06	0.000112197	0.124371	0.145623
60 min Prot_x-y_60 min Body	GOBP name	regulation of actin cytoskeleton organization	125	0.243812	3.06e-06	0.000758508	0.266414	0.187093
60 min Prot_x-y_60 min Body	GOBP name	protein N-linked glycosylation via asparagine	65	-0.336111	3.08e-06	0.000742673	-0.398365	-0.461423
240 min Prot_x-y_240 min Body	GOBP name	positive regulation of cell projection organization	89	0.287882	3.08e-06	0.000207966	0.118076	0.185616
480 min Prot_x-y_480 min Body	GOBP name	phosphate-containing compound metabolic process	393	0.14077	3.22e-06	0.000119098	0.0268491	0.0695505
480 min Prot_x-y_480 min Body	GOBP name	phosphorus metabolic process	393	0.14077	3.22e-06	0.000118578	0.0268491	0.0695505
480 min Prot_x-y_480 min Body	GOBP name	regulation of GTP catabolic process	133	0.235914	3.25e-06	0.000119155	0.0968598	0.120635
480 min Prot_x-y_480 min Body	GOBP name	regulation of GTPase activity	133	0.235914	3.25e-06	0.00011864	0.0968598	0.120635
120 min Prot_x-y_120 min Body	GOBP name	regulation of protein complex assembly	133	0.235899	3.26e-06	0.000490251	0.188246	0.173847
120 min Prot_x-y_120 min Body	GOBP name	cell projection organization	211	0.188454	3.34e-06	0.000494486	0.126653	0.16079
240 min Prot_x-y_240 min Body	GOBP name	negative regulation of cellular component organization	203	0.191409	3.58e-06	0.000239221	0.0737512	0.111089
240 min Prot_x-y_240 min Body	GOBP name	negative regulation of protein polymerization	32	0.474349	3.59e-06	0.000238524	0.291301	0.307755
480 min Prot_x-y_480 min Body	GOBP name	activation of immune response	160	0.214621	3.61e-06	0.000131354	0.0705135	0.103357
60 min Prot_x-y_60 min Body	GOBP name	regulation of cellular process	2843	0.072293	3.66e-06	0.000856089	0.0218947	0.0296965
240 min Prot_x-y_240 min Body	GOBP name	negative regulation of cellular protein metabolic process	217	0.185024	3.73e-06	0.000245767	0.0716511	0.106275
480 min Prot_x-y_480 min Body	GOBP name	chromatin silencing	15	-0.689663	3.84e-06	0.000139087	-0.680791	-0.557935
240 min Prot_x-y_240 min Body	GOBP name	cell activation	204	0.190326	3.85e-06	0.000251588	0.0750097	0.105597
480 min Prot_x-y_480 min Body	GOBP name	regulation of cell morphogenesis involved in differentiation	87	0.288232	3.86e-06	0.000138968	0.11542	0.180334
30 min Prot_x-y_30 min Body	GOBP name	post-translational protein modification	146	-0.223599	3.92e-06	0.00137565	-0.21903	-0.291272
240 min Prot_x-y_240 min Body	GOBP name	defense response	404	0.137723	3.96e-06	0.000256499	0.0342261	0.0791488
480 min Prot_x-y_480 min Body	GOBP name	anatomical structure development	705	0.107355	4.08e-06	0.000146205	0.00388427	0.0465899
120 min Prot_x-y_120 min Body	GOBP name	protein targeting to membrane	126	0.239737	4.09e-06	0.00059511	0.144269	0.2947
480 min Prot_x-y_480 min Body	GOBP name	regulation of RNA splicing	54	-0.363728	4.1e-06	0.000146514	-0.29795	-0.352862
240 min Prot_x-y_240 min Body	GOBP name	regulation of transferase activity	294	0.159168	4.27e-06	0.000274783	0.0536369	0.0740261
240 min Prot_x-y_240 min Body	GOBP name	cell projection assembly	63	0.335677	4.48e-06	0.000286192	0.185385	0.195641
240 min Prot_x-y_240 min Body	GOBP name	nucleosome organization	59	-0.346093	4.67e-06	0.000295932	-0.360709	-0.322776
480 min Prot_x-y_480 min Body	GOBP name	regulation of transport	470	0.127534	4.69e-06	0.000166946	0.0166728	0.0736504
480 min Prot_x-y_480 min Body	GOBP name	negative regulation of cellular biosynthetic process	379	-0.140674	4.75e-06	0.000168129	-0.160623	-0.104865
120 min Prot_x-y_120 min Body	GOBP name	chemotaxis	204	0.188422	4.81e-06	0.000686892	0.109185	0.153436
120 min Prot_x-y_120 min Body	GOBP name	taxis	204	0.188422	4.81e-06	0.000675444	0.109185	0.153436
120 min Prot_x-y_120 min Body	GOBP name	viral transcription	108	0.256257	4.96e-06	0.000685766	0.164769	0.30898
240 min Prot_x-y_240 min Body	GOBP name	regulation of biological quality	883	0.0968667	5e-06	0.000314388	0.00265037	0.0642266
480 min Prot_x-y_480 min Body	GOBP name	regulation of actin filament depolymerization	26	0.517542	5.13e-06	0.000180853	0.250109	0.25494
30 min Prot_x-y_30 min Body	GOBP name	glycerol ether biosynthetic process	30	-0.481863	5.16e-06	0.00173908	-0.504303	-0.494435
240 min Prot_x-y_240 min Body	GOBP name	translational initiation	197	0.19098	5.16e-06	0.00032249	0.0793113	0.163109
60 min Prot_x-y_60 min Body	GOBP name	glycerol ether biosynthetic process	30	-0.481449	5.25e-06	0.00119647	-0.513388	-0.54407
30 min Prot_x-y_30 min Body	GOBP name	cation transport	132	-0.231632	5.3e-06	0.00171818	-0.256789	-0.263735
120 min Prot_x-y_120 min Body	GOBP name	system process	270	0.164072	5.31e-06	0.000721537	0.12427	0.104515
480 min Prot_x-y_480 min Body	GOBP name	positive regulation of kinase activity	175	0.201951	5.31e-06	0.000186462	0.0620219	0.0748892
480 min Prot_x-y_480 min Body	GOBP name	negative regulation of macromolecule biosynthetic process	363	-0.142764	5.32e-06	0.000186114	-0.16238	-0.107097
60 min Prot_x-y_60 min Body	GOBP name	carbohydrate metabolic process	298	-0.156518	5.35e-06	0.00118791	-0.183738	-0.166708
480 min Prot_x-y_480 min Body	GOBP name	actin-mediated cell contraction	19	0.603616	5.39e-06	0.000187887	0.380703	0.397267
60 min Prot_x-y_60 min Body	GOBP name	peptidyl-asparagine modification	66	-0.325209	5.42e-06	0.00117049	-0.387965	-0.444118
120 min Prot_x-y_120 min Body	GOBP name	immune system process	610	0.112789	5.44e-06	0.000727739	0.0538264	0.0732746
480 min Prot_x-y_480 min Body	GOBP name	regulation of body fluid levels	227	0.177957	5.46e-06	0.000189553	0.0454917	0.0825815
120 min Prot_x-y_120 min Body	GOBP name	negative regulation of signaling	296	0.156813	5.52e-06	0.000726643	0.0947453	0.136676
480 min Prot_x-y_480 min Body	GOBP name	anatomical structure morphogenesis	407	0.134921	5.75e-06	0.00019879	0.0262931	0.0623131
480 min Prot_x-y_480 min Body	GOBP name	regulation of response to external stimulus	138	0.225534	5.89e-06	0.000202723	0.0953609	0.111594
240 min Prot_x-y_240 min Body	GOBP name	regulation of protein complex disassembly	49	0.375079	5.99e-06	0.000371276	0.191866	0.234257
240 min Prot_x-y_240 min Body	GOBP name	nucleic acid metabolic process	1465	-0.0797934	6.02e-06	0.000370412	-0.0957873	-0.0529399
480 min Prot_x-y_480 min Body	GOBP name	negative regulation of canonical Wnt receptor signaling pathway	74	0.30581	6.04e-06	0.000206848	0.131492	0.132426
60 min Prot_x-y_60 min Body	GOBP name	actin filament organization	88	0.2806	6.13e-06	0.00129087	0.307677	0.284311
480 min Prot_x-y_480 min Body	GOBP name	regulation of synaptic transmission	74	0.305419	6.2e-06	0.000211718	0.14932	0.173963
480 min Prot_x-y_480 min Body	GOBP name	regulation of mRNA processing	58	-0.344471	6.2e-06	0.000210897	-0.281148	-0.320352
240 min Prot_x-y_240 min Body	GOBP name	platelet activation	88	0.280297	6.27e-06	0.000382996	0.142724	0.172802
60 min Prot_x-y_60 min Body	GOBP name	regulation of response to stimulus	935	0.0934582	6.57e-06	0.00135076	0.066026	0.0634708
240 min Prot_x-y_240 min Body	GOBP name	regulation of phosphorylation	378	0.138726	6.58e-06	0.000399136	0.0351288	0.0776715
30 min Prot_x-y_30 min Body	GOBP name	long-chain fatty-acyl-CoA metabolic process	15	-0.672568	6.64e-06	0.00207164	-0.698728	-0.624349
240 min Prot_x-y_240 min Body	GOBP name	cellular catabolic process	687	0.105735	7.19e-06	0.000432656	0.0136023	0.0601983
480 min Prot_x-y_480 min Body	GOBP name	negative regulation of Wnt receptor signaling pathway	84	0.284737	7.3e-06	0.00024709	0.115198	0.121246
480 min Prot_x-y_480 min Body	GOBP name	exocytosis	95	0.267877	7.38e-06	0.000248853	0.11392	0.141641
60 min Prot_x-y_60 min Body	GOBP name	regulation of biological process	3006	0.0702675	7.39e-06	0.0014834	0.0197124	0.0266924
120 min Prot_x-y_120 min Body	GOBP name	regulation of cellular component size	95	0.267626	7.53e-06	0.0009764	0.226554	0.225576
480 min Prot_x-y_480 min Body	GOBP name	response to endogenous stimulus	361	0.140748	7.61e-06	0.000255508	0.0283281	0.0717316
480 min Prot_x-y_480 min Body	GOBP name	cell-substrate adhesion	49	0.370593	7.73e-06	0.000258479	0.163626	0.205063
30 min Prot_x-y_30 min Body	GOBP name	protein N-linked glycosylation	66	-0.319443	7.93e-06	0.00238686	-0.36284	-0.378753
30 min Prot_x-y_30 min Body	GOBP name	Golgi vesicle transport	163	-0.204487	8.47e-06	0.00246104	-0.183677	-0.240441
120 min Prot_x-y_120 min Body	GOBP name	regulation of cellular component movement	205	0.183017	8.5e-06	0.00108518	0.130384	0.140711
240 min Prot_x-y_240 min Body	GOBP name	small GTPase mediated signal transduction	315	0.149095	8.63e-06	0.000515938	0.0342998	0.114795
240 min Prot_x-y_240 min Body	GOBP name	regulation of multicellular organismal development	363	0.13942	8.78e-06	0.000521474	0.0307108	0.0885892
480 min Prot_x-y_480 min Body	GOBP name	Ras protein signal transduction	121	0.235887	8.84e-06	0.000294434	0.0943669	0.106189
240 min Prot_x-y_240 min Body	GOBP name	mitochondrial electron transport, NADH to ubiquinone	34	-0.441415	8.84e-06	0.000521077	-0.392954	-0.46461
480 min Prot_x-y_480 min Body	GOBP name	innate immune response-activating signal transduction	133	0.225028	9.02e-06	0.000299218	0.0847656	0.0966778
30 min Prot_x-y_30 min Body	GOBP name	mitochondrial translation	86	-0.278369	9.2e-06	0.0025839	-0.225134	-0.294354
30 min Prot_x-y_30 min Body	GOBP name	fatty-acyl-CoA metabolic process	16	-0.641174	9.2e-06	0.00250123	-0.662419	-0.591593
480 min Prot_x-y_480 min Body	GOBP name	cell junction organization	92	0.269246	9.21e-06	0.000304581	0.0935428	0.167033
120 min Prot_x-y_120 min Body	GOBP name	negative regulation of signal transduction	289	0.154737	9.27e-06	0.00116589	0.0934034	0.134129
480 min Prot_x-y_480 min Body	GOBP name	actin filament capping	16	0.640201	9.49e-06	0.000312411	0.353645	0.289552
240 min Prot_x-y_240 min Body	GOBP name	immune response-activating cell surface receptor signaling pathway	108	0.248494	9.51e-06	0.000556569	0.0998773	0.130001
480 min Prot_x-y_480 min Body	GOBP name	regulation of multicellular organismal development	362	0.138983	9.62e-06	0.000315611	0.0228921	0.0730143
480 min Prot_x-y_480 min Body	GOBP name	DNA alkylation	20	-0.572228	9.69e-06	0.000316665	-0.545403	-0.574893
480 min Prot_x-y_480 min Body	GOBP name	DNA methylation	20	-0.572228	9.69e-06	0.000315443	-0.545403	-0.574893
240 min Prot_x-y_240 min Body	GOBP name	regulation of MAPKKK cascade	133	0.224062	9.85e-06	0.000572618	0.0976688	0.1219
240 min Prot_x-y_240 min Body	GOBP name	positive regulation of transferase activity	183	0.191862	9.91e-06	0.000572028	0.0632018	0.111089
120 min Prot_x-y_120 min Body	GOBP name	establishment of protein localization in endoplasmic reticulum	104	0.25262	9.91e-06	0.00122887	0.161803	0.320783
120 min Prot_x-y_120 min Body	GOBP name	protein targeting to ER	104	0.25262	9.91e-06	0.00121106	0.161803	0.320783
480 min Prot_x-y_480 min Body	GOBP name	secretion	180	0.193361	9.95e-06	0.000322501	0.0659618	0.0931644
240 min Prot_x-y_240 min Body	GOBP name	cell-cell junction organization	61	0.328093	1.02e-05	0.000584281	0.174341	0.16761
480 min Prot_x-y_480 min Body	GOBP name	positive regulation of immune response	186	0.189975	1.03e-05	0.000333571	0.0603707	0.0886631
120 min Prot_x-y_120 min Body	GOBP name	multicellular organismal process	764	0.0993115	1.04e-05	0.00125019	0.0504825	0.0614915
240 min Prot_x-y_240 min Body	GOBP name	regulation of cell adhesion	107	0.24848	1.04e-05	0.000595041	0.124011	0.135794
240 min Prot_x-y_240 min Body	GOBP name	protein targeting	274	0.157752	1.05e-05	0.00059124	0.0350006	0.136445
240 min Prot_x-y_240 min Body	GOBP name	regulation of protein modification process	495	0.119846	1.06e-05	0.000597447	0.0239859	0.0683436
480 min Prot_x-y_480 min Body	GOBP name	negative regulation of transcription from RNA polymerase II promoter	188	-0.188484	1.09e-05	0.000351161	-0.194487	-0.193822
120 min Prot_x-y_120 min Body	GOBP name	negative regulation of protein metabolic process	231	0.170677	1.1e-05	0.00130555	0.115552	0.117033
60 min Prot_x-y_60 min Body	GOBP name	acylglycerol biosynthetic process	27	-0.489309	1.12e-05	0.00219667	-0.531258	-0.608445
60 min Prot_x-y_60 min Body	GOBP name	neutral lipid biosynthetic process	27	-0.489309	1.12e-05	0.00214674	-0.531258	-0.608445
480 min Prot_x-y_480 min Body	GOBP name	glycosylation	89	-0.271002	1.13e-05	0.000360629	-0.226005	-0.234376
480 min Prot_x-y_480 min Body	GOBP name	macromolecule glycosylation	89	-0.271002	1.13e-05	0.000359263	-0.226005	-0.234376
480 min Prot_x-y_480 min Body	GOBP name	protein glycosylation	89	-0.271002	1.13e-05	0.000357907	-0.226005	-0.234376
30 min Prot_x-y_30 min Body	GOBP name	acylglycerol biosynthetic process	27	-0.489082	1.13e-05	0.00298099	-0.514474	-0.512562
30 min Prot_x-y_30 min Body	GOBP name	neutral lipid biosynthetic process	27	-0.489082	1.13e-05	0.00289065	-0.514474	-0.512562
240 min Prot_x-y_240 min Body	GOBP name	DNA metabolic process	358	-0.138574	1.13e-05	0.000633548	-0.141611	-0.0962501
120 min Prot_x-y_120 min Body	GOBP name	cell surface receptor linked signaling pathway	688	0.103294	1.15e-05	0.00134628	0.0407003	0.0807958
120 min Prot_x-y_120 min Body	GOBP name	SRP-dependent cotranslational protein targeting to membrane	102	0.253175	1.15e-05	0.0013283	0.157824	0.320783
480 min Prot_x-y_480 min Body	GOBP name	regulation of nuclear mRNA splicing, via spliceosome	41	-0.397035	1.15e-05	0.000365244	-0.326531	-0.441061
480 min Prot_x-y_480 min Body	GOBP name	positive regulation of hydrolase activity	238	0.167767	1.17e-05	0.000368206	0.0505114	0.0971303
240 min Prot_x-y_240 min Body	GOBP name	negative regulation of protein complex assembly	45	0.378786	1.17e-05	0.000650555	0.207063	0.253036
480 min Prot_x-y_480 min Body	GOBP name	hemostasis	196	0.184051	1.18e-05	0.000370103	0.0490038	0.0884676
120 min Prot_x-y_120 min Body	GOBP name	regulation of cell migration	182	0.190688	1.18e-05	0.00134898	0.141462	0.136508
120 min Prot_x-y_120 min Body	GOBP name	organic substance transport	136	-0.219445	1.21e-05	0.00135467	-0.225551	-0.232035
60 min Prot_x-y_60 min Body	GOBP name	ion transport	182	-0.190389	1.22e-05	0.00228701	-0.246872	-0.239938
480 min Prot_x-y_480 min Body	GOBP name	negative regulation of protein modification process	151	0.208399	1.22e-05	0.000383248	0.0732242	0.106326
240 min Prot_x-y_240 min Body	GOBP name	immune response-regulating cell surface receptor signaling pathway	110	0.243018	1.24e-05	0.000685789	0.0966962	0.130001
240 min Prot_x-y_240 min Body	GOBP name	homotypic cell-cell adhesion	29	0.469381	1.26e-05	0.000692463	0.265888	0.222316
120 min Prot_x-y_120 min Body	GOBP name	negative regulation of cell communication	298	0.150148	1.27e-05	0.00141132	0.0894884	0.132536
240 min Prot_x-y_240 min Body	GOBP name	actin filament capping	16	0.630732	1.28e-05	0.000697605	0.389609	0.337492
240 min Prot_x-y_240 min Body	GOBP name	regulation of cell development	200	0.181132	1.33e-05	0.000720645	0.0614728	0.118654
480 min Prot_x-y_480 min Body	GOBP name	muscle system process	71	0.300349	1.33e-05	0.000416403	0.142749	0.250513
480 min Prot_x-y_480 min Body	GOBP name	neurological system process	155	0.204858	1.34e-05	0.000415676	0.0678864	0.117716
480 min Prot_x-y_480 min Body	GOBP name	positive regulation of neuron projection development	32	0.445479	1.35e-05	0.000418861	0.234901	0.198804
480 min Prot_x-y_480 min Body	GOBP name	ribosome biogenesis	27	-0.48464	1.36e-05	0.000419271	-0.364261	-0.487264
480 min Prot_x-y_480 min Body	GOBP name	negative regulation of biosynthetic process	383	-0.133059	1.37e-05	0.000420629	-0.155745	-0.0969458
480 min Prot_x-y_480 min Body	GOBP name	blood coagulation	194	0.18356	1.37e-05	0.000419856	0.0485826	0.0884676
480 min Prot_x-y_480 min Body	GOBP name	coagulation	194	0.18356	1.37e-05	0.000418335	0.0485826	0.0884676
240 min Prot_x-y_240 min Body	GOBP name	rRNA metabolic process	121	-0.230798	1.37e-05	0.000737809	-0.218743	-0.270092
60 min Prot_x-y_60 min Body	GOBP name	nitrogen compound transport	44	-0.379847	1.39e-05	0.00253897	-0.48982	-0.485525
480 min Prot_x-y_480 min Body	GOBP name	positive regulation of protein kinase activity	162	0.199994	1.41e-05	0.00042824	0.0635216	0.0722198
240 min Prot_x-y_240 min Body	GOBP name	regulation of gene expression, epigenetic	100	-0.253074	1.41e-05	0.000750915	-0.230736	-0.233475
120 min Prot_x-y_120 min Body	GOBP name	locomotion	382	0.13301	1.41e-05	0.00154554	0.0660852	0.0940266
480 min Prot_x-y_480 min Body	GOBP name	double-strand break repair	62	-0.319794	1.45e-05	0.000439563	-0.292561	-0.326461
240 min Prot_x-y_240 min Body	GOBP name	endocytosis	177	0.191039	1.49e-05	0.000790724	0.0786692	0.0815339
120 min Prot_x-y_120 min Body	GOBP name	ribosome biogenesis	27	-0.481945	1.52e-05	0.00163827	-0.48868	-0.521045
120 min Prot_x-y_120 min Body	GOBP name	negative regulation of response to stimulus	346	0.138638	1.54e-05	0.00164655	0.0795	0.113272
60 min Prot_x-y_60 min Body	GOBP name	nuclear-transcribed mRNA catabolic process, nonsense-mediated decay	107	0.243648	1.55e-05	0.00277228	0.218918	0.26942
480 min Prot_x-y_480 min Body	GOBP name	cell projection morphogenesis	91	0.2638	1.55e-05	0.000467467	0.100905	0.151935
480 min Prot_x-y_480 min Body	GOBP name	regulation of inflammatory response	65	0.31122	1.56e-05	0.000470502	0.175431	0.131398
120 min Prot_x-y_120 min Body	GOBP name	negative regulation of cellular protein metabolic process	216	0.173162	1.56e-05	0.00164752	0.119404	0.126228
480 min Prot_x-y_480 min Body	GOBP name	actin polymerization or depolymerization	20	0.558554	1.57e-05	0.000471871	0.263305	0.28293
240 min Prot_x-y_240 min Body	GOBP name	regulation of neuron projection development	109	0.241216	1.58e-05	0.000830083	0.101136	0.17954
120 min Prot_x-y_120 min Body	GOBP name	actin-myosin filament sliding	15	0.644575	1.58e-05	0.00164158	0.725936	0.803494
120 min Prot_x-y_120 min Body	GOBP name	muscle filament sliding	15	0.644575	1.58e-05	0.00162156	0.725936	0.803494
120 min Prot_x-y_120 min Body	GOBP name	positive regulation of response to stimulus	474	0.119739	1.6e-05	0.00162444	0.0608949	0.0952902
240 min Prot_x-y_240 min Body	GOBP name	chromatin assembly or disassembly	33	-0.434908	1.6e-05	0.00084019	-0.396254	-0.375153
30 min Prot_x-y_30 min Body	GOBP name	protein N-linked glycosylation via asparagine	65	-0.310645	1.62e-05	0.00402099	-0.352707	-0.37423
240 min Prot_x-y_240 min Body	GOBP name	regulation of kinase activity	284	0.151694	1.63e-05	0.000846079	0.0490709	0.0678544
60 min Prot_x-y_60 min Body	GOBP name	regulation of cellular component biogenesis	216	0.172771	1.63e-05	0.00286644	0.175044	0.138403
30 min Prot_x-y_30 min Body	GOBP name	actin filament-based process	218	0.172043	1.63e-05	0.00393136	0.226503	0.119771
120 min Prot_x-y_120 min Body	GOBP name	lipid biosynthetic process	178	-0.189547	1.65e-05	0.00165488	-0.195764	-0.234237
240 min Prot_x-y_240 min Body	GOBP name	regulation of protein phosphorylation	350	0.137412	1.65e-05	0.000854228	0.033633	0.0776715
480 min Prot_x-y_480 min Body	GOBP name	nerve growth factor receptor signaling pathway	110	0.239401	1.67e-05	0.00050015	0.0961522	0.109121
480 min Prot_x-y_480 min Body	GOBP name	nuclear-transcribed mRNA catabolic process	160	0.199242	1.7e-05	0.000507776	0.0650567	0.102585
240 min Prot_x-y_240 min Body	GOBP name	negative regulation of catalytic activity	292	0.149319	1.71e-05	0.000880193	0.0520996	0.0712867
480 min Prot_x-y_480 min Body	GOBP name	positive regulation of innate immune response	147	0.207424	1.73e-05	0.00051493	0.0754413	0.0964947
240 min Prot_x-y_240 min Body	GOBP name	regulation of hydrolase activity	372	0.133033	1.79e-05	0.000913011	0.0309244	0.0883551
30 min Prot_x-y_30 min Body	GOBP name	tRNA metabolic process	89	0.264524	1.82e-05	0.00425293	0.341079	0.353839
120 min Prot_x-y_120 min Body	GOBP name	glycerol ether biosynthetic process	30	-0.452982	1.83e-05	0.00181106	-0.418819	-0.536889
480 min Prot_x-y_480 min Body	GOBP name	nucleosome assembly	43	-0.378588	1.85e-05	0.0005464	-0.457868	-0.481803
480 min Prot_x-y_480 min Body	GOBP name	DNA conformation change	58	-0.326375	1.85e-05	0.000546197	-0.286114	-0.335144
480 min Prot_x-y_480 min Body	GOBP name	nuclear-transcribed mRNA catabolic process, nonsense-mediated decay	107	0.241382	1.85e-05	0.000544554	0.0892538	0.116862
240 min Prot_x-y_240 min Body	GOBP name	regulation of protein kinase activity	264	0.155954	1.86e-05	0.000943596	0.0508713	0.0699196
60 min Prot_x-y_60 min Body	GOBP name	metabolic process	3415	-0.0689175	1.87e-05	0.00320951	-0.0473748	-0.0381813
120 min Prot_x-y_120 min Body	GOBP name	regulation of cell projection organization	145	0.207938	1.88e-05	0.00184398	0.144263	0.169343
30 min Prot_x-y_30 min Body	GOBP name	long-chain fatty-acyl-CoA biosynthetic process	14	-0.661044	1.88e-05	0.00429402	-0.684655	-0.591593
60 min Prot_x-y_60 min Body	GOBP name	cell projection organization	213	0.172636	1.89e-05	0.00318086	0.175499	0.146239
30 min Prot_x-y_30 min Body	GOBP name	oxidation-reduction process	281	-0.151222	1.91e-05	0.00423901	-0.154117	-0.186429
240 min Prot_x-y_240 min Body	GOBP name	glycerol ether biosynthetic process	30	-0.451624	1.93e-05	0.000976494	-0.334777	-0.375645
480 min Prot_x-y_480 min Body	GOBP name	'de novo' protein folding	43	0.377584	1.94e-05	0.000568972	0.171059	0.229098
240 min Prot_x-y_240 min Body	GOBP name	negative regulation of actin filament polymerization	25	0.493603	2e-05	0.00100509	0.322656	0.304812
480 min Prot_x-y_480 min Body	GOBP name	antigen processing and presentation of exogenous antigen	129	0.219369	2.01e-05	0.000586009	0.0805787	0.0931749
240 min Prot_x-y_240 min Body	GOBP name	cell junction assembly	79	0.278756	2.05e-05	0.00102022	0.114745	0.186383
30 min Prot_x-y_30 min Body	GOBP name	cellular process	4496	-0.0886023	2.05e-05	0.00442445	0.0072596	-0.0162601
480 min Prot_x-y_480 min Body	GOBP name	secretion by cell	145	0.206981	2.05e-05	0.000597141	0.0783466	0.0883646
120 min Prot_x-y_120 min Body	GOBP name	catabolic process	795	0.0943334	2.06e-05	0.00199797	0.0306312	0.0590787
480 min Prot_x-y_480 min Body	GOBP name	negative regulation of mRNA processing	17	-0.596685	2.1e-05	0.000607861	-0.482192	-0.532186
240 min Prot_x-y_240 min Body	GOBP name	positive regulation of cellular component movement	115	0.231503	2.1e-05	0.00104068	0.103404	0.121547
480 min Prot_x-y_480 min Body	GOBP name	cell-matrix adhesion	31	0.442274	2.11e-05	0.000609913	0.206196	0.251571
60 min Prot_x-y_60 min Body	GOBP name	regulation of protein polymerization	76	0.283574	2.12e-05	0.00350703	0.321633	0.247856
480 min Prot_x-y_480 min Body	GOBP name	negative regulation of cellular component movement	60	0.318297	2.17e-05	0.000624674	0.132672	0.1853
480 min Prot_x-y_480 min Body	GOBP name	antigen processing and presentation	151	0.202178	2.21e-05	0.000632695	0.0586125	0.0853071
240 min Prot_x-y_240 min Body	GOBP name	positive regulation of cellular component organization	318	0.141527	2.22e-05	0.00109247	0.025873	0.102537
480 min Prot_x-y_480 min Body	GOBP name	RNA secondary structure unwinding	31	-0.441153	2.22e-05	0.000633464	-0.351781	-0.348343
480 min Prot_x-y_480 min Body	GOBP name	regulation of cell development	200	0.176428	2.22e-05	0.000632512	0.0409053	0.109016
120 min Prot_x-y_120 min Body	GOBP name	actin filament-based movement	30	0.448159	2.24e-05	0.00214571	0.453747	0.367889
480 min Prot_x-y_480 min Body	GOBP name	homotypic cell-cell adhesion	29	0.454527	2.36e-05	0.00066952	0.189506	0.204951
240 min Prot_x-y_240 min Body	GOBP name	negative regulation of Wnt receptor signaling pathway	84	0.268273	2.38e-05	0.00116862	0.122068	0.140952
60 min Prot_x-y_60 min Body	GOBP name	mitochondrial transport	79	-0.276256	2.42e-05	0.00392998	-0.380414	-0.349145
240 min Prot_x-y_240 min Body	GOBP name	chromatin assembly	15	-0.629684	2.47e-05	0.00120177	-0.511107	-0.40028
30 min Prot_x-y_30 min Body	GOBP name	peptidyl-asparagine modification	66	-0.301617	2.47e-05	0.00519808	-0.343733	-0.373011
240 min Prot_x-y_240 min Body	GOBP name	DNA repair	209	-0.171758	2.47e-05	0.00119721	-0.147759	-0.146722
480 min Prot_x-y_480 min Body	GOBP name	muscle contraction	60	0.316072	2.48e-05	0.000700868	0.158685	0.254853
120 min Prot_x-y_120 min Body	GOBP name	protein N-linked glycosylation	66	-0.301492	2.48e-05	0.00235263	-0.32829	-0.360456
120 min Prot_x-y_120 min Body	GOBP name	platelet activation	87	0.262935	2.51e-05	0.00235525	0.22792	0.168364
120 min Prot_x-y_120 min Body	GOBP name	response to external stimulus	422	0.123277	2.52e-05	0.00233366	0.0495832	0.0952911
120 min Prot_x-y_120 min Body	GOBP name	negative regulation of actin filament depolymerization	18	0.574149	2.53e-05	0.00232168	0.490334	0.476236
60 min Prot_x-y_60 min Body	GOBP name	cellular macromolecule catabolic process	430	0.122079	2.57e-05	0.00408599	0.101765	0.137107
30 min Prot_x-y_30 min Body	GOBP name	acyl-CoA biosynthetic process	15	-0.628313	2.57e-05	0.00528256	-0.646864	-0.558838
30 min Prot_x-y_30 min Body	GOBP name	fatty-acyl-CoA biosynthetic process	15	-0.628313	2.57e-05	0.00515678	-0.646864	-0.558838
30 min Prot_x-y_30 min Body	GOBP name	thioester biosynthetic process	15	-0.628313	2.57e-05	0.00503686	-0.646864	-0.558838
120 min Prot_x-y_120 min Body	GOBP name	regulation of anatomical structure size	106	0.238297	2.58e-05	0.00233922	0.200751	0.197608
480 min Prot_x-y_480 min Body	GOBP name	regulation of nucleobase-containing compound metabolic process	1193	-0.0795088	2.61e-05	0.000734699	-0.108667	-0.0326624
480 min Prot_x-y_480 min Body	GOBP name	cellular response to peptide hormone stimulus	125	0.219695	2.61e-05	0.000733357	0.0921115	0.106812
120 min Prot_x-y_120 min Body	GOBP name	regulation of hydrolase activity	373	0.130215	2.62e-05	0.0023505	0.0744227	0.0869441
240 min Prot_x-y_240 min Body	GOBP name	positive regulation of locomotion	112	0.231571	2.66e-05	0.00128188	0.103232	0.124149
60 min Prot_x-y_60 min Body	GOBP name	long-chain fatty-acyl-CoA metabolic process	15	-0.62592	2.76e-05	0.00430397	-0.656822	-0.63606
480 min Prot_x-y_480 min Body	GOBP name	cellular response to vascular endothelial growth factor stimulus	67	0.29746	2.78e-05	0.000778079	0.139266	0.168408
120 min Prot_x-y_120 min Body	GOBP name	rRNA metabolic process	121	-0.222423	2.79e-05	0.00247391	-0.276235	-0.333121
480 min Prot_x-y_480 min Body	GOBP name	negative regulation of nuclear mRNA splicing, via spliceosome	16	-0.605649	2.8e-05	0.000780269	-0.495391	-0.566978
30 min Prot_x-y_30 min Body	GOBP name	triglyceride biosynthetic process	25	-0.484762	2.81e-05	0.00538958	-0.515953	-0.512562
480 min Prot_x-y_480 min Body	GOBP name	cellular membrane organization	365	0.131021	2.81e-05	0.00078297	0.0274008	0.0812712
240 min Prot_x-y_240 min Body	GOBP name	phosphate-containing compound metabolic process	393	0.126615	2.81e-05	0.00134803	0.0359157	0.0642266
240 min Prot_x-y_240 min Body	GOBP name	phosphorus metabolic process	393	0.126615	2.81e-05	0.00134041	0.0359157	0.0642266
480 min Prot_x-y_480 min Body	GOBP name	regulation of cell-substrate adhesion	44	0.366008	2.82e-05	0.000781167	0.165227	0.12811
240 min Prot_x-y_240 min Body	GOBP name	ncRNA processing	179	-0.183722	2.83e-05	0.00133998	-0.188435	-0.162727
240 min Prot_x-y_240 min Body	GOBP name	leukocyte migration	65	0.301496	2.86e-05	0.00134485	0.116876	0.177398
480 min Prot_x-y_480 min Body	GOBP name	positive regulation of GTPase activity	113	0.229462	2.91e-05	0.000803653	0.0948661	0.114535
480 min Prot_x-y_480 min Body	GOBP name	DNA duplex unwinding	35	-0.40925	2.92e-05	0.000803986	-0.35124	-0.440467
480 min Prot_x-y_480 min Body	GOBP name	DNA geometric change	35	-0.40925	2.92e-05	0.000801368	-0.35124	-0.440467
60 min Prot_x-y_60 min Body	GOBP name	triglyceride biosynthetic process	25	-0.483367	2.97e-05	0.00454457	-0.529962	-0.608445
480 min Prot_x-y_480 min Body	GOBP name	cell part morphogenesis	111	0.231148	2.98e-05	0.000816862	0.0845583	0.130689
120 min Prot_x-y_120 min Body	GOBP name	actin-mediated cell contraction	19	0.553613	3.02e-05	0.00265105	0.599245	0.651411
480 min Prot_x-y_480 min Body	GOBP name	catabolic process	796	0.09237	3.02e-05	0.000823685	-0.000789611	0.0486145
480 min Prot_x-y_480 min Body	GOBP name	regulation of organelle organization	348	0.133377	3.05e-05	0.000829198	0.0212562	0.067503
120 min Prot_x-y_120 min Body	GOBP name	mitochondrial transport	79	-0.272703	3.08e-05	0.002678	-0.354793	-0.429031
480 min Prot_x-y_480 min Body	GOBP name	nucleobase metabolic process	43	0.368342	3.09e-05	0.000837694	0.157861	0.198262
120 min Prot_x-y_120 min Body	GOBP name	cellular response to stimulus	1738	0.069873	3.1e-05	0.00267048	0.00367075	0.0382981
120 min Prot_x-y_120 min Body	GOBP name	positive regulation of cell communication	349	0.132984	3.14e-05	0.00267595	0.0716315	0.120886
480 min Prot_x-y_480 min Body	GOBP name	positive regulation of biological process	1483	0.0731037	3.15e-05	0.000851355	-0.0277213	0.0386705
240 min Prot_x-y_240 min Body	GOBP name	rRNA processing	119	-0.222668	3.17e-05	0.00148543	-0.214289	-0.227849
480 min Prot_x-y_480 min Body	GOBP name	methylation	78	-0.273971	3.17e-05	0.000854978	-0.269501	-0.253898
60 min Prot_x-y_60 min Body	GOBP name	negative regulation of actin filament depolymerization	18	0.567094	3.18e-05	0.0047899	0.615062	0.55946
480 min Prot_x-y_480 min Body	GOBP name	mRNA catabolic process	166	0.189281	3.2e-05	0.000858225	0.0607227	0.0963697
60 min Prot_x-y_60 min Body	GOBP name	cellular lipid metabolic process	300	-0.142581	3.21e-05	0.00474211	-0.166618	-0.133031
30 min Prot_x-y_30 min Body	GOBP name	Rab protein signal transduction	34	-0.412976	3.22e-05	0.00603064	-0.363955	-0.334805
240 min Prot_x-y_240 min Body	GOBP name	epidermal growth factor receptor signaling pathway	85	0.26234	3.24e-05	0.0015073	0.124365	0.144794
60 min Prot_x-y_60 min Body	GOBP name	endoplasmic reticulum organization	24	-0.490114	3.34e-05	0.00484803	-0.664649	-0.644784
240 min Prot_x-y_240 min Body	GOBP name	immune response-activating signal transduction	152	0.196998	3.36e-05	0.00155707	0.0738284	0.0993705
240 min Prot_x-y_240 min Body	GOBP name	activation of immune response	160	0.192039	3.4e-05	0.00156555	0.0709147	0.0993705
240 min Prot_x-y_240 min Body	GOBP name	acylglycerol biosynthetic process	27	-0.461687	3.41e-05	0.00156006	-0.343901	-0.372485
240 min Prot_x-y_240 min Body	GOBP name	neutral lipid biosynthetic process	27	-0.461687	3.41e-05	0.00155163	-0.343901	-0.372485
120 min Prot_x-y_120 min Body	GOBP name	cellular catabolic process	688	0.0975834	3.41e-05	0.00287274	0.0360341	0.0598516
60 min Prot_x-y_60 min Body	GOBP name	carboxylic acid transport	39	-0.384474	3.42e-05	0.0048869	-0.458287	-0.487138
60 min Prot_x-y_60 min Body	GOBP name	organic acid transport	39	-0.384474	3.42e-05	0.00480545	-0.458287	-0.487138
60 min Prot_x-y_60 min Body	GOBP name	macromolecule catabolic process	477	0.114639	3.43e-05	0.00473452	0.090872	0.109637
240 min Prot_x-y_240 min Body	GOBP name	translation	263	0.151039	3.49e-05	0.00158164	0.0464952	0.142458
120 min Prot_x-y_120 min Body	GOBP name	negative regulation of gene expression, epigenetic	51	-0.336153	3.5e-05	0.00292238	-0.367923	-0.316599
120 min Prot_x-y_120 min Body	GOBP name	immune response	361	0.130085	3.52e-05	0.00291212	0.0663306	0.0984178
60 min Prot_x-y_60 min Body	GOBP name	fatty-acyl-CoA metabolic process	16	-0.597652	3.56e-05	0.00484254	-0.624154	-0.622252
480 min Prot_x-y_480 min Body	GOBP name	antigen processing and presentation of exogenous peptide antigen	127	0.214316	3.56e-05	0.000953921	0.0784543	0.0920191
240 min Prot_x-y_240 min Body	GOBP name	positive regulation of kinase activity	176	0.182846	3.58e-05	0.00161466	0.057265	0.110797
60 min Prot_x-y_60 min Body	GOBP name	regulation of cell communication	633	0.100764	3.64e-05	0.004871	0.0837629	0.0714302
480 min Prot_x-y_480 min Body	GOBP name	regulation of programmed cell death	504	0.11137	3.69e-05	0.000985716	0.0016771	0.0559855
240 min Prot_x-y_240 min Body	GOBP name	positive regulation of cell migration	106	0.233615	3.71e-05	0.00166246	0.104848	0.124149
480 min Prot_x-y_480 min Body	GOBP name	telomere maintenance	36	-0.398227	3.72e-05	0.000988175	-0.349474	-0.366274
60 min Prot_x-y_60 min Body	GOBP name	chromosome organization	345	-0.132208	3.84e-05	0.00505926	-0.154958	-0.151261
480 min Prot_x-y_480 min Body	GOBP name	regulation of innate immune response	170	0.185199	3.85e-05	0.00101987	0.0642802	0.0886631
480 min Prot_x-y_480 min Body	GOBP name	nucleoside monophosphate biosynthetic process	32	0.42134	3.86e-05	0.00101962	0.18741	0.186808
30 min Prot_x-y_30 min Body	GOBP name	endoplasmic reticulum organization	24	-0.486039	3.88e-05	0.00710569	-0.627524	-0.632978
240 min Prot_x-y_240 min Body	GOBP name	regulation of system process	148	0.19796	3.89e-05	0.00173394	0.0802344	0.109951
240 min Prot_x-y_240 min Body	GOBP name	immune response-regulating signaling pathway	154	0.193758	4.04e-05	0.00179211	0.0718945	0.0993705
480 min Prot_x-y_480 min Body	GOBP name	regulation of peptidase activity	128	0.211954	4.06e-05	0.00106898	0.104454	0.096262
60 min Prot_x-y_60 min Body	GOBP name	regulation of actin filament length	75	0.275217	4.14e-05	0.00536913	0.313431	0.247323
60 min Prot_x-y_60 min Body	GOBP name	regulation of actin polymerization or depolymerization	75	0.275217	4.14e-05	0.00528778	0.313431	0.247323
480 min Prot_x-y_480 min Body	GOBP name	telomere organization	37	-0.390158	4.2e-05	0.00110267	-0.341359	-0.357018
60 min Prot_x-y_60 min Body	GOBP name	long-chain fatty-acyl-CoA biosynthetic process	14	-0.63287	4.21e-05	0.00529239	-0.671309	-0.690053
120 min Prot_x-y_120 min Body	GOBP name	cotranslational protein targeting to membrane	104	0.234028	4.24e-05	0.00347251	0.139656	0.30898
480 min Prot_x-y_480 min Body	GOBP name	cellular component morphogenesis	174	0.181929	4.32e-05	0.00113155	0.0494023	0.102828
480 min Prot_x-y_480 min Body	GOBP name	protein folding	152	0.194241	4.32e-05	0.00112865	0.0725394	0.0833588
240 min Prot_x-y_240 min Body	GOBP name	chromatin remodeling	69	-0.285987	4.35e-05	0.00191859	-0.259524	-0.236174
240 min Prot_x-y_240 min Body	GOBP name	positive regulation of cell motility	110	0.227264	4.38e-05	0.00192403	0.101252	0.117509
480 min Prot_x-y_480 min Body	GOBP name	regulation of apoptosis	500	0.110678	4.4e-05	0.00114435	0.00153805	0.0559855
240 min Prot_x-y_240 min Body	GOBP name	chromatin silencing	15	-0.609878	4.4e-05	0.00192357	-0.619905	-0.473626
480 min Prot_x-y_480 min Body	GOBP name	purine base metabolic process	27	0.45492	4.43e-05	0.00114926	0.202532	0.235656
60 min Prot_x-y_60 min Body	GOBP name	regulation of cell morphogenesis	152	0.193927	4.45e-05	0.00551343	0.19359	0.146882
240 min Prot_x-y_240 min Body	GOBP name	regulation of cell morphogenesis involved in differentiation	87	0.254602	4.5e-05	0.00195706	0.105657	0.185616
480 min Prot_x-y_480 min Body	GOBP name	regulation of cell death	528	0.107858	4.51e-05	0.00116549	-0.00190079	0.0559855
480 min Prot_x-y_480 min Body	GOBP name	cell-cell junction organization	61	0.303135	4.55e-05	0.00117397	0.118289	0.172037
480 min Prot_x-y_480 min Body	GOBP name	macromolecule catabolic process	480	0.112481	4.58e-05	0.00117591	0.0137411	0.0577812
120 min Prot_x-y_120 min Body	GOBP name	negative regulation of protein polymerization	32	0.416931	4.65e-05	0.00376653	0.407073	0.335823
120 min Prot_x-y_120 min Body	GOBP name	regulation of metabolic process	1941	0.066478	4.65e-05	0.00373303	-0.00175447	0.037642
120 min Prot_x-y_120 min Body	GOBP name	acylglycerol biosynthetic process	27	-0.453242	4.73e-05	0.00375962	-0.422665	-0.573378
120 min Prot_x-y_120 min Body	GOBP name	neutral lipid biosynthetic process	27	-0.453242	4.73e-05	0.00372448	-0.422665	-0.573378
240 min Prot_x-y_240 min Body	GOBP name	response to chemical stimulus	1093	0.0793691	4.8e-05	0.00207677	-0.0102383	0.04106
480 min Prot_x-y_480 min Body	GOBP name	maturation of SSU-rRNA	31	-0.422274	4.9e-05	0.00125562	-0.359128	-0.479886
30 min Prot_x-y_30 min Body	GOBP name	nitrogen compound transport	44	-0.354735	4.94e-05	0.00885248	-0.40587	-0.411236
480 min Prot_x-y_480 min Body	GOBP name	negative regulation of apoptosis	286	0.142301	4.96e-05	0.00126764	0.0295165	0.0752034
120 min Prot_x-y_120 min Body	GOBP name	protein N-linked glycosylation via asparagine	65	-0.292228	4.99e-05	0.0038963	-0.318011	-0.359169
240 min Prot_x-y_240 min Body	GOBP name	negative regulation of protein complex disassembly	32	0.415115	5.01e-05	0.00215642	0.215354	0.278924
240 min Prot_x-y_240 min Body	GOBP name	cell-matrix adhesion	31	0.421598	5.04e-05	0.00215613	0.223161	0.279463
480 min Prot_x-y_480 min Body	GOBP name	regulation of neurogenesis	158	0.188964	5.04e-05	0.00128345	0.0405758	0.133126
240 min Prot_x-y_240 min Body	GOBP name	response to growth factor stimulus	146	0.196239	5.09e-05	0.00216757	0.0751933	0.130097
240 min Prot_x-y_240 min Body	GOBP name	O-glycan processing	8	-0.827518	5.11e-05	0.00216358	-0.699092	-0.755918
120 min Prot_x-y_120 min Body	GOBP name	peptidyl-asparagine modification	66	-0.289569	5.13e-05	0.00396901	-0.314322	-0.35345
480 min Prot_x-y_480 min Body	GOBP name	cell junction assembly	79	0.264935	5.15e-05	0.00130785	0.089875	0.176715
60 min Prot_x-y_60 min Body	GOBP name	cellular carbohydrate metabolic process	230	-0.157478	5.16e-05	0.00629869	-0.196471	-0.158608
480 min Prot_x-y_480 min Body	GOBP name	epidermal growth factor receptor signaling pathway	85	0.255506	5.17e-05	0.0013083	0.106111	0.118787
240 min Prot_x-y_240 min Body	GOBP name	ephrin receptor signaling pathway	55	0.316333	5.29e-05	0.00222897	0.149753	0.20588
120 min Prot_x-y_120 min Body	GOBP name	cell projection assembly	63	0.295546	5.36e-05	0.00411012	0.223517	0.228625
120 min Prot_x-y_120 min Body	GOBP name	chromatin silencing	14	-0.623846	5.4e-05	0.00410409	-0.755356	-0.574705
30 min Prot_x-y_30 min Body	GOBP name	anion transport	31	-0.419845	5.42e-05	0.00951282	-0.551378	-0.432892
480 min Prot_x-y_480 min Body	GOBP name	regulation of protein complex disassembly	49	0.33439	5.44e-05	0.00137408	0.146103	0.185945
60 min Prot_x-y_60 min Body	GOBP name	acyl-CoA biosynthetic process	15	-0.602245	5.48e-05	0.00660144	-0.635498	-0.63606
60 min Prot_x-y_60 min Body	GOBP name	fatty-acyl-CoA biosynthetic process	15	-0.602245	5.48e-05	0.00650846	-0.635498	-0.63606
60 min Prot_x-y_60 min Body	GOBP name	thioester biosynthetic process	15	-0.602245	5.48e-05	0.00641806	-0.635498	-0.63606
480 min Prot_x-y_480 min Body	GOBP name	regulation of developmental process	537	0.105838	5.49e-05	0.00138164	-0.000582264	0.0596275
60 min Prot_x-y_60 min Body	GOBP name	mitochondrial electron transport, NADH to ubiquinone	34	-0.400387	5.56e-05	0.00641995	-0.470999	-0.572289
120 min Prot_x-y_120 min Body	GOBP name	biological adhesion	210	0.163744	5.58e-05	0.00420217	0.0786354	0.145434
480 min Prot_x-y_480 min Body	GOBP name	antigen processing and presentation of peptide antigen	135	0.202652	5.64e-05	0.00141583	0.0723444	0.0823011
60 min Prot_x-y_60 min Body	GOBP name	regulation of translation	167	0.182733	5.65e-05	0.00643749	0.165723	0.143413
120 min Prot_x-y_120 min Body	GOBP name	negative regulation of catalytic activity	292	0.139681	5.78e-05	0.00430888	0.0930091	0.0929193
120 min Prot_x-y_120 min Body	GOBP name	rRNA processing	119	-0.215205	5.79e-05	0.00428042	-0.271603	-0.3145
480 min Prot_x-y_480 min Body	GOBP name	base-excision repair	31	-0.417967	5.85e-05	0.00146255	-0.360588	-0.369555
480 min Prot_x-y_480 min Body	GOBP name	response to wounding	135	0.202133	5.9e-05	0.00147035	0.0555884	0.101882
30 min Prot_x-y_30 min Body	GOBP name	ER to Golgi vesicle-mediated transport	47	-0.339741	5.91e-05	0.0101699	-0.356587	-0.362798
480 min Prot_x-y_480 min Body	GOBP name	negative regulation of protein ubiquitination	86	0.251843	6e-05	0.00149152	0.101206	0.112217
480 min Prot_x-y_480 min Body	GOBP name	activation of innate immune response	137	0.200351	6.07e-05	0.00150434	0.070572	0.0920191
120 min Prot_x-y_120 min Body	GOBP name	chromatin modification	209	-0.163259	6.11e-05	0.00447644	-0.180545	-0.167352
240 min Prot_x-y_240 min Body	GOBP name	anatomical structure morphogenesis	405	0.119489	6.14e-05	0.00257459	0.0110106	0.0900912
240 min Prot_x-y_240 min Body	GOBP name	regulation of response to external stimulus	138	0.199483	6.15e-05	0.00256663	0.0781682	0.116494
240 min Prot_x-y_240 min Body	GOBP name	innate immune response activating cell surface receptor signaling pathway	86	0.251359	6.2e-05	0.00257344	0.0987976	0.130995
240 min Prot_x-y_240 min Body	GOBP name	stimulatory C-type lectin receptor signaling pathway	86	0.251359	6.2e-05	0.00256082	0.0987976	0.130995
240 min Prot_x-y_240 min Body	GOBP name	signaling	127	0.207612	6.21e-05	0.00255319	0.0962319	0.116553
480 min Prot_x-y_480 min Body	GOBP name	regulation of DNA-dependent DNA replication	15	-0.597604	6.25e-05	0.00154632	-0.471023	-0.449625
480 min Prot_x-y_480 min Body	GOBP name	regulation of MAP kinase activity	96	0.237993	6.26e-05	0.0015423	0.0728231	0.101818
30 min Prot_x-y_30 min Body	GOBP name	nuclear-transcribed mRNA catabolic process, deadenylation-dependent decay	46	0.342088	6.3e-05	0.0106261	0.410573	0.396593
120 min Prot_x-y_120 min Body	GOBP name	negative regulation of protein complex assembly	44	0.349584	6.34e-05	0.00460643	0.322738	0.322701
120 min Prot_x-y_120 min Body	GOBP name	tissue morphogenesis	88	0.248038	6.41e-05	0.00461875	0.199662	0.157438
120 min Prot_x-y_120 min Body	GOBP name	positive regulation of signal transduction	327	0.131575	6.46e-05	0.00461378	0.0734282	0.116586
480 min Prot_x-y_480 min Body	GOBP name	response to DNA damage stimulus	341	-0.128979	6.49e-05	0.00159508	-0.14012	-0.0753784
60 min Prot_x-y_60 min Body	GOBP name	actin-myosin filament sliding	15	0.596241	6.5e-05	0.00730657	0.850687	1.05645
60 min Prot_x-y_60 min Body	GOBP name	muscle filament sliding	15	0.596241	6.5e-05	0.00721043	0.850687	1.05645
60 min Prot_x-y_60 min Body	GOBP name	positive regulation of molecular function	569	0.102094	6.53e-05	0.00715337	0.0784097	0.0714302
480 min Prot_x-y_480 min Body	GOBP name	negative regulation of cell death	305	0.135795	6.58e-05	0.00161169	0.023972	0.0749884
30 min Prot_x-y_30 min Body	GOBP name	nucleoside metabolic process	73	0.271155	6.74e-05	0.0111411	0.360409	0.224585
60 min Prot_x-y_60 min Body	GOBP name	purine-containing compound transmembrane transport	6	-0.939693	6.77e-05	0.00731666	-1.42879	-1.46698
30 min Prot_x-y_30 min Body	GOBP name	protein peptidyl-prolyl isomerization	20	0.515113	6.82e-05	0.0110637	0.696645	0.847353
60 min Prot_x-y_60 min Body	GOBP name	regulation of actin filament polymerization	64	0.289025	6.86e-05	0.00732235	0.321558	0.247856
240 min Prot_x-y_240 min Body	GOBP name	regulation of canonical Wnt receptor signaling pathway	96	0.236663	6.88e-05	0.0028139	0.11201	0.116041
120 min Prot_x-y_120 min Body	GOBP name	oxidation-reduction process	281	-0.140698	6.94e-05	0.00491778	-0.188615	-0.118828
240 min Prot_x-y_240 min Body	GOBP name	triglyceride biosynthetic process	25	-0.459886	7.09e-05	0.00288729	-0.34751	-0.372485
120 min Prot_x-y_120 min Body	GOBP name	cell adhesion	209	0.161777	7.12e-05	0.0050013	0.0772505	0.142325
480 min Prot_x-y_480 min Body	GOBP name	negative regulation of programmed cell death	288	0.138846	7.13e-05	0.00174205	0.0275574	0.0749388
240 min Prot_x-y_240 min Body	GOBP name	regulation of organelle organization	348	0.12702	7.16e-05	0.00290036	0.0395519	0.0691667
30 min Prot_x-y_30 min Body	GOBP name	dephosphorylation	100	0.231416	7.16e-05	0.0113952	0.28738	0.253967
60 min Prot_x-y_60 min Body	GOBP name	small molecule metabolic process	1057	-0.0784946	7.17e-05	0.00755704	-0.0927696	-0.0740108
480 min Prot_x-y_480 min Body	GOBP name	one-carbon metabolic process	101	-0.230234	7.18e-05	0.00175036	-0.229805	-0.225821
240 min Prot_x-y_240 min Body	GOBP name	regulation of endocytosis	93	0.239746	7.19e-05	0.00289919	0.0928685	0.152587
240 min Prot_x-y_240 min Body	GOBP name	nuclear-transcribed mRNA catabolic process, deadenylation-dependent decay	46	0.339214	7.26e-05	0.00291314	0.181327	0.174587
240 min Prot_x-y_240 min Body	GOBP name	endoplasmic reticulum organization	24	-0.468666	7.26e-05	0.00289981	-0.446459	-0.347641
480 min Prot_x-y_480 min Body	GOBP name	regulation of ERK1 and ERK2 cascade	53	0.316061	7.32e-05	0.00177818	0.129526	0.173838
240 min Prot_x-y_240 min Body	GOBP name	transmembrane transport	193	-0.167782	7.34e-05	0.00291857	-0.178148	-0.172015
480 min Prot_x-y_480 min Body	GOBP name	regulation of canonical Wnt receptor signaling pathway	96	0.235694	7.36e-05	0.00178376	0.0960917	0.121246
480 min Prot_x-y_480 min Body	GOBP name	regulation of endopeptidase activity	124	0.207907	7.37e-05	0.00178121	0.103228	0.096262
120 min Prot_x-y_120 min Body	GOBP name	endoplasmic reticulum organization	24	-0.467942	7.45e-05	0.00518855	-0.625746	-0.424011
120 min Prot_x-y_120 min Body	GOBP name	metabolic process	3407	-0.0638869	7.45e-05	0.00514856	-0.068118	-0.0258994
480 min Prot_x-y_480 min Body	GOBP name	synaptic transmission	83	0.252867	7.51e-05	0.00180971	0.0922852	0.145308
120 min Prot_x-y_120 min Body	GOBP name	negative regulation of transport	133	0.200617	7.56e-05	0.00518265	0.142271	0.196625
60 min Prot_x-y_60 min Body	GOBP name	negative regulation of signal transduction	290	0.13773	7.71e-05	0.00802861	0.128348	0.13551
480 min Prot_x-y_480 min Body	GOBP name	regulation of cellular amine metabolic process	49	0.32734	7.8e-05	0.00187221	0.141106	0.124478
120 min Prot_x-y_120 min Body	GOBP name	regulation of multicellular organismal process	626	0.0968786	7.81e-05	0.00531181	0.0395836	0.0721598
60 min Prot_x-y_60 min Body	GOBP name	protein peptidyl-prolyl isomerization	20	0.510645	7.89e-05	0.00810676	0.576365	0.785563
120 min Prot_x-y_120 min Body	GOBP name	positive regulation of signaling	347	0.126297	8.05e-05	0.00542711	0.0681951	0.113954
480 min Prot_x-y_480 min Body	GOBP name	regulation of transmission of nerve impulse	86	0.247392	8.08e-05	0.00193539	0.104544	0.150378
120 min Prot_x-y_120 min Body	GOBP name	nuclear mRNA splicing, via spliceosome	180	-0.172336	8.22e-05	0.00550123	-0.203255	-0.222004
120 min Prot_x-y_120 min Body	GOBP name	RNA splicing, via transesterification reactions with bulged adenosine as nucleophile	180	-0.172336	8.22e-05	0.00545791	-0.203255	-0.222004
480 min Prot_x-y_480 min Body	GOBP name	response to organic substance	766	0.0885588	8.27e-05	0.00197566	-0.00634036	0.0445662
240 min Prot_x-y_240 min Body	GOBP name	actin filament bundle assembly	24	0.464946	8.28e-05	0.0032767	0.246344	0.294454
60 min Prot_x-y_60 min Body	GOBP name	ER to Golgi vesicle-mediated transport	48	-0.329485	8.28e-05	0.0084113	-0.347079	-0.305924
240 min Prot_x-y_240 min Body	GOBP name	purine-containing compound transmembrane transport	6	-0.928292	8.29e-05	0.0032652	-0.958803	-0.931204
480 min Prot_x-y_480 min Body	GOBP name	vascular endothelial growth factor receptor signaling pathway	65	0.283538	8.3e-05	0.00197771	0.111736	0.122312
240 min Prot_x-y_240 min Body	GOBP name	muscle contraction	60	0.294853	8.36e-05	0.00327912	0.142889	0.227194
480 min Prot_x-y_480 min Body	GOBP name	negative regulation of cell motility	58	0.299487	8.53e-05	0.00202442	0.12253	0.173011
120 min Prot_x-y_120 min Body	GOBP name	actin filament capping	16	0.567986	8.53e-05	0.00561796	0.467726	0.476236
240 min Prot_x-y_240 min Body	GOBP name	regulation of inflammatory response	65	0.282957	8.59e-05	0.00335181	0.145065	0.143844
240 min Prot_x-y_240 min Body	GOBP name	cell chemotaxis	35	0.384497	8.6e-05	0.00334234	0.166002	0.244166
30 min Prot_x-y_30 min Body	GOBP name	cellular calcium ion homeostasis	60	-0.294347	8.61e-05	0.0134372	-0.328902	-0.304958
240 min Prot_x-y_240 min Body	GOBP name	negative regulation of canonical Wnt receptor signaling pathway	74	0.265315	8.64e-05	0.00334126	0.124104	0.136068
120 min Prot_x-y_120 min Body	GOBP name	regulation of cell morphogenesis	151	0.187043	8.67e-05	0.00566282	0.112943	0.145691
480 min Prot_x-y_480 min Body	GOBP name	maintenance of fidelity involved in DNA-dependent DNA replication	8	-0.801877	8.67e-05	0.00205249	-0.627932	-0.660562
60 min Prot_x-y_60 min Body	GOBP name	regulation of actin filament depolymerization	26	0.445299	8.74e-05	0.00877397	0.491292	0.450289
240 min Prot_x-y_240 min Body	GOBP name	positive regulation of defense response	160	0.181663	8.82e-05	0.0033941	0.0649521	0.0966482
60 min Prot_x-y_60 min Body	GOBP name	cytokinetic cell separation	15	0.585356	8.82e-05	0.00874742	0.699249	0.837559
60 min Prot_x-y_60 min Body	GOBP name	negative regulation of signaling	297	0.13502	8.89e-05	0.00871011	0.12628	0.134695
120 min Prot_x-y_120 min Body	GOBP name	purine-containing compound transmembrane transport	6	-0.924059	8.93e-05	0.00579138	-1.21873	-1.28634
480 min Prot_x-y_480 min Body	GOBP name	stem cell maintenance	56	-0.303822	8.95e-05	0.00211353	-0.239	-0.195024
480 min Prot_x-y_480 min Body	GOBP name	maturation of SSU-rRNA from tricistronic rRNA transcript (SSU-rRNA, 5.8S rRNA, LSU-rRNA)	23	-0.47248	9e-05	0.00211919	-0.399776	-0.490137
60 min Prot_x-y_60 min Body	GOBP name	acyl-CoA metabolic process	21	-0.494315	9.02e-05	0.00873746	-0.510195	-0.454001
60 min Prot_x-y_60 min Body	GOBP name	thioester metabolic process	21	-0.494315	9.02e-05	0.00863817	-0.510195	-0.454001
30 min Prot_x-y_30 min Body	GOBP name	tRNA processing	47	0.331213	9.02e-05	0.0138274	0.404178	0.473742
120 min Prot_x-y_120 min Body	GOBP name	cellular metabolic process	3175	-0.0619894	9.06e-05	0.00583161	-0.0685895	-0.0300164
30 min Prot_x-y_30 min Body	GOBP name	regulation of molecular function	868	0.0836848	9.09e-05	0.0136892	0.112413	0.0739961
120 min Prot_x-y_120 min Body	GOBP name	cell activation	203	0.161582	9.14e-05	0.00583743	0.110494	0.119424
120 min Prot_x-y_120 min Body	GOBP name	positive regulation of cellular component organization	317	0.130695	9.18e-05	0.0058175	0.0695879	0.101994
30 min Prot_x-y_30 min Body	GOBP name	purine-containing compound transmembrane transport	6	-0.922386	9.2e-05	0.0136034	-1.30202	-1.26504
60 min Prot_x-y_60 min Body	GOBP name	regulation of cell development	200	0.162663	9.21e-05	0.00871893	0.163554	0.116273
480 min Prot_x-y_480 min Body	GOBP name	chromatin silencing at rDNA	9	-0.753231	9.22e-05	0.00216438	-0.853988	-1.16321
480 min Prot_x-y_480 min Body	GOBP name	post-Golgi vesicle-mediated transport	82	0.251139	9.27e-05	0.00217063	0.118059	0.130927
120 min Prot_x-y_120 min Body	GOBP name	triglyceride biosynthetic process	25	-0.452316	9.31e-05	0.00585864	-0.425812	-0.573378
480 min Prot_x-y_480 min Body	GOBP name	cell chemotaxis	35	0.382577	9.33e-05	0.00217925	0.16777	0.172189
480 min Prot_x-y_480 min Body	GOBP name	regulation of muscle system process	46	0.333853	9.42e-05	0.00219426	0.147962	0.222126
120 min Prot_x-y_120 min Body	GOBP name	RNA splicing, via transesterification reactions	185	-0.168553	9.51e-05	0.00594101	-0.202217	-0.220276
480 min Prot_x-y_480 min Body	GOBP name	'de novo' posttranslational protein folding	39	0.361775	9.66e-05	0.00224445	0.166325	0.229098
480 min Prot_x-y_480 min Body	GOBP name	regulation of translation	167	0.17687	9.71e-05	0.00224993	0.0506485	0.100566
240 min Prot_x-y_240 min Body	GOBP name	positive regulation of cytoskeleton organization	76	0.259942	9.73e-05	0.0037272	0.117565	0.153619
30 min Prot_x-y_30 min Body	GOBP name	calcium ion homeostasis	63	-0.285066	9.79e-05	0.0142236	-0.315551	-0.295313
240 min Prot_x-y_240 min Body	GOBP name	cellular response to growth factor stimulus	139	0.193162	9.87e-05	0.00376648	0.0744043	0.122759
60 min Prot_x-y_60 min Body	GOBP name	regulation of protein complex assembly	134	0.19663	9.88e-05	0.00925321	0.213597	0.144051
60 min Prot_x-y_60 min Body	GOBP name	ribosome biogenesis	27	-0.433376	0.000100077	0.00927083	-0.457423	-0.526833
480 min Prot_x-y_480 min Body	GOBP name	behavior	119	0.208141	0.000100526	0.00232175	0.0753523	0.111177
120 min Prot_x-y_120 min Body	GOBP name	O-glycan processing	8	-0.794509	0.000100627	0.00623742	-0.85501	-0.868277
60 min Prot_x-y_60 min Body	GOBP name	regulation of cell motility	194	0.164117	0.000100998	0.00925446	0.178913	0.119222
480 min Prot_x-y_480 min Body	GOBP name	regulation of G-protein coupled receptor protein signaling pathway	38	0.365189	0.000102238	0.00235482	0.141847	0.189187
120 min Prot_x-y_120 min Body	GOBP name	positive regulation of cell projection organization	88	0.240988	0.000102938	0.00633404	0.170248	0.191957
480 min Prot_x-y_480 min Body	GOBP name	nuclear pore organization	11	-0.676612	0.000103356	0.0023741	-0.519412	-0.598348
240 min Prot_x-y_240 min Body	GOBP name	establishment or maintenance of cell polarity	55	0.303717	0.000103906	0.00394561	0.125155	0.180665
480 min Prot_x-y_480 min Body	GOBP name	regulation of dendrite development	34	0.385384	0.00010458	0.00239567	0.158027	0.205685
120 min Prot_x-y_120 min Body	GOBP name	chromatin assembly	15	-0.579022	0.0001051	0.00642023	-0.604992	-0.527869
240 min Prot_x-y_240 min Body	GOBP name	nucleobase-containing compound transport	131	-0.197961	0.000105848	0.00400135	-0.186305	-0.152274
240 min Prot_x-y_240 min Body	GOBP name	mitochondrial transport	79	-0.253623	0.000106272	0.00399942	-0.283347	-0.295501
60 min Prot_x-y_60 min Body	GOBP name	anion transport	31	-0.40301	0.000106573	0.00966032	-0.582171	-0.423564
240 min Prot_x-y_240 min Body	GOBP name	regulation of microtubule-based process	67	0.274479	0.000110116	0.00412567	0.11728	0.17026
30 min Prot_x-y_30 min Body	GOBP name	acyl-CoA metabolic process	21	-0.488181	0.000110202	0.0157459	-0.499917	-0.446996
30 min Prot_x-y_30 min Body	GOBP name	thioester metabolic process	21	-0.488181	0.000110202	0.0154834	-0.499917	-0.446996
480 min Prot_x-y_480 min Body	GOBP name	response to peptide hormone stimulus	165	0.176484	0.000110417	0.00252254	0.0574132	0.0966778
240 min Prot_x-y_240 min Body	GOBP name	developmental process	1365	0.0697463	0.000110702	0.00412929	-0.0190016	0.0376697
480 min Prot_x-y_480 min Body	GOBP name	positive regulation of response to external stimulus	52	0.310792	0.000112032	0.00255251	0.128134	0.176861
60 min Prot_x-y_60 min Body	GOBP name	membrane lipid biosynthetic process	20	-0.499414	0.000112914	0.0101262	-0.525136	-0.569798
60 min Prot_x-y_60 min Body	GOBP name	sphingolipid biosynthetic process	20	-0.499414	0.000112914	0.0100196	-0.525136	-0.569798
60 min Prot_x-y_60 min Body	GOBP name	regulation of metabolic process	1947	0.0628973	0.000113856	0.00999795	0.0257427	0.0327339
30 min Prot_x-y_30 min Body	GOBP name	peptidyl-proline modification	29	0.414426	0.000115821	0.0160061	0.561643	0.745259
30 min Prot_x-y_30 min Body	GOBP name	hydrogen transport	34	-0.382669	0.000117019	0.0159108	-0.490542	-0.413094
30 min Prot_x-y_30 min Body	GOBP name	proton transport	34	-0.382669	0.000117019	0.0156583	-0.490542	-0.413094
240 min Prot_x-y_240 min Body	GOBP name	cell projection morphogenesis	91	0.235098	0.000117328	0.00435717	0.0650584	0.186383
60 min Prot_x-y_60 min Body	GOBP name	nuclear-transcribed mRNA catabolic process, deadenylation-dependent decay	46	0.329153	0.000118095	0.0102633	0.332493	0.289579
480 min Prot_x-y_480 min Body	GOBP name	nuclear pore complex assembly	8	-0.786493	0.000118195	0.00268567	-0.583564	-0.622234
60 min Prot_x-y_60 min Body	GOBP name	establishment of localization	1378	-0.069197	0.000118749	0.0102148	-0.0785365	-0.0536923
60 min Prot_x-y_60 min Body	GOBP name	amino acid transport	24	-0.454391	0.000119655	0.0101888	-0.519576	-0.503303
60 min Prot_x-y_60 min Body	GOBP name	biological regulation	3132	0.060592	0.00012141	0.0102348	0.0139664	0.0182009
60 min Prot_x-y_60 min Body	GOBP name	regulation of neuron differentiation	131	0.196228	0.000121581	0.0101478	0.206535	0.13096
240 min Prot_x-y_240 min Body	GOBP name	RNA metabolic process	1251	-0.0714361	0.000121606	0.00449624	-0.0921169	-0.0476422
480 min Prot_x-y_480 min Body	GOBP name	regulation of neurological system process	87	0.239662	0.000122744	0.00278154	0.10048	0.147964
120 min Prot_x-y_120 min Body	GOBP name	negative regulation of actin filament polymerization	25	0.444385	0.000123378	0.00748254	0.44427	0.335366
30 min Prot_x-y_30 min Body	GOBP name	endoplasmic reticulum tubular network organization	7	-0.838347	0.00012356	0.0162751	-1.17736	-1.08406
120 min Prot_x-y_120 min Body	GOBP name	lipid metabolic process	362	-0.120544	0.000123932	0.00746246	-0.1315	-0.12691
30 min Prot_x-y_30 min Body	GOBP name	carbohydrate metabolic process	296	-0.132399	0.000125096	0.0162239	-0.132806	-0.144509
60 min Prot_x-y_60 min Body	GOBP name	positive regulation of cellular component organization	317	0.128132	0.000125576	0.0103785	0.107808	0.0996151
240 min Prot_x-y_240 min Body	GOBP name	regulation of catabolic process	369	0.119332	0.000126224	0.00464657	0.0162586	0.0984731
60 min Prot_x-y_60 min Body	GOBP name	regulation of locomotion	214	0.154314	0.000126858	0.0103827	0.163209	0.10884
60 min Prot_x-y_60 min Body	GOBP name	actin filament capping	16	0.553781	0.000127754	0.0103555	0.583826	0.55946
480 min Prot_x-y_480 min Body	GOBP name	ribonucleoside monophosphate biosynthetic process	25	0.44338	0.000127805	0.00288847	0.199349	0.198262
240 min Prot_x-y_240 min Body	GOBP name	positive regulation of protein kinase activity	163	0.175868	0.000127996	0.00469133	0.052613	0.107757
120 min Prot_x-y_120 min Body	GOBP name	protein-DNA complex subunit organization	61	-0.284698	0.00012845	0.00767969	-0.348229	-0.308929
120 min Prot_x-y_120 min Body	GOBP name	immune response-activating cell surface receptor signaling pathway	108	0.214775	0.000129612	0.00769456	0.132427	0.184645
60 min Prot_x-y_60 min Body	GOBP name	positive regulation of catalytic activity	481	0.105453	0.000130472	0.0104751	0.0840229	0.0693007
480 min Prot_x-y_480 min Body	GOBP name	transport	1324	0.0697157	0.000130961	0.00295188	-0.0140879	0.0334945
480 min Prot_x-y_480 min Body	GOBP name	negative regulation of peptidase activity	69	0.267537	0.000131048	0.00294596	0.155168	0.130099
480 min Prot_x-y_480 min Body	GOBP name	positive regulation of histone methylation	15	-0.570781	0.000131673	0.00295214	-0.436505	-0.456712
240 min Prot_x-y_240 min Body	GOBP name	response to wounding	135	0.192375	0.000131826	0.00481078	0.0629776	0.115738
120 min Prot_x-y_120 min Body	GOBP name	negative regulation of biological process	1324	0.0696899	0.000132074	0.00778588	0.0121005	0.0352182
240 min Prot_x-y_240 min Body	GOBP name	lipid biosynthetic process	178	-0.168112	0.000133067	0.00483516	-0.169263	-0.152405
120 min Prot_x-y_120 min Body	GOBP name	nucleobase-containing compound transport	131	-0.194955	0.000134617	0.00788069	-0.217224	-0.164907
240 min Prot_x-y_240 min Body	GOBP name	platelet degranulation	37	0.363623	0.000134715	0.00487401	0.20624	0.234478
240 min Prot_x-y_240 min Body	GOBP name	regulation of G-protein coupled receptor protein signaling pathway	37	0.363583	0.000134943	0.00486141	0.200707	0.17342
240 min Prot_x-y_240 min Body	GOBP name	protein-DNA complex assembly	51	-0.310073	0.00013502	0.00484349	-0.352391	-0.254936
120 min Prot_x-y_120 min Body	GOBP name	regulation of neuron projection development	109	0.213131	0.00013614	0.0079149	0.149467	0.169343
120 min Prot_x-y_120 min Body	GOBP name	chromatin assembly or disassembly	33	-0.384584	0.000136381	0.00787461	-0.445595	-0.471466
240 min Prot_x-y_240 min Body	GOBP name	cell-substrate adhesion	49	0.31605	0.000136546	0.00487747	0.162258	0.195641
120 min Prot_x-y_120 min Body	GOBP name	innate immune response	304	0.129962	0.000136934	0.00785277	0.0703619	0.0853372
480 min Prot_x-y_480 min Body	GOBP name	regulation of cellular amino acid metabolic process	44	0.333208	0.000137578	0.00307635	0.144381	0.130888
480 min Prot_x-y_480 min Body	GOBP name	positive regulation of canonical Wnt receptor signaling pathway	69	0.266257	0.000141131	0.00314746	0.119303	0.121924
120 min Prot_x-y_120 min Body	GOBP name	locomotory behavior	44	0.332478	0.000142314	0.00810613	0.301201	0.260615
120 min Prot_x-y_120 min Body	GOBP name	regulation of actin filament depolymerization	26	0.431666	0.000142988	0.00808986	0.387893	0.389005
480 min Prot_x-y_480 min Body	GOBP name	cellular response to fibroblast growth factor stimulus	63	0.27807	0.000144465	0.00321329	0.125265	0.118787
240 min Prot_x-y_240 min Body	GOBP name	positive regulation of immune system process	252	0.141527	0.000144543	0.00514134	0.0447669	0.0741434
30 min Prot_x-y_30 min Body	GOBP name	monovalent inorganic cation transport	55	-0.297331	0.000144973	0.018517	-0.362264	-0.32666
480 min Prot_x-y_480 min Body	GOBP name	mitochondrial electron transport, NADH to ubiquinone	34	-0.377287	0.000145752	0.0032334	-0.277965	-0.300828
120 min Prot_x-y_120 min Body	GOBP name	negative regulation of cellular component organization	202	0.157236	0.000145819	0.00819503	0.112287	0.118229
240 min Prot_x-y_240 min Body	GOBP name	gene expression	609	0.0942368	0.00014662	0.0051933	-0.0023434	0.0737748
240 min Prot_x-y_240 min Body	GOBP name	regulation of immune response	243	0.143856	0.000146758	0.00517646	0.0426025	0.0710778
30 min Prot_x-y_30 min Body	GOBP name	actin filament organization	88	0.235558	0.000147137	0.0185129	0.300729	0.217999
120 min Prot_x-y_120 min Body	GOBP name	nucleosome organization	58	-0.289262	0.000147662	0.00824364	-0.353759	-0.32796
240 min Prot_x-y_240 min Body	GOBP name	tissue morphogenesis	88	0.235451	0.000148017	0.0051991	0.106849	0.139812
480 min Prot_x-y_480 min Body	GOBP name	protein heterooligomerization	46	0.324182	0.00014951	0.00330805	0.125283	0.19674
60 min Prot_x-y_60 min Body	GOBP name	cellular metabolic process	3182	-0.0599314	0.000150324	0.011955	-0.0458039	-0.0375452
240 min Prot_x-y_240 min Body	GOBP name	chromatin silencing at rDNA	9	-0.729946	0.000150985	0.00528134	-0.848832	-0.689486
120 min Prot_x-y_120 min Body	GOBP name	protein folding	151	0.180469	0.000152324	0.00844796	0.13666	0.115888
480 min Prot_x-y_480 min Body	GOBP name	platelet aggregation	21	0.477755	0.000154061	0.00339982	0.197896	0.251571
240 min Prot_x-y_240 min Body	GOBP name	cell-cell signaling	124	0.198411	0.000155061	0.00540152	0.0920013	0.112699
480 min Prot_x-y_480 min Body	GOBP name	developmental process	1365	0.0682247	0.000155879	0.00343096	-0.0235402	0.0278978
240 min Prot_x-y_240 min Body	GOBP name	actin filament-based movement	30	0.399718	0.000156014	0.00541235	0.223827	0.268538
480 min Prot_x-y_480 min Body	GOBP name	platelet degranulation	37	0.36008	0.000156529	0.0034363	0.173985	0.271523
120 min Prot_x-y_120 min Body	GOBP name	regulation of anatomical structure morphogenesis	230	0.146866	0.00015974	0.00880138	0.0743875	0.139435
240 min Prot_x-y_240 min Body	GOBP name	hemostasis	196	0.158575	0.00015979	0.00552063	0.0494198	0.0894184
60 min Prot_x-y_60 min Body	GOBP name	peptidyl-proline modification	29	0.405636	0.000161201	0.0127002	0.457199	0.692333
120 min Prot_x-y_120 min Body	GOBP name	protein O-linked glycosylation	18	-0.514226	0.000161818	0.00885796	-0.595279	-0.688438
240 min Prot_x-y_240 min Body	GOBP name	protein metabolic process	1463	0.0665351	0.000161893	0.00557044	-0.0194033	0.0233865
240 min Prot_x-y_240 min Body	GOBP name	maturation of SSU-rRNA from tricistronic rRNA transcript (SSU-rRNA, 5.8S rRNA, LSU-rRNA)	23	-0.454785	0.000163621	0.00560701	-0.383975	-0.654696
240 min Prot_x-y_240 min Body	GOBP name	blood coagulation	194	0.159103	0.000163736	0.00558823	0.0494275	0.0959301
240 min Prot_x-y_240 min Body	GOBP name	coagulation	194	0.159103	0.000163736	0.0055657	0.0494275	0.0959301
480 min Prot_x-y_480 min Body	GOBP name	negative regulation of cell migration	55	0.294325	0.000169054	0.00370162	0.120363	0.169454
240 min Prot_x-y_240 min Body	GOBP name	ribosome biogenesis	27	-0.418966	0.000169217	0.00572892	-0.337055	-0.376446
480 min Prot_x-y_480 min Body	GOBP name	regulation of nervous system development	168	0.170015	0.0001717	0.00374981	0.031402	0.121754
480 min Prot_x-y_480 min Body	GOBP name	regulation of cell activation	120	0.200148	0.000173136	0.00377141	0.0435366	0.108998
120 min Prot_x-y_120 min Body	GOBP name	anatomical structure development	708	0.0873208	0.000173948	0.00946053	0.0335272	0.0569987
240 min Prot_x-y_240 min Body	GOBP name	anatomical structure formation involved in morphogenesis	202	0.155408	0.000174031	0.00586832	0.0562591	0.1024
120 min Prot_x-y_120 min Body	GOBP name	mRNA processing	310	-0.126747	0.000174294	0.00941858	-0.155188	-0.142177
480 min Prot_x-y_480 min Body	GOBP name	rRNA modification	7	-0.81929	0.000175631	0.00381591	-0.644815	-0.68987
480 min Prot_x-y_480 min Body	GOBP name	regulation of response to stress	426	0.109233	0.000177236	0.00384086	0.00264527	0.065134
240 min Prot_x-y_240 min Body	GOBP name	positive regulation of intracellular protein kinase cascade	161	0.173135	0.000178074	0.00598073	0.0586002	0.1219
60 min Prot_x-y_60 min Body	GOBP name	response to reactive oxygen species	76	0.249864	0.000179496	0.0140106	0.240658	0.226622
240 min Prot_x-y_240 min Body	GOBP name	regulation of translational initiation	51	0.304231	0.000180252	0.00602986	0.158321	0.197213
60 min Prot_x-y_60 min Body	GOBP name	chemotaxis	202	0.154952	0.000181747	0.0140562	0.137636	0.130955
60 min Prot_x-y_60 min Body	GOBP name	taxis	202	0.154952	0.000181747	0.0139284	0.137636	0.130955
60 min Prot_x-y_60 min Body	GOBP name	Rab protein signal transduction	34	-0.371699	0.000182586	0.0138667	-0.386364	-0.377505
60 min Prot_x-y_60 min Body	GOBP name	protein O-linked glycosylation	18	-0.510033	0.000182958	0.0137709	-0.596472	-0.524721
480 min Prot_x-y_480 min Body	GOBP name	negative regulation of DNA metabolic process	31	-0.389072	0.000183227	0.00396052	-0.30109	-0.275938
120 min Prot_x-y_120 min Body	GOBP name	positive regulation of cytoskeleton organization	76	0.249448	0.000184063	0.00988313	0.192226	0.227288
120 min Prot_x-y_120 min Body	GOBP name	carbohydrate metabolic process	297	-0.128854	0.000184112	0.0098232	-0.162474	-0.103601
480 min Prot_x-y_480 min Body	GOBP name	purine-containing compound transmembrane transport	6	-0.881545	0.000185722	0.00400419	-0.776783	-0.728775
60 min Prot_x-y_60 min Body	GOBP name	regulation of anatomical structure morphogenesis	231	0.145072	0.000186034	0.0138784	0.135574	0.111612
240 min Prot_x-y_240 min Body	GOBP name	protein N-linked glycosylation	66	-0.266972	0.000188804	0.00629097	-0.211845	-0.197609
240 min Prot_x-y_240 min Body	GOBP name	regulation of body fluid levels	227	0.146145	0.000188868	0.00626835	0.0428548	0.0890927
480 min Prot_x-y_480 min Body	GOBP name	response to reactive oxygen species	76	0.248958	0.000189494	0.00407508	0.0786594	0.131783
240 min Prot_x-y_240 min Body	GOBP name	maturation of SSU-rRNA	31	-0.387423	0.00019514	0.0064511	-0.326698	-0.373332
240 min Prot_x-y_240 min Body	GOBP name	positive regulation of canonical Wnt receptor signaling pathway	69	0.26055	0.000195628	0.00644198	0.133478	0.102684
60 min Prot_x-y_60 min Body	GOBP name	regulation of cellular component size	95	0.222335	0.000198887	0.0147072	0.246016	0.171952
120 min Prot_x-y_120 min Body	GOBP name	viral reproduction	425	0.108436	0.000200873	0.0106501	0.0444821	0.0805659
480 min Prot_x-y_480 min Body	GOBP name	nucleoside monophosphate metabolic process	45	0.321257	0.00020165	0.00432547	0.132502	0.169177
240 min Prot_x-y_240 min Body	GOBP name	cell part morphogenesis	111	0.205734	0.00020268	0.00664822	0.0480937	0.185616
60 min Prot_x-y_60 min Body	GOBP name	regulation of protein complex disassembly	49	0.307844	0.000202929	0.0148756	0.336189	0.247323
120 min Prot_x-y_120 min Body	GOBP name	axon guidance	156	0.174171	0.000204519	0.0107756	0.104218	0.141138
480 min Prot_x-y_480 min Body	GOBP name	regulation of leukocyte activation	113	0.203631	0.000207294	0.00443525	0.0524834	0.0960245
120 min Prot_x-y_120 min Body	GOBP name	immune response-regulating cell surface receptor signaling pathway	110	0.206285	0.00020801	0.0108915	0.125894	0.176188
60 min Prot_x-y_60 min Body	GOBP name	glycerolipid metabolic process	119	-0.198465	0.000208421	0.0151464	-0.230359	-0.298787
240 min Prot_x-y_240 min Body	GOBP name	positive regulation of MAPKKK cascade	61	0.275651	0.000209122	0.00683292	0.129339	0.167171
240 min Prot_x-y_240 min Body	GOBP name	regulation of defense response	278	0.131786	0.000209317	0.00681291	0.0341647	0.071804
60 min Prot_x-y_60 min Body	GOBP name	transport	1324	-0.0675596	0.000209362	0.0150848	-0.0769444	-0.0553436
480 min Prot_x-y_480 min Body	GOBP name	negative regulation of RNA splicing	18	-0.505341	0.000209704	0.00447545	-0.42683	-0.491559
240 min Prot_x-y_240 min Body	GOBP name	nucleobase-containing compound metabolic process	1659	-0.0629321	0.000211254	0.00684952	-0.0854059	-0.0341363
480 min Prot_x-y_480 min Body	GOBP name	positive regulation of cellular process	1340	0.0672312	0.000212733	0.00452863	-0.0311604	0.0388517
60 min Prot_x-y_60 min Body	GOBP name	actin-mediated cell contraction	19	0.491154	0.000214448	0.0153203	0.692117	0.848098
480 min Prot_x-y_480 min Body	GOBP name	phosphorylation	298	0.12722	0.000216964	0.00460706	0.018042	0.0620265
240 min Prot_x-y_240 min Body	GOBP name	nuclear pore complex assembly	8	-0.755449	0.000217406	0.00702198	-0.601726	-0.524662
240 min Prot_x-y_240 min Body	GOBP name	negative regulation of biological process	1327	0.0673375	0.000218144	0.0070189	-0.0155843	0.0375533
480 min Prot_x-y_480 min Body	GOBP name	RNA catabolic process	177	0.162894	0.000222464	0.00471199	0.0447446	0.0925455
60 min Prot_x-y_60 min Body	GOBP name	negative regulation of cell communication	299	0.126764	0.000223217	0.0158128	0.11688	0.127215
240 min Prot_x-y_240 min Body	GOBP name	regulation of Wnt receptor signaling pathway	119	0.197516	0.000223565	0.00716597	0.0842201	0.0951238
480 min Prot_x-y_480 min Body	GOBP name	protein oligomerization	178	0.162379	0.000223901	0.00473055	0.0391821	0.0893083
60 min Prot_x-y_60 min Body	GOBP name	cellular process	4532	-0.0761552	0.000224452	0.0157677	-0.0315627	-0.0185165
480 min Prot_x-y_480 min Body	GOBP name	negative regulation of locomotion	63	0.26995	0.000224767	0.00473696	0.104483	0.169454
240 min Prot_x-y_240 min Body	GOBP name	protein O-linked glycosylation	18	-0.502915	0.000224931	0.00718246	-0.444238	-0.447044
60 min Prot_x-y_60 min Body	GOBP name	regulation of primary metabolic process	1663	0.0625578	0.000226827	0.0158029	0.0287238	0.0336905
480 min Prot_x-y_480 min Body	GOBP name	response to fibroblast growth factor stimulus	64	0.267221	0.000232637	0.00489059	0.119521	0.117825
480 min Prot_x-y_480 min Body	GOBP name	cellular response to endogenous stimulus	207	0.150502	0.000234624	0.0049201	0.0353414	0.079545
120 min Prot_x-y_120 min Body	GOBP name	generation of precursor metabolites and energy	198	-0.153731	0.000235175	0.0122378	-0.214274	-0.124726
480 min Prot_x-y_480 min Body	GOBP name	regulation of T cell activation	77	0.243718	0.000235364	0.00492337	0.0866871	0.125497
480 min Prot_x-y_480 min Body	GOBP name	regulation of transcription from RNA polymerase II promoter	461	-0.1033	0.000237133	0.0049481	-0.130497	-0.0643091
60 min Prot_x-y_60 min Body	GOBP name	chromatin silencing	15	-0.548746	0.000237178	0.0163886	-0.820695	-0.583227
240 min Prot_x-y_240 min Body	GOBP name	cellular component assembly	769	0.0825387	0.000238065	0.00757317	-0.0132849	0.043406
120 min Prot_x-y_120 min Body	GOBP name	response to growth factor stimulus	146	0.177973	0.00023856	0.0123378	0.121466	0.163104
240 min Prot_x-y_240 min Body	GOBP name	receptor-mediated endocytosis	74	0.248098	0.000241462	0.00765234	0.131244	0.130887
480 min Prot_x-y_480 min Body	GOBP name	mitochondrial transport	78	-0.241742	0.000241481	0.00502638	-0.187527	-0.219434
240 min Prot_x-y_240 min Body	GOBP name	innate immune response-activating signal transduction	133	0.185995	0.000243065	0.00767428	0.0672473	0.0955806
240 min Prot_x-y_240 min Body	GOBP name	ATP-dependent chromatin remodeling	33	-0.369284	0.000249382	0.00784436	-0.320344	-0.310056
480 min Prot_x-y_480 min Body	GOBP name	receptor-mediated endocytosis	74	0.24748	0.00025026	0.00519629	0.0992562	0.108434
120 min Prot_x-y_120 min Body	GOBP name	regulation of neuron differentiation	131	0.186973	0.000250693	0.0128862	0.134347	0.15391
240 min Prot_x-y_240 min Body	GOBP name	platelet aggregation	21	0.462212	0.000250934	0.00786385	0.253272	0.21586
480 min Prot_x-y_480 min Body	GOBP name	sensory perception of sound	34	0.363528	0.000252524	0.0052304	0.159748	0.178534
240 min Prot_x-y_240 min Body	GOBP name	peptidyl-asparagine modification	66	-0.261542	0.000254582	0.00794861	-0.206207	-0.197609
240 min Prot_x-y_240 min Body	GOBP name	DNA recombination	83	-0.23354	0.00025539	0.00794443	-0.190754	-0.193072
240 min Prot_x-y_240 min Body	GOBP name	positive regulation of protein serine/threonine kinase activity	101	0.21166	0.000262417	0.00813299	0.0798642	0.1219
60 min Prot_x-y_60 min Body	GOBP name	cellular component movement	372	0.113169	0.000262611	0.0179985	0.116828	0.0947499
120 min Prot_x-y_120 min Body	GOBP name	epidermal growth factor receptor signaling pathway	85	0.230268	0.000264256	0.0135011	0.169322	0.196384
240 min Prot_x-y_240 min Body	GOBP name	regulation of cellular catabolic process	330	0.119616	0.000264326	0.00816217	0.0145005	0.0989366
120 min Prot_x-y_120 min Body	GOBP name	negative regulation of cellular process	1213	0.0685626	0.000264713	0.013443	0.010248	0.0380578
240 min Prot_x-y_240 min Body	GOBP name	phosphorylation	298	0.125358	0.000268139	0.00824968	0.0349359	0.0623765
120 min Prot_x-y_120 min Body	GOBP name	negative regulation of molecular function	371	0.112996	0.000273559	0.013809	0.0655827	0.086678
240 min Prot_x-y_240 min Body	GOBP name	regulation of MAP kinase activity	96	0.216313	0.000274501	0.0084147	0.0934022	0.101127
240 min Prot_x-y_240 min Body	GOBP name	negative regulation of nitrogen compound metabolic process	366	-0.113633	0.000276034	0.00843103	-0.127853	-0.116915
120 min Prot_x-y_120 min Body	GOBP name	positive regulation of protein polymerization	44	0.317704	0.000277903	0.0139448	0.242132	0.278877
60 min Prot_x-y_60 min Body	GOBP name	acylglycerol metabolic process	47	-0.307412	0.00027875	0.0189505	-0.365441	-0.403527
60 min Prot_x-y_60 min Body	GOBP name	neutral lipid metabolic process	47	-0.307412	0.00027875	0.0187989	-0.365441	-0.403527
480 min Prot_x-y_480 min Body	GOBP name	regulation of Wnt receptor signaling pathway	119	0.194481	0.000278988	0.00576438	0.0693521	0.0964947
480 min Prot_x-y_480 min Body	GOBP name	regulation of Ras protein signal transduction	44	0.317587	0.000279329	0.00575732	0.130968	0.171691
480 min Prot_x-y_480 min Body	GOBP name	regulation of ion transport	78	0.239194	0.00028075	0.00577249	0.0889134	0.104859
480 min Prot_x-y_480 min Body	GOBP name	regulation of alternative nuclear mRNA splicing, via spliceosome	20	-0.469842	0.000280811	0.0057597	-0.379131	-0.425831
480 min Prot_x-y_480 min Body	GOBP name	DNA methylation on cytosine	8	-0.742033	0.000281002	0.00574963	-0.791303	-0.892324
120 min Prot_x-y_120 min Body	GOBP name	mitochondrial electron transport, NADH to ubiquinone	34	-0.360527	0.000284012	0.014167	-0.464187	-0.552379
240 min Prot_x-y_240 min Body	GOBP name	regulation of dendrite development	34	0.360221	0.000287406	0.0087467	0.188128	0.192207
480 min Prot_x-y_480 min Body	GOBP name	nucleotide-excision repair	54	-0.286233	0.000289198	0.00590299	-0.231504	-0.188712
480 min Prot_x-y_480 min Body	GOBP name	negative regulation of protein complex disassembly	32	0.370907	0.000291037	0.00592619	0.18265	0.201942
120 min Prot_x-y_120 min Body	GOBP name	muscle contraction	61	0.268994	0.000296689	0.0147123	0.255415	0.2531
60 min Prot_x-y_60 min Body	GOBP name	negative regulation of protein complex disassembly	32	0.370375	0.000296918	0.0198652	0.407815	0.26309
240 min Prot_x-y_240 min Body	GOBP name	negative regulation of transport	133	0.18322	0.000300682	0.0091178	0.0690256	0.131034
240 min Prot_x-y_240 min Body	GOBP name	regulation of neurogenesis	158	0.168422	0.000302536	0.00914114	0.0466129	0.126736
480 min Prot_x-y_480 min Body	GOBP name	positive regulation of protein complex assembly	72	0.247292	0.000306078	0.00621743	0.0738714	0.167279
480 min Prot_x-y_480 min Body	GOBP name	positive regulation of transport	223	0.142462	0.000307945	0.00624033	0.0306078	0.071332
480 min Prot_x-y_480 min Body	GOBP name	establishment of localization	1378	0.0648958	0.000308142	0.00622935	-0.018922	0.0334945
240 min Prot_x-y_240 min Body	GOBP name	protein phosphorylation	241	0.137261	0.00030834	0.00928323	0.0432539	0.0763812
480 min Prot_x-y_480 min Body	GOBP name	sensory perception of mechanical stimulus	35	0.353228	0.000309074	0.00623324	0.155187	0.169782
480 min Prot_x-y_480 min Body	GOBP name	transcription-coupled nucleotide-excision repair	40	-0.330112	0.000315027	0.00633812	-0.267549	-0.192306
240 min Prot_x-y_240 min Body	GOBP name	protein complex subunit organization	549	0.0935779	0.000316174	0.00948521	0.00242146	0.0493159
120 min Prot_x-y_120 min Body	GOBP name	cell junction organization	92	0.218509	0.000319313	0.0157416	0.138069	0.195545
240 min Prot_x-y_240 min Body	GOBP name	establishment of protein localization to organelle	191	0.153004	0.000321092	0.00959859	0.0256819	0.16761
240 min Prot_x-y_240 min Body	GOBP name	cell communication	203	0.148565	0.000321617	0.00958031	0.0520627	0.0955806
480 min Prot_x-y_480 min Body	GOBP name	protein targeting to membrane	126	0.187129	0.000323506	0.00649323	0.0626481	0.0951424
120 min Prot_x-y_120 min Body	GOBP name	membrane invagination	188	0.15409	0.000323677	0.0158639	0.103726	0.105976
120 min Prot_x-y_120 min Body	GOBP name	RNA splicing	259	-0.132171	0.000323772	0.0157769	-0.170767	-0.159063
120 min Prot_x-y_120 min Body	GOBP name	protein sumoylation	57	-0.276141	0.000328406	0.0159107	-0.312636	-0.268775
240 min Prot_x-y_240 min Body	GOBP name	muscle system process	71	0.247574	0.000331497	0.00983985	0.10892	0.222316
480 min Prot_x-y_480 min Body	GOBP name	negative regulation of ligase activity	62	0.264694	0.000331832	0.00664453	0.109524	0.121246
480 min Prot_x-y_480 min Body	GOBP name	negative regulation of ubiquitin-protein ligase activity	62	0.264694	0.000331832	0.00662878	0.109524	0.121246
480 min Prot_x-y_480 min Body	GOBP name	regulation of gene expression	1229	-0.0671025	0.000334275	0.00666179	-0.101246	-0.0245247
240 min Prot_x-y_240 min Body	GOBP name	regulation of immune system process	404	0.107054	0.000335378	0.00992014	0.0190123	0.0653529
120 min Prot_x-y_120 min Body	GOBP name	regulation of peptidase activity	128	0.185206	0.000335554	0.0161641	0.133657	0.134543
480 min Prot_x-y_480 min Body	GOBP name	positive regulation of cell aging	6	-0.845539	0.000337051	0.00670127	-0.698399	-0.627846
120 min Prot_x-y_120 min Body	GOBP name	cellular process involved in reproduction	211	0.145327	0.000337448	0.016163	0.0773685	0.169934
240 min Prot_x-y_240 min Body	GOBP name	cellular protein metabolic process	1351	0.0648816	0.000338602	0.00998046	-0.0168275	0.026917
480 min Prot_x-y_480 min Body	GOBP name	response to inorganic substance	178	0.157678	0.000338925	0.00672268	0.0353634	0.0939045
120 min Prot_x-y_120 min Body	GOBP name	negative regulation of cytoskeleton organization	60	0.268049	0.000348733	0.0166092	0.252645	0.171494
240 min Prot_x-y_240 min Body	GOBP name	protein N-linked glycosylation via asparagine	65	-0.257626	0.000349186	0.0102566	-0.204464	-0.195171
240 min Prot_x-y_240 min Body	GOBP name	positive regulation of cellular process	1341	0.0648502	0.00035273	0.0103247	-0.0210302	0.0379386
480 min Prot_x-y_480 min Body	GOBP name	O-glycan processing	8	-0.729579	0.000355283	0.00703059	-0.545118	-0.588339
480 min Prot_x-y_480 min Body	GOBP name	negative regulation of endopeptidase activity	31	0.371356	0.000355976	0.00702782	0.218523	0.223352
120 min Prot_x-y_120 min Body	GOBP name	positive regulation of neuron projection development	32	0.365458	0.000357101	0.0169121	0.293526	0.272815
240 min Prot_x-y_240 min Body	GOBP name	nitrogen compound metabolic process	1904	-0.0585004	0.000358111	0.0104459	-0.0801698	-0.0276504
480 min Prot_x-y_480 min Body	GOBP name	regulation of cell shape	54	0.281834	0.000358231	0.00705582	0.091029	0.159516
120 min Prot_x-y_120 min Body	GOBP name	nuclear pore complex assembly	8	-0.729098	0.000358494	0.0168833	-0.780055	-0.67219
480 min Prot_x-y_480 min Body	GOBP name	positive regulation of RNA metabolic process	418	-0.10477	0.000363652	0.00714589	-0.131737	-0.0643759
480 min Prot_x-y_480 min Body	GOBP name	positive regulation of protein metabolic process	335	0.11607	0.000364158	0.00713919	0.0235162	0.0562105
480 min Prot_x-y_480 min Body	GOBP name	maturation of 5.8S rRNA	9	-0.686593	0.000364719	0.0071336	-0.514836	-0.62295
240 min Prot_x-y_240 min Body	GOBP name	positive regulation of immune response	186	0.153533	0.000364938	0.0106084	0.0498994	0.0704923
240 min Prot_x-y_240 min Body	GOBP name	regulation of response to stress	426	0.103794	0.000366999	0.0106316	0.0145496	0.0646935
480 min Prot_x-y_480 min Body	GOBP name	positive regulation of MAPKKK cascade	61	0.264815	0.000368066	0.0071824	0.108918	0.169782
240 min Prot_x-y_240 min Body	GOBP name	actin polymerization or depolymerization	20	0.460591	0.000369633	0.0106713	0.30015	0.256047
240 min Prot_x-y_240 min Body	GOBP name	nuclear pore organization	11	-0.619871	0.000375144	0.0107934	-0.499185	-0.484198
120 min Prot_x-y_120 min Body	GOBP name	behavior	120	0.189433	0.00037912	0.0177555	0.143374	0.141138
480 min Prot_x-y_480 min Body	GOBP name	histone lysine methylation	18	-0.484383	0.000380449	0.00740689	-0.410515	-0.380351
240 min Prot_x-y_240 min Body	GOBP name	negative regulation of nucleobase-containing compound metabolic process	362	-0.111472	0.000385957	0.0110667	-0.126091	-0.116915
480 min Prot_x-y_480 min Body	GOBP name	nucleosome positioning	6	-0.836934	0.000387378	0.00752441	-0.841586	-0.54605
480 min Prot_x-y_480 min Body	GOBP name	actin cytoskeleton reorganization	27	0.394814	0.000393774	0.00763106	0.162288	0.203234
480 min Prot_x-y_480 min Body	GOBP name	cellular component biogenesis	75	-0.237827	0.000396311	0.00766262	-0.204445	-0.243521
120 min Prot_x-y_120 min Body	GOBP name	regulation of translational initiation	51	0.287711	0.000397392	0.0185083	0.228907	0.244386
240 min Prot_x-y_240 min Body	GOBP name	primary metabolic process	3045	-0.0556694	0.000397778	0.011367	-0.0702013	-0.0176311
480 min Prot_x-y_480 min Body	GOBP name	regulation of stress fiber assembly	29	0.380559	0.000400321	0.00772245	0.150118	0.233881
120 min Prot_x-y_120 min Body	GOBP name	cellular response to growth factor stimulus	139	0.175568	0.000401712	0.0186068	0.121742	0.156864
480 min Prot_x-y_480 min Body	GOBP name	ribonucleoside monophosphate metabolic process	33	0.356416	0.000407383	0.00784073	0.149804	0.175353
240 min Prot_x-y_240 min Body	GOBP name	neurological system process	155	0.166256	0.000409924	0.0116745	0.0654346	0.109889
480 min Prot_x-y_480 min Body	GOBP name	cellular macromolecule catabolic process	433	0.102097	0.000414437	0.00795832	0.00828639	0.0572567
480 min Prot_x-y_480 min Body	GOBP name	transcription elongation from RNA polymerase I promoter	24	-0.416927	0.000416115	0.00797238	-0.386732	-0.297965
240 min Prot_x-y_240 min Body	GOBP name	posttranscriptional regulation of gene expression	277	0.125628	0.000418309	0.0118732	0.0275748	0.0943665
240 min Prot_x-y_240 min Body	GOBP name	lipid metabolic process	363	-0.110592	0.000421916	0.0119354	-0.119673	-0.0691733
480 min Prot_x-y_480 min Body	GOBP name	response to copper ion	13	0.565268	0.00042256	0.0080775	0.373435	0.249086
480 min Prot_x-y_480 min Body	GOBP name	positive regulation of T cell activation	58	0.268672	0.000423702	0.00808102	0.104231	0.150789
240 min Prot_x-y_240 min Body	GOBP name	cellular nitrogen compound metabolic process	1864	-0.0579937	0.000430759	0.0121448	-0.0810184	-0.0276504
120 min Prot_x-y_120 min Body	GOBP name	transmembrane receptor protein tyrosine kinase signaling pathway	269	0.127042	0.000433732	0.0199801	0.071518	0.121869
480 min Prot_x-y_480 min Body	GOBP name	anatomical structure formation involved in morphogenesis	202	0.145621	0.000435453	0.00828639	0.0323215	0.0942736
120 min Prot_x-y_120 min Body	GOBP name	maturation of SSU-rRNA from tricistronic rRNA transcript (SSU-rRNA, 5.8S rRNA, LSU-rRNA)	23	-0.424399	0.000435521	0.0199535	-0.529487	-0.542151
240 min Prot_x-y_240 min Body	GOBP name	positive regulation of biological process	1482	0.0617793	0.000436851	0.0122755	-0.0236919	0.0348582
120 min Prot_x-y_120 min Body	GOBP name	fatty-acyl-CoA metabolic process	16	-0.508355	0.000437275	0.0199256	-0.467668	-0.520478
480 min Prot_x-y_480 min Body	GOBP name	nucleoside metabolic process	73	0.239113	0.00044054	0.00836432	0.0932976	0.100224
240 min Prot_x-y_240 min Body	GOBP name	positive regulation of MAP kinase activity	73	0.239044	0.000442215	0.012385	0.103242	0.1219
240 min Prot_x-y_240 min Body	GOBP name	actomyosin structure organization	21	0.443363	0.000444745	0.0124146	0.232441	0.235071
480 min Prot_x-y_480 min Body	GOBP name	regulation of protein ubiquitination	132	0.178462	0.000451661	0.00855618	0.0675339	0.0849986
240 min Prot_x-y_240 min Body	GOBP name	protein folding	152	0.166319	0.000462529	0.0128684	0.0583704	0.141511
480 min Prot_x-y_480 min Body	GOBP name	negative regulation of DNA replication	15	-0.52266	0.000463552	0.00876175	-0.392505	-0.599022
480 min Prot_x-y_480 min Body	GOBP name	regulation of lyase activity	20	0.452441	0.000469007	0.00884504	0.217144	0.247475
240 min Prot_x-y_240 min Body	GOBP name	regulation of developmental process	539	0.0913958	0.000484749	0.0134422	-0.000757955	0.0582976
240 min Prot_x-y_240 min Body	GOBP name	positive regulation of response to external stimulus	52	0.280458	0.000490472	0.0135563	0.108961	0.185591
480 min Prot_x-y_480 min Body	GOBP name	regulation of sodium ion transport	20	0.450477	0.000496429	0.00934128	0.208287	0.213528
480 min Prot_x-y_480 min Body	GOBP name	protein O-linked glycosylation	18	-0.474455	0.000500565	0.00939814	-0.412938	-0.338748
480 min Prot_x-y_480 min Body	GOBP name	positive regulation of viral transcription	45	-0.300715	0.000502785	0.00941884	-0.234172	-0.215096
240 min Prot_x-y_240 min Body	GOBP name	nucleosome assembly	43	-0.307281	0.000509	0.0140225	-0.377038	-0.310056
480 min Prot_x-y_480 min Body	GOBP name	purine nucleoside monophosphate biosynthetic process	17	0.487347	0.000511572	0.0095622	0.225688	0.227547
480 min Prot_x-y_480 min Body	GOBP name	purine ribonucleoside monophosphate biosynthetic process	17	0.487347	0.000511572	0.00954105	0.225688	0.227547
480 min Prot_x-y_480 min Body	GOBP name	establishment or maintenance of apical/basal cell polarity	16	0.502247	0.000512272	0.00953301	0.227035	0.259606
480 min Prot_x-y_480 min Body	GOBP name	establishment or maintenance of bipolar cell polarity	16	0.502247	0.000512272	0.00951201	0.227035	0.259606
480 min Prot_x-y_480 min Body	GOBP name	cellular component assembly	771	0.077924	0.000514512	0.00953261	-0.0260613	0.0514851
240 min Prot_x-y_240 min Body	GOBP name	negative regulation of cellular component movement	60	0.260016	0.000522455	0.0143462	0.118342	0.151101
240 min Prot_x-y_240 min Body	GOBP name	long-chain fatty acid metabolic process	13	-0.555355	0.000532703	0.0145802	-0.412661	-0.402347
240 min Prot_x-y_240 min Body	GOBP name	hippo signaling cascade	15	0.516963	0.000534551	0.0145834	0.303891	0.362975
240 min Prot_x-y_240 min Body	GOBP name	regulation of cell-substrate adhesion	44	0.30241	0.000539966	0.0146836	0.154664	0.129664
480 min Prot_x-y_480 min Body	GOBP name	positive regulation of chemotaxis	26	0.391902	0.000555149	0.0102629	0.173477	0.246783
480 min Prot_x-y_480 min Body	GOBP name	negative regulation of DNA-dependent DNA replication	7	-0.753787	0.00055695	0.0102737	-0.605355	-0.613556
240 min Prot_x-y_240 min Body	GOBP name	nucleobase metabolic process	43	0.305095	0.000558009	0.0151255	0.142665	0.203398
240 min Prot_x-y_240 min Body	GOBP name	purine base metabolic process	27	0.384318	0.000560595	0.0151468	0.194426	0.203398
480 min Prot_x-y_480 min Body	GOBP name	regulation of epidermal growth factor receptor signaling pathway	39	0.320052	0.000562225	0.0103484	0.134391	0.138504
240 min Prot_x-y_240 min Body	GOBP name	regulation of microtubule cytoskeleton organization	57	0.265168	0.000562486	0.0151494	0.125855	0.16276
240 min Prot_x-y_240 min Body	GOBP name	'de novo' protein folding	43	0.304812	0.000564664	0.0151596	0.137772	0.255085
480 min Prot_x-y_480 min Body	GOBP name	locomotory behavior	44	0.30086	0.00057665	0.0105908	0.145893	0.140687
480 min Prot_x-y_480 min Body	GOBP name	fibroblast growth factor receptor signaling pathway	60	0.258007	0.00057708	0.0105756	0.117147	0.11402
480 min Prot_x-y_480 min Body	GOBP name	chromatin remodeling at centromere	12	-0.574291	0.000578178	0.0105728	-0.573046	-0.495569
480 min Prot_x-y_480 min Body	GOBP name	negative regulation of cell projection organization	39	0.319094	0.000584127	0.0106584	0.143469	0.199511
240 min Prot_x-y_240 min Body	GOBP name	Golgi organization	51	-0.279132	0.000589891	0.0157866	-0.235244	-0.177751
480 min Prot_x-y_480 min Body	GOBP name	actin filament bundle assembly	24	0.405661	0.000594155	0.010818	0.188317	0.18477
240 min Prot_x-y_240 min Body	GOBP name	regulation of nucleotide metabolic process	176	0.15179	0.000601441	0.0160448	0.0317572	0.137265
240 min Prot_x-y_240 min Body	GOBP name	regulation of synaptic transmission	74	0.231844	0.000602175	0.0160137	0.11086	0.139063
240 min Prot_x-y_240 min Body	GOBP name	regulation of protein serine/threonine kinase activity	162	0.157843	0.000609267	0.0161513	0.0496322	0.0814867
480 min Prot_x-y_480 min Body	GOBP name	regulation of dendrite morphogenesis	26	0.388927	0.0006116	0.0111116	0.158253	0.225089
240 min Prot_x-y_240 min Body	GOBP name	regulation of peptidase activity	128	0.176835	0.000616783	0.0162993	0.0806291	0.0778842
240 min Prot_x-y_240 min Body	GOBP name	regulation of microtubule polymerization	12	0.571023	0.000621482	0.0163722	0.326464	0.401599
480 min Prot_x-y_480 min Body	GOBP name	regulation of nitrogen compound metabolic process	1242	-0.0637304	0.000627074	0.0113682	-0.100055	-0.0202284
480 min Prot_x-y_480 min Body	GOBP name	regulation of axonogenesis	48	0.286178	0.000629178	0.0113819	0.12333	0.187355
480 min Prot_x-y_480 min Body	GOBP name	Rho protein signal transduction	29	0.367531	0.000629248	0.0113588	0.181671	0.179825
480 min Prot_x-y_480 min Body	GOBP name	RNA 3'-end processing	83	-0.218293	0.000630728	0.0113612	-0.181814	-0.152457
240 min Prot_x-y_240 min Body	GOBP name	negative regulation of cellular process	1215	0.0641505	0.000636866	0.0167252	-0.0186689	0.0379386
480 min Prot_x-y_480 min Body	GOBP name	DNA modification	32	-0.349625	0.000637206	0.0114534	-0.328519	-0.332488
480 min Prot_x-y_480 min Body	GOBP name	regulation of cellular macromolecule biosynthetic process	1069	-0.067193	0.000643261	0.0115376	-0.106758	-0.0216169
240 min Prot_x-y_240 min Body	GOBP name	cytoplasmic translation	7	0.744997	0.000646048	0.0169136	0.39517	0.39587
240 min Prot_x-y_240 min Body	GOBP name	amino acid transport	24	-0.402446	0.00065668	0.0171387	-0.390167	-0.330984
240 min Prot_x-y_240 min Body	GOBP name	regulation of ERK1 and ERK2 cascade	53	0.271395	0.000661099	0.0172008	0.133288	0.185616
240 min Prot_x-y_240 min Body	GOBP name	regulation of nervous system development	168	0.1539	0.000670771	0.0173988	0.0393611	0.117599
480 min Prot_x-y_480 min Body	GOBP name	transcription from RNA polymerase I promoter	25	-0.392879	0.000687957	0.0123131	-0.301511	-0.273582
240 min Prot_x-y_240 min Body	GOBP name	regulation of epidermal growth factor receptor signaling pathway	39	0.314819	0.000691783	0.0178887	0.172388	0.144722
240 min Prot_x-y_240 min Body	GOBP name	establishment of endothelial barrier	10	0.619787	0.000695619	0.0179329	0.354833	0.296538
480 min Prot_x-y_480 min Body	GOBP name	protein polyubiquitination	113	0.186122	0.000696486	0.0124394	0.056605	0.0950689
240 min Prot_x-y_240 min Body	GOBP name	secretion by cell	145	0.164715	0.000700858	0.0180129	0.0563329	0.0891452
480 min Prot_x-y_480 min Body	GOBP name	regulation of actin nucleation	15	0.505826	0.000703494	0.012538	0.208567	0.249928
480 min Prot_x-y_480 min Body	GOBP name	regulation of translational initiation	51	0.274944	0.000712652	0.0126744	0.104434	0.162028
240 min Prot_x-y_240 min Body	GOBP name	regulation of metabolic process	1944	0.0551528	0.000722322	0.0185081	-0.0299024	0.0340042
480 min Prot_x-y_480 min Body	GOBP name	cellular response to organic substance	528	0.0893568	0.000724904	0.0128651	-0.00312739	0.0450602
480 min Prot_x-y_480 min Body	GOBP name	regulation of metal ion transport	71	0.232892	0.000734165	0.0130021	0.0844871	0.104636
480 min Prot_x-y_480 min Body	GOBP name	cellular response to insulin stimulus	100	0.196712	0.000736699	0.0130197	0.0843638	0.0997438
480 min Prot_x-y_480 min Body	GOBP name	protein phosphorylation	241	0.12834	0.000741703	0.0130807	0.0164979	0.0596275
240 min Prot_x-y_240 min Body	GOBP name	regulation of localization	637	0.0819943	0.000754888	0.019284	-0.00826147	0.0531907
480 min Prot_x-y_480 min Body	GOBP name	regulation of protein catabolic process	135	0.169408	0.000760983	0.0133927	0.0483887	0.0846901
240 min Prot_x-y_240 min Body	GOBP name	secretion	180	0.147331	0.000761166	0.0193856	0.0446967	0.089119
480 min Prot_x-y_480 min Body	GOBP name	regulation of chromatin silencing	10	-0.614987	0.000765342	0.0134413	-0.509722	-0.530634
240 min Prot_x-y_240 min Body	GOBP name	cellular glucan metabolic process	28	0.367949	0.00077001	0.0195518	0.135335	0.21234
240 min Prot_x-y_240 min Body	GOBP name	glucan metabolic process	28	0.367949	0.00077001	0.0194931	0.135335	0.21234
240 min Prot_x-y_240 min Body	GOBP name	glycogen metabolic process	28	0.367949	0.00077001	0.0194347	0.135335	0.21234
480 min Prot_x-y_480 min Body	GOBP name	replication fork processing	6	-0.791468	0.000791455	0.013871	-0.61711	-0.660562
480 min Prot_x-y_480 min Body	GOBP name	protein metabolic process	1466	0.0591246	0.000796138	0.0139242	-0.028514	0.0273452
480 min Prot_x-y_480 min Body	GOBP name	DNA damage response, signal transduction by p53 class mediator resulting in cell cycle arrest	51	0.271835	0.000818717	0.0142894	0.110629	0.121924
480 min Prot_x-y_480 min Body	GOBP name	IMP metabolic process	11	0.582221	0.000834966	0.0145429	0.259461	0.253696
480 min Prot_x-y_480 min Body	GOBP name	DNA strand elongation	26	-0.379032	0.000840059	0.0146014	-0.256251	-0.330334
480 min Prot_x-y_480 min Body	GOBP name	DNA strand elongation involved in DNA replication	26	-0.379032	0.000840059	0.0145714	-0.256251	-0.330334
480 min Prot_x-y_480 min Body	GOBP name	positive regulation of MAP kinase activity	73	0.227133	0.000842483	0.0145834	0.0588491	0.106957
480 min Prot_x-y_480 min Body	GOBP name	response to amine stimulus	54	0.263203	0.000858715	0.014834	0.114235	0.127056
480 min Prot_x-y_480 min Body	GOBP name	regulation of cAMP metabolic process	22	0.410994	0.000862547	0.0148697	0.193096	0.199465
480 min Prot_x-y_480 min Body	GOBP name	regulation of cyclic nucleotide metabolic process	22	0.410994	0.000862547	0.0148393	0.193096	0.199465
480 min Prot_x-y_480 min Body	GOBP name	cellular catabolic process	690	0.0782988	0.000869295	0.014925	-0.00567803	0.043623
480 min Prot_x-y_480 min Body	GOBP name	double-strand break repair via homologous recombination	31	-0.345809	0.000883911	0.0151451	-0.304779	-0.296102
480 min Prot_x-y_480 min Body	GOBP name	recombinational repair	31	-0.345809	0.000883911	0.0151143	-0.304779	-0.296102
480 min Prot_x-y_480 min Body	GOBP name	positive regulation of Wnt receptor signaling pathway	79	0.217337	0.000896006	0.0152901	0.0884857	0.116381
480 min Prot_x-y_480 min Body	GOBP name	protein complex assembly	377	0.102166	0.000916438	0.0156072	-0.00679896	0.0536375
480 min Prot_x-y_480 min Body	GOBP name	ribonucleoside metabolic process	56	0.257101	0.000916452	0.015576	0.103539	0.125706
480 min Prot_x-y_480 min Body	GOBP name	positive regulation of protein modification process	234	0.127621	0.000939923	0.0159428	0.0362298	0.0629358
480 min Prot_x-y_480 min Body	GOBP name	proteolysis	294	0.11427	0.000963957	0.0163176	0.0191309	0.0436387
480 min Prot_x-y_480 min Body	GOBP name	regulation of synaptic plasticity	50	0.270565	0.000972925	0.0164364	0.124302	0.148846
480 min Prot_x-y_480 min Body	GOBP name	regulation of neuron apoptosis	73	0.224122	0.000987078	0.0166421	0.0670987	0.128213
480 min Prot_x-y_480 min Body	GOBP name	positive regulation of protein kinase B signaling cascade	29	0.354122	0.000987875	0.0166223	0.190229	0.177421
480 min Prot_x-y_480 min Body	GOBP name	poly(A)+ mRNA export from nucleus	6	-0.776822	0.000988901	0.0166065	-0.555073	-0.580167
480 min Prot_x-y_480 min Body	GOBP name	actomyosin structure organization	21	0.415703	0.000991612	0.0166189	0.179027	0.256766
480 min Prot_x-y_480 min Body	GOBP name	positive regulation of cell-substrate adhesion	24	0.388846	0.000995081	0.0166439	0.176582	0.154314
480 min Prot_x-y_480 min Body	GOBP name	mRNA 3'-end processing	66	-0.235362	0.000996601	0.0166363	-0.195559	-0.231433
480 min Prot_x-y_480 min Body	GOBP name	regulation of cell-matrix adhesion	30	0.347616	0.00100755	0.0167858	0.154122	0.12678
480 min Prot_x-y_480 min Body	GOBP name	ion homeostasis	173	0.146601	0.0010153	0.0168817	0.0653166	0.0820036
480 min Prot_x-y_480 min Body	GOBP name	regulation of peptidyl-tyrosine phosphorylation	36	0.317118	0.00102194	0.0169585	0.138954	0.170909
480 min Prot_x-y_480 min Body	GOBP name	regulation of histone modification	45	-0.283668	0.0010306	0.0170686	-0.230603	-0.244605
480 min Prot_x-y_480 min Body	GOBP name	hippo signaling cascade	15	0.488379	0.00107034	0.0176921	0.25036	0.348791
480 min Prot_x-y_480 min Body	GOBP name	sensory perception	74	0.221066	0.0010711	0.01767	0.0832254	0.108638
480 min Prot_x-y_480 min Body	GOBP name	regulation of protein serine/threonine kinase activity	161	0.150795	0.00109619	0.0180485	0.0336875	0.0609999
480 min Prot_x-y_480 min Body	GOBP name	regulation of microtubule polymerization	12	0.544599	0.00109964	0.0180701	0.318027	0.307181
480 min Prot_x-y_480 min Body	GOBP name	positive regulation of protein serine/threonine kinase activity	100	0.189791	0.00112681	0.0184806	0.0483877	0.0695963
480 min Prot_x-y_480 min Body	GOBP name	nucleobase-containing small molecule metabolic process	205	0.133809	0.00113294	0.018545	0.0315052	0.0716639
480 min Prot_x-y_480 min Body	GOBP name	DNA strand renaturation	5	-0.840674	0.00113741	0.0185821	-0.66803	-0.662541
480 min Prot_x-y_480 min Body	GOBP name	heterochromatin formation	5	-0.840454	0.00114082	0.0186017	-0.663521	-0.651136
480 min Prot_x-y_480 min Body	GOBP name	formation of translation preinitiation complex	16	0.469507	0.0011631	0.0189285	0.203201	0.210994
480 min Prot_x-y_480 min Body	GOBP name	response to X-ray	15	-0.484834	0.00116381	0.0189035	-0.480602	-0.371609
480 min Prot_x-y_480 min Body	GOBP name	response to hydrogen peroxide	54	0.256328	0.00117008	0.0189688	0.0975351	0.131783
480 min Prot_x-y_480 min Body	GOBP name	integrin-mediated signaling pathway	33	0.327094	0.00117692	0.0190431	0.110797	0.177421
480 min Prot_x-y_480 min Body	GOBP name	positive regulation of phosphorylation	116	0.175756	0.00118101	0.0190727	0.0646969	0.0746694
480 min Prot_x-y_480 min Body	GOBP name	regulation of macromolecule biosynthetic process	1078	-0.0636435	0.00118416	0.0190869	-0.104907	-0.0202284
480 min Prot_x-y_480 min Body	GOBP name	regulation of leukocyte proliferation	52	0.260393	0.00121001	0.0194664	0.089889	0.121689
480 min Prot_x-y_480 min Body	GOBP name	positive regulation of histone modification	30	-0.341805	0.00122309	0.0196393	-0.261833	-0.250448
